# Supplementary material for: Single-cell transcriptome analyses reveal critical roles of RNA splicing during leukemia progression
Source: PLoS Biol. 2023 May 2;21(5):e3002088. doi: 10.1371/journal.pbio.3002088 (PMC10154039; doi:10.1371/journal.pbio.3002088)
Supplement: S1 Table — (XLSX) [file pbio.3002088.s010.xlsx]

## Sheet: S1 table
S1 Table. The sequence of guide RNA for CRISPR/cas9 knock out
Genes	Oligonucleotides(5'- 3’)
sg1_Npm1	CACCGCTCCAGTCAGTTACCGAAA
sg2_Npm1	CACCGTACCGAAAAGGTAGTTCTG
sg1_Set	CACCGTCGTCGGCCCCGTCGTGAT
sg2_Set	CACCGTTTTACTGGCTTTGGCCGT
sg1_Phgdh	CACCGTAAGGCCTGACTCTAGCAA
sg2_Phgdh	CACCGCTCTGGGTAGGAGCCACCA
sg1_Pcna	CACCGGGCTAGGTTGCGGTCGCAG
sg2_Pcna	CACCGGCTGGGACGTCAGCTCGGG
sg1_Ncl	CACCGTTTGCGAGCTTCACCATGG
sg2_Ncl	CACCGTTTGTGTGCGTTTGTAGGC
sg1_Hsp90aa1	CACCGATACTCACGTCCGATGAAT
sg2_Hsp90aa1	CACCGCATTGGTTGGTCTTGGGTC
sg1_Lmo2	CACCGAATGTCCTCGGCCATCGAA
sg2_Lmo2	CACCGTCGATGGCCGAGGACATTG
sg1_Srm	CACCGGCCCGCCCGCCATGGAGCC
sg2_Srm	CACCGGTTGCCGTAGGTTTTACTG
sg1_Immt	CACCGGGCGTGACCGTCGCGGCCC
sg2_Immt	CACCGTTATCCGGCGTGACCGTCG
sg1 h1	CACCGTCACCATTCGCGCGACGTT
sg2 h1	CACCGTCCTGCGGGTTCCGTCCGC
sg1_Lap3	CACCGGCGCGACTCGCGCGGCAGC
sg2_Lap3	CACCGCTCACCTTCGTCATGTCTG
sg1_Larp1b	CACCGAGGTGAATTGGTTAACACG
sg2_Larp1b	CACCGGGTGAATTGGTTAACACGG
sg1_Ubtf	CACCGTTTGGGGGCGGCCATTTCC
sg2_Ubtf	CACCGTTTGGGGGCGGCCATTTCC
sg1_Psmc2	CACCGCGCAAGTGCCTCCGCGTCT
sg2_Psmc2	CACCGCGCCCGGGCGCCGGTTCCC
sg1_Suclg2	CACCGGAGGAAGGTGCGCGACAAC
sg2_Suclg2	CACCGGCGGCGAGGCCGCTGCTGC
sg1_Bst2	CACCGATCTTGGTGGTCCTGTTCG
sg2_Bst2	CACCGCTGGGGGCCGCGATCTTGG
sg1_Gltp	CACCGGGGCCCGGTCTCGATCTGC
sg2_Gltp	CACCGTCTCGATCTGCCGGTCTGC
sg1_Higd1a	CACCGCTCTCTCTTCATACGATGA
sg2_Higd1a	CACCGAGACACCGTTTGTCCCCAT
sg1_Ccl9	CACCGGGACTCACCATGTGTGATC
sg2_Ccl9	CACCGTACAACTGCTCTTGGAATC
sg1_Tpd52	CACCGCCTCTTCCGTCAGCGCCTC
sg2_Tpd52	CACCGCCTCTCCTTCCTCGGCCAC
sg1_Khk	CACCGAGAGGAAGACACGGATCGC
sg2_Khk	CACCGAGAAGCAGATCCTGTGCGT
sg1_Hnrnpab	CACCGGTCGCCCTCCGCGCCGTTC
sg2_Hnrnpab	CACCGCGCGGCCTCGGCCGGGTCT
sg1_Sfxn1	CACCGTAGCTGTTCGTTCGTTAAA
sg2_Sfxn1	CACCGACGTGCTCTGGTCCCATCG
sg1_Dnajc9	CACCGCGCGAGGCTTCGGACGGCG
sg2_Dnajc9	CACCGGTCCTCCTCTACTCGGTCG
sg1_Abhd11	CACCGGGTTCAGAGGACTGGCCGG
sg2_Abhd11	CACCGGTTCAGAGGACTGGCCGGA
sg1_Tmem134-exon6	CACCGATGTGTGCAGTGCTTATCC
sg2_Tmem134-exon6	CACCGATGTGTGCAGTGCTTATCC
sg1_Tmem134-intron5	CACCGAACAGCTTTGTGCGCATCC
sg2_Tmem134-intron6	CACCGGAGAAAGGGGGGCCTTCCC
Scramble	CACCGACATTTCTTTCCCCACTGG
