# Supplementary material for: Single-cell transcriptome analyses reveal critical roles of RNA splicing during leukemia progression
Source: PLoS Biol. 2023 May 2;21(5):e3002088. doi: 10.1371/journal.pbio.3002088 (PMC10154039; doi:10.1371/journal.pbio.3002088)
Supplement: S2 Table — (XLSX) [file pbio.3002088.s011.xlsx]

## Sheet: S2 table
S2 Table. The sequence of primers for RT-PCR
Genes	Oligonucleotides(5'- 3’)
Tmem134	F：CAGTGGTCCTTCAGCACCATC
	R：AGATGAAGATCACATGGTAG
TMEM134	F: GATTCCAGCCGAACTTCC
	R: ATAGACTCCAGGCACCAA
