# Supplementary material for: Single-cell transcriptome analyses reveal critical roles of RNA splicing during leukemia progression
Source: PLoS Biol. 2023 May 2;21(5):e3002088. doi: 10.1371/journal.pbio.3002088 (PMC10154039; doi:10.1371/journal.pbio.3002088)
Supplement: S3 Table — (XLSX) [file pbio.3002088.s012.xlsx]

## Sheet: S3 table
Sample	Name	Number	Gender	Age	Diagnosis	WBC 10^9	BLAST percent	Cytogenetics	Mutations
Pt.1	De Nipingcuo	0035461676	M	24	AML-MRC，M2	58.58	0.25	46，XY	WT1hi，NPM1mut，FLT3mut，NF1mut，ATMmut（germline）
Pt.2	Yang Wei	0001569226	M	54	AML-PR，M1/M2	2.53	N/A	46，XY	WT1hi，NPM1mut，NRASmut，PTPNmut，SETD2mut，TET2mut，ETVmut
Pt.3	Wu Wei	0035253860	F	44	AML	27.6	0.96	46，XY	FLT3-ITDlo，IDH1mut，NPM1mut
Pt.4	Jiang Xiqiong	0019912123	F	54	AML,M4	3.2	0.02	46，XX，t（5；6）（q35，q25）	IDH2mut，WT1hi
Pt.5	Gong Xiqing	0035737556	M	38	AML，R/R	1.35	0.32	48，XY，+del(8)(q22),add(12)(p11.2),der(17)del(17)(p11.2)add(17(q25),+19,inc[7])	PTENmut，TP53mut
Pt.6	Liu Minghua	0035628814	F	59	AML	35.56	0.07	46，XX	IDH2mut，NPM1mut，NRASmut，SRSF2mut
