# Supplementary material for: Single-cell transcriptome analyses reveal critical roles of RNA splicing during leukemia progression
Source: PLoS Biol. 2023 May 2;21(5):e3002088. doi: 10.1371/journal.pbio.3002088 (PMC10154039; doi:10.1371/journal.pbio.3002088)
Supplement: S1 Data — (XLSX) [file pbio.3002088.s013.xlsx]

## Sheet: Fig 1C
The gene signatures of Cell Cycle
G2M.score	S.score
Nuf2	Mcm4
Psrc1	Exo1
Ncapd2	Slbp
Ccnb2	Gmnn
Smc4	Cdc45
Lbr	Msh2
Tacc3	Mcm6
Cenpa	Rrm2
Kif23	Pold3
Cdca2	Blm
Anp32e	Ubr7
G2e3	Mcm5
Cdca3	Clspn
Anln	Hells
Cenpe	Nasp
Gas2l3	Rpa2
Tubb4b	Rad51ap1
Cenpf	Tyms
Dlgap5	Rrm1
Hjurp	Rfc2
Cks1brt	Prim1
Gtse1	Brip1
Bub1	Usp1
Birc5	Ung
Ube2c	Pola1
Rangap1	Mcm2
Hmmr	Fen1
Ect2	Tipin
Tpx2	Pcna
Ckap5	Cdca7
Cbx5	Uhrf1
Nek2	Casp8ap2
Ttk	Cdc6
Cdca8	Dscc1
Nusap1	Wdr76
Ctcf	E2f8
Cdc20	Dtl
Cks2	Ccne2
Mki67	Atad2
Tmpo	Gins2
Ckap2l	Chaf1b
Aurkb	Pcna-ps2
Kif2c
Cdk1
Kif20b
Top2a
Aurka
Ckap2
Hmgb2
Cdc25c
Ndc80
Kif11

## Sheet: Fig 1D
The gene signatures of Cell Cycle
Stemness_Genes	Differentiation_Genes
Mrpl15	Cxcr2
Rrs1	Chil1
Snhg6	Pbx1
Rpl7	Olfml2b
Mcm3	Fcgr3
Eif5b	1700047M11Rik
Rpl31	Hsd11b1
Hspd1	G0s2
Hspe1	Il1rn
Nop58	Lcn2
Wdr12	Gca
Eef1b2	AA467197
Atic	Hdc
Farsb	Dstn
Ncl	Slpi
Ptma	Mmp9
Ramp1	Cybb
Dtymk	F630028O10Rik
Nifk	Mgst2
Dbi	S100a6
Ddx18	S100a8
Mcm6	S100a9
Timm17a	S100a11
Gm2000	Chil3
Cacybp	Lmo4
Uck2	Orm1
Eprs	Tinagl1
Rrp15	Hmgn2
Smyd2	Cd52
Cd34	Anxa3
Hacd1	Cldn15
Egfl7	Pilra
Fam69b	Clec5a
Rpl7a	Gadd45a
Set	St3gal5
Ass1	Prok2
Rpl12	Tmem40
Hspa5	Tmcc1
Rpl35	Alox5
Atp5g3	Slc2a3
Timm10	Clec4a2
Lmo2	Clec4d
Nop10	Cd9
Eif3j1	Clec12a
Gatm	Plbd1
Dut	Mgst1
Usp50	Pirb
Mrps5	C5ar1
1500011K16Rik	Pglyrp1
Nop56	Plaur
Mrps26	Cd177
Cd93	Ceacam10
Cst7	Hcst
Fkbp1a	Cd33
Eif2s2	Siglece
Zfos1	Mrgpra2b
Ctsz	Igsf6
Rps21	Gdpd3
Slc25a5	Itgam
Rpl39	Ifitm1
C1galt1c1	Ifitm3
Ssr4	Ifitm6
Dkc1	Lilr4b
Rps4x	Lilrb4a
Rpl36a	Ckap4
Tceal8	Lyz2
Ngfrap1	Cd63
Mrps28	Mcemp1
Fabp5	Gsr
1810022K09Rik	Mtus1
Rpl22l1	Hp
Ppid	Lgals3
Rps3a1	Cebpe
Hdgf	Ltb4r1
Cct3	Mmp8
Ssr2	Cdkn2d
Bola1	Adpgk
Phgdh	Anxa2
Gstm1	Alas1
Gar1	Camp
Adgrl4	Ngp
Rps20	Ltf
Ndufaf4	Ccr1
Tomm5	Fam101b
Anp32b	Slfn1
Rps8	Wfdc17
Ebna1bp2	Wfdc21
Ybx1	Cd300lf
Pabpc4	Serpinb1a
Eif3i	Pygl
Atpif1	Actn1
Nudc	Ly6g
Zfp593	Ncf4
Rpl11	Acvrl1
Mrto4	Nfe2
Rcc2	Rtp4
Srm	Stfa2l1
Park7	Gm5483
Rpl22	Stfa1
Atad3a	BC100530
Noc2l	Retnlg
Cdk6	App
Dnajc2	Itgb2l
Tyms	Fpr2
Lyar	Msrb1
Paics	Dusp1
Plac8	Mapk13
Rpl5	Lst1
Pop5	9830107B12Rik
Rplp0	Trem3
Pebp1	Lrg1
Rpl6	C3
Denr	Ap3s1
Ran	Lipg
Myl10	Prdx5
3110082I17Rik	Anxa1
Psmg3
Eif3b
Kdelr2
Aimp2
Pdap1
Hsph1
Ndufa5
Impdh1
Ssbp1
Pdia4
Tmem176b
Cycs
Serbp1
Mrpl35
Mogs
Bola3
Cct7
Fam136a
Snrpg
Cnbp
H1fx
Ruvbl1
Chchd4
Rpl32
Phb2
Ccnd2
Fkbp4
BC035044
Ybx3
Rpl28
Rps5
Snrpd2
Tomm40
Rps19
Cd79a
Exosc5
Fbl
Tmem147
Dmkn
Pdcd5
Etfb
Prmt1
Rps11
Rpl13a
Ruvbl2
Rpl18
Grwd1
Rps17
Rab38
Mrpl17
Rpl27a
Knop1
Ndufab1
Bola2
Dctpp1
Ifitm1
Rplp2
Polr2l
Tspan4
Kcnq1ot1
Myb
Rps12
Rpf2
Ppa1
Srgn
Ddx21
Mif
Chchd10
Vpreb3
Prss57
Plppr3
Prtn3
Elane
Wdr18
Rps15
Uqcr11
Lsm7
Timm13
Eef2
1190007I07Rik
Hsp90b1
Slc25a3
Snrpf
Metap2
Ndufa12
Mrpl42
Nap1l1
Glipr1
Llph
Xpot
Tsfm
Mettl1
Cdk4
Shmt2
Ptges3
Rpl41
Pa2g4
Rps26
Agpat5
Slc25a4
Mrpl34
Mcm5
Lyl1
Gadd45gip1
Calr
Syce2
Mt1
Adgrg1
Gm8730
Nip7
Psmd7
Kars
Gcsh
Rpl13
2810004N23Rik
Tomm20
Rpl15
Ppif
Gnl3
Nt5dc2
Apex1
Supt16
Ctsg
Gm10076
Ipo5
Smco4
Ppan
Eif3g
Fdx1l
Hspa8
Sdhd
Idh3a
Rplp1
Rpl4
Tipin
2810417H13Rik
Rps27l
Eef1a1
Rbp1
Cdv3
Bfsp2
Rpl29
Abhd14a
Manf
Impdh2
Rpsa
Rpl14
Exosc7
Mrps24
Ddx56
Pno1
Cct4
Npm1
Nudcd2
Ebf1
Gnb2l1
Hnrnpab
Nhp2
Hint1
G3bp1
Larp1
Rpl26
Rangrf
Pfas
Trp53
Eif4a1
Eif5a
C1qbp
Mybbp1a
Tmem97
Mpo
Nme2
Nme1
Lrrc59
Phb
Atp5g1
Rpl23
Rpl19
Igfbp4
Rpl27
Ftsj3
Rpl38
Mrps7
Galk1
Tk1
Mrpl12
Gtpbp4
Sox4
F13a1
Eef1e1
Ninj1
Sfxn1
Nop16
H2afy
Ctla2a
Nsun2
Mrpl36
Rps23
Serf1
Ndufaf2
Emb
Ddx1
Pdia6
Rps7
Bcap29
Bzw2
Timm9
Wdr89
Eif2s1
Erh
Ahsa1
Hsp90aa1
Siva1
Rpl37
Rpl30
Myc
Eef1d
Cyc1
Rpl8
Txn2
Lgals1
Polr2f
Rpl3
Adsl
St13
Nhp2l1
Creld2
Fkbp11
Tuba1b
Hnrnpa1
Rsl1d1
Gspt1
Igll1
Vpreb1
Sdf2l1
Ydjc
Ranbp1
Eif4g1
Polr2h
Bex6
Muc13
Fam162a
Ccdc58
Naa50
Rpl24
Tomm70a
Cct8
Sod1
Gart
Psmg1
Hmgn1
Tcp1
Srrm2
Gfer
Rps2
Snhg9
Fam195a
Nme4
Rps10
Rpl10a
Rps28
Wdr46
Rps18
Lsm2
Tubb5
Abcf1
Hsp90ab1
Dnph1
Rpl36
Clpp
Wdr43
Dpy30
Cebpz
Erdr1
Hspa9
Mzb1
Eif1a
Ap3s1
Pcyox1l
Txnl1
Rpl17
Txnl4a
Sssca1
Rasgrp2
Ppp1r14b
Stip1
Eef1g
Ms4a3
Psat1
Hells
Dntt
Scd2
Npm3
Nolc1
Pdcd11
Gsto1
Pdcd4
Eif3a

## Sheet: Fig 1E
	nCount_RNA	new_group
T1_L_AACTTTCTCATCACCC	20450	T1
T1_L_CGCTGGAGTAGCTTGT	18675	T1
T1_L_GCTGCGACAAGGTGTG	21058	T1
T1_L_GGGACCTTCTAACGGT	10092	T1
T1_L_TGTTCCGAGAGACTTA	20849	T1
T1_L_CAGCAGCCATTCTTAC	36085	T1		65
T1_L_AAATGCCCACCAGCAC	11501	T1
T1_L_AACTTTCTCAAAGACA	15881	T1
T1_L_AATCCAGAGAACAACT	12906	T1
T1_L_ACAGCCGCAAGCCGTC	9806	T1
T1_L_ACTTGTTGTCCAACTA	8588	T1
T1_L_ATAGACCGTGTGAATA	10395	T1
T1_L_CACAGGCTCCGAGCCA	27136	T1
T1_L_CACATTTGTACTCAAC	8254	T1
T1_L_CACCTTGTCACGAAGG	6415	T1
T1_L_CAGAGAGAGCCATCGC	8950	T1
T1_L_CAGCTAACATGCCTAA	4785	T1
T1_L_CCCAGTTTCGCTTGTC	5882	T1
T1_L_CCTTCCCCATCTCCCA	7767	T1
T1_L_CGAACATAGTGGACGT	7377	T1
T1_L_CTAAGACAGATGAGAG	14334	T1
T1_L_CTGAAACGTACCTACA	14415	T1
T1_L_GAAATGATCAGGCGAA	10135	T1
T1_L_GACGCGTTCAGCACAT	11009	T1
T1_L_GCAGCCAGTCTAAAGA	21674	T1
T1_L_GCATGTATCCGTTGTC	8211	T1
T1_L_GCTCTGTTCAAGGTAA	20350	T1
T1_L_GTGCATACAAACTGTC	5559	T1
T1_L_GTGCGGTGTCACAAGG	4513	T1
T1_L_TACTTGTAGATCGGGT	12605	T1
T1_L_TACTTGTAGATTACCC	15148	T1
T1_L_TATCAGGTCCCAACGG	9225	T1
T1_L_TATCTCATCCAGAAGG	6257	T1
T1_L_TCACGAACACATCTTT	6358	T1
T1_L_TGCACCTAGTGGAGTC	5293	T1
T1_L_TTTCCTCCACGGACAA	21017	T1
T1_L_AAAGATGCAAAGTGCG	23976	T1
T1_L_AAAGCAATCCAAGTAC	36998	T1
T1_L_AAATGCCCATAGACTC	18284	T1
T1_L_AACCATGCACCAGGTC	30005	T1
T1_L_AACGTTGGTCGCTTCT	12807	T1
T1_L_AACTCAGTCTAACTCT	35584	T1
T1_L_AACTCTTAGATGCCAG	33792	T1
T1_L_AACTCTTCAAATTGCC	20331	T1
T1_L_AACTCTTGTCGGATCC	21728	T1
T1_L_AAGGAGCAGGTACTCT	10188	T1
T1_L_AATCCAGTCCCATTAT	25077	T1
T1_L_AATCGGTAGATCCGAG	20051	T1
T1_L_AATCGGTGTTAGTGGG	21252	T1
T1_L_ACACCAAAGTAATCCC	6405	T1
T1_L_ACACCGGTCATAAAGG	22359	T1
T1_L_ACACTGACATAGTAAG	14989	T1
T1_L_ACAGCCGGTGCGATAG	22462	T1
T1_L_ACAGCTAGTTCGGCAC	37386	T1
T1_L_ACATACGTCGGACAAG	28026	T1
T1_L_ACATCAGGTACCAGTT	15158	T1
T1_L_ACCAGTACATAAAGGT	16095	T1
T1_L_ACCAGTACATCACGTA	23426	T1
T1_L_ACCCACTTCAGCAACT	28204	T1
T1_L_ACCTTTAAGGCATGTG	26795	T1
T1_L_ACGCAGCCAGACACTT	27417	T1
T1_L_ACGCAGCTCCTATGTT	27604	T1
T1_L_ACGGAGATCCACGTTC	31482	T1
T1_L_ACGGGCTAGACTAGAT	22367	T1
T1_L_ACGGGCTGTAGAAAGG	12685	T1
T1_L_ACTATCTCAACTGCGC	36893	T1
T1_L_ACTATCTCAAGCGATG	18551	T1
T1_L_ACTGAGTTCGCCTGTT	37111	T1
T1_L_ACTGATGAGCTTATCG	19819	T1
T1_L_ACTTGTTCACCGATAT	26624	T1
T1_L_AGAGCTTGTGCCTTGG	30745	T1
T1_L_AGATCTGCAGTGGAGT	11367	T1
T1_L_AGCATACAGATGTTAG	30088	T1
T1_L_AGCATACGTTGTACAC	28517	T1
T1_L_AGCGGTCGTTTAGCTG	16125	T1
T1_L_AGCGTATAGTCATGCT	19289	T1
T1_L_AGCGTATCAGCTGTGC	15152	T1
T1_L_AGGCCACAGAGGGCTT	31816	T1
T1_L_AGGCCGTCACGGCTAC	10374	T1
T1_L_AGGGAGTCACGGTTTA	20840	T1
T1_L_AGGGAGTTCTCCTATA	17689	T1
T1_L_AGGGTGAAGTGTACGG	23566	T1
T1_L_AGGGTGAGTCCGAACC	31959	T1
T1_L_AGGTCATGTACCCAAT	9025	T1
T1_L_AGTAGTCAGAGGGCTT	20352	T1
T1_L_AGTGAGGCAGGCTGAA	20344	T1
T1_L_AGTGGGAGTCTGATCA	21774	T1
T1_L_ATAGACCAGCGTAGTG	25822	T1
T1_L_ATCACGACACTGTCGG	17199	T1
T1_L_ATCACGAGTGAACCTT	20072	T1
T1_L_ATCACGAGTGGTGTAG	28464	T1
T1_L_ATCATCTCATGTTGAC	17657	T1
T1_L_ATCCGAATCGTTTATC	14818	T1
T1_L_ATCTGCCAGGTACTCT	18311	T1
T1_L_ATCTGCCGTTCCGTCT	18312	T1
T1_L_ATGGGAGAGTAGGTGC	22071	T1
T1_L_ATGGGAGCATTGTGCA	31503	T1
T1_L_ATGTGTGCACACTGCG	18951	T1
T1_L_ATTGGACGTTGTGGAG	33299	T1
T1_L_ATTGGTGTCCCTGACT	29516	T1
T1_L_ATTTCTGCATTGCGGC	22589	T1
T1_L_ATTTCTGGTCTTGCGG	20291	T1
T1_L_CAAGATCGTTCCACGG	13678	T1
T1_L_CAAGGCCAGAGTTGGC	31711	T1
T1_L_CACAAACCACATTTCT	8859	T1
T1_L_CACACCTTCCGTAGTA	22721	T1
T1_L_CACCAGGGTGGGTATG	36090	T1
T1_L_CACTCCAAGTCATCCA	15567	T1
T1_L_CACTCCACACAGACAG	8264	T1
T1_L_CAGAATCCAGTCGATT	25955	T1
T1_L_CAGATCAAGCTAGCCC	27533	T1
T1_L_CAGCATACATTAGGCT	18765	T1
T1_L_CAGCGACCATGGATGG	16608	T1
T1_L_CAGCTGGGTATTACCG	26916	T1
T1_L_CAGCTGGGTGCTAGCC	27526	T1
T1_L_CATATGGAGATCTGCT	30741	T1
T1_L_CATATGGAGGATGTAT	26596	T1
T1_L_CATATTCCAAGGACAC	12838	T1
T1_L_CATATTCGTCTTCTCG	15065	T1
T1_L_CATATTCTCAAACGGG	25789	T1
T1_L_CATCGGGTCTAACTCT	32988	T1
T1_L_CATGACAGTGCGCTTG	20984	T1
T1_L_CCATGTCGTTGCTCCT	52382	T1
T1_L_CCCAATCGTACCGGCT	29319	T1
T1_L_CCCAATCTCTCGCTTG	18036	T1
T1_L_CCCATACAGTCCAGGA	21263	T1
T1_L_CCGGTAGCACAGGTTT	29552	T1
T1_L_CCGGTAGGTCTAAACC	18975	T1
T1_L_CCTAAAGTCTTATCTG	26716	T1
T1_L_CCTAGCTTCACGATGT	44468	T1
T1_L_CCTTTCTGTTAAGACA	16983	T1
T1_L_CGACTTCCAAGTCTAC	8415	T1
T1_L_CGAGAAGAGTCCCACG	19898	T1
T1_L_CGAGCCATCTGGTGTA	14563	T1
T1_L_CGCTATCGTCAGAGGT	19032	T1
T1_L_CGCTATCTCACAGTAC	18084	T1
T1_L_CGGACACCACCCTATC	18341	T1
T1_L_CGGACACTCCGTCATC	14864	T1
T1_L_CGGACGTAGATGTAAC	20282	T1
T1_L_CGGAGCTGTTCCTCCA	23702	T1
T1_L_CGGAGTCAGATGTGGC	27725	T1
T1_L_CGGAGTCTCATCGATG	5752	T1
T1_L_CGGGTCAGTCTCGTTC	5597	T1
T1_L_CGGTTAACAAGTTCTG	30422	T1
T1_L_CGTGAGCCACAGTCGC	28055	T1
T1_L_CGTGTCTAGCTATGCT	10606	T1
T1_L_CGTTCTGAGCGATATA	24553	T1
T1_L_CTAACTTTCAGTTTGG	18786	T1
T1_L_CTACATTGTCGGATCC	37712	T1
T1_L_CTACATTTCAGCACAT	22057	T1
T1_L_CTACCCACAATCACAC	17381	T1
T1_L_CTCAGAAAGACAGGCT	23389	T1
T1_L_CTCAGAAGTACTCTCC	8106	T1
T1_L_CTCATTACACATGTGT	19283	T1
T1_L_CTCATTAGTTCGCTAA	21655	T1
T1_L_CTCCTAGAGCTCCCAG	21377	T1
T1_L_CTCCTAGAGGCTAGAC	30349	T1
T1_L_CTCGAAAGTCACCTAA	8719	T1
T1_L_CTCGAGGAGGTGGGTT	20285	T1
T1_L_CTCGGGAAGAGACGAA	21472	T1
T1_L_CTCTAATAGATGTGGC	21718	T1
T1_L_CTCTAATCAAGCGATG	24127	T1
T1_L_CTCTACGCAATAAGCA	24078	T1
T1_L_CTCTACGTCAAACAAG	25681	T1
T1_L_CTGATAGGTCGGCATC	19053	T1
T1_L_CTGATCCCACAAGCCC	25668	T1
T1_L_CTGCCTAGTAACGACG	9193	T1
T1_L_CTGCCTAGTTCCCGAG	8485	T1
T1_L_CTGCGGAAGCTGGAAC	22129	T1
T1_L_CTGGTCTGTATATGGA	22392	T1
T1_L_CTGTTTACAGCTTCGG	26943	T1
T1_L_CTTAACTGTCAACATC	38031	T1
T1_L_CTTAACTGTGCTGTAT	12557	T1
T1_L_CTTACCGGTAGCTCCG	16133	T1
T1_L_GAAACTCAGGGCATGT	30827	T1
T1_L_GAAATGAGTAAATGTG	20105	T1
T1_L_GAACGGAGTAGGGACT	26913	T1
T1_L_GAACGGATCTCTGTCG	25140	T1
T1_L_GAAGCAGGTAGCGTAG	21580	T1
T1_L_GAATAAGAGAGGTAGA	15997	T1
T1_L_GACACGCAGTCCATAC	21989	T1
T1_L_GACGCGTAGATGCCTT	16067	T1
T1_L_GACGCGTCATAAGACA	31489	T1
T1_L_GACGTTAGTACCGAGA	23028	T1
T1_L_GACGTTAGTTGGTAAA	20337	T1
T1_L_GACTAACAGATCTGAA	7525	T1
T1_L_GAGCAGAAGAATCTCC	20561	T1
T1_L_GAGCAGACAGACAGGT	21828	T1
T1_L_GATCAGTTCGCGCCAA	22709	T1
T1_L_GATCGCGCATCACAAC	33711	T1
T1_L_GATCTAGAGGTGGGTT	28239	T1
T1_L_GATGAGGCACTCTGTC	31523	T1
T1_L_GATGAGGCAGTATAAG	21983	T1
T1_L_GATGAGGCATGCCCGA	31118	T1
T1_L_GCAAACTAGGTAGCCA	23447	T1
T1_L_GCAAACTGTTCAGCGC	11713	T1
T1_L_GCACTCTCACGGTAAG	21076	T1
T1_L_GCATGATCATGGATGG	6063	T1
T1_L_GCGACCAGTATAGGGC	7841	T1
T1_L_GCGCGATGTCCTGCTT	17782	T1
T1_L_GCGCGATTCCACTCCA	17044	T1
T1_L_GCGCGATTCTAACCGA	29196	T1
T1_L_GCTGCAGCAACACGCC	18457	T1
T1_L_GCTGCGAAGAGATGAG	22071	T1
T1_L_GCTGCTTGTCTAGCGC	26905	T1
T1_L_GCTGGGTAGGTGATTA	18426	T1
T1_L_GCTGGGTCACGACGAA	4702	T1
T1_L_GCTTGAAAGCTAAACA	18417	T1
T1_L_GCTTGAATCAAACCAC	25273	T1
T1_L_GGAAAGCGTCTGCCAG	20376	T1
T1_L_GGAACTTAGTGGGCTA	20037	T1
T1_L_GGACAAGCAGATTGCT	22023	T1
T1_L_GGACAGAGTCACCCAG	25758	T1
T1_L_GGACAGAGTGGTCCGT	6776	T1
T1_L_GGACAGAGTTTAAGCC	25334	T1
T1_L_GGAGCAATCAAAGTAG	9333	T1
T1_L_GGATGTTAGAGGTAGA	17322	T1
T1_L_GGCGACTCACGTGAGA	16270	T1
T1_L_GGCTCGAAGTCTTGCA	26644	T1
T1_L_GGCTCGAGTGGCCCTA	20928	T1
T1_L_GGCTCGATCTCGTATT	35254	T1
T1_L_GGCTGGTGTTCTGAAC	24203	T1
T1_L_GGCTGGTTCAGCATGT	23815	T1
T1_L_GGGAGATGTAGCGTCC	39112	T1
T1_L_GGGAGATGTCGCGAAA	23899	T1
T1_L_GGGATGAGTTCGGCAC	10345	T1
T1_L_GGGTCTGAGACAAAGG	29799	T1
T1_L_GGGTTGCAGATATGGT	21128	T1
T1_L_GGTGAAGGTACCTACA	21315	T1
T1_L_GTAACTGTCGTGGGAA	19759	T1
T1_L_GTACTCCCATGGTTGT	24428	T1
T1_L_GTACTCCGTACCGAGA	24912	T1
T1_L_GTCACAAAGCAGACTG	17187	T1
T1_L_GTCATTTAGCCACCTG	31760	T1
T1_L_GTCATTTCAGGCTCAC	46313	T1
T1_L_GTCCTCATCCGCGCAA	6169	T1
T1_L_GTCGGGTAGGGATCTG	18323	T1
T1_L_GTCTCGTCATTAGGCT	9349	T1
T1_L_GTGCAGCCAACCGCCA	23822	T1
T1_L_GTGCAGCGTCCGTCAG	8021	T1
T1_L_GTGCATATCTGCGGCA	19727	T1
T1_L_GTGCTTCAGTGCAAGC	29733	T1
T1_L_GTGTGCGGTGAGGCTA	18260	T1
T1_L_GTTAAGCCAAGAAAGG	12695	T1
T1_L_GTTACAGCACTTCTGC	27598	T1
T1_L_GTTCGGGTCTCTGAGA	15852	T1
T1_L_GTTTCTACAGGCTGAA	24168	T1
T1_L_TAAGAGAGTCTCTCGT	19545	T1
T1_L_TAAGCGTTCATCGGAT	28241	T1
T1_L_TAAGCGTTCGAACTGT	7500	T1
T1_L_TACACGACAACTGCTA	24114	T1
T1_L_TACACGAGTAAGGGAA	19041	T1
T1_L_TACACGAGTGGTTTCA	19804	T1
T1_L_TACAGTGAGTGCCAGA	23949	T1
T1_L_TACAGTGGTCCATGAT	20816	T1
T1_L_TACGGATTCTCGCATC	12519	T1
T1_L_TACTCGCCACACGCTG	24629	T1
T1_L_TACTCGCCAGGTCCAC	28958	T1
T1_L_TAGAGCTCACGCTTTC	19000	T1
T1_L_TATCAGGTCTTCGGTC	25165	T1
T1_L_TATCTCATCACGCATA	19692	T1
T1_L_TATGCCCGTTCCAACA	5709	T1
T1_L_TCAACGATCTTGAGAC	14335	T1
T1_L_TCACAAGTCAGGTAAA	20984	T1
T1_L_TCATTACCATCTATGG	22441	T1
T1_L_TCATTACGTTAGGGTG	24060	T1
T1_L_TCCCGATCACACGCTG	27139	T1
T1_L_TCCCGATGTGTGTGCC	20322	T1
T1_L_TCGCGAGAGGAGTTGC	21199	T1
T1_L_TCGCGAGTCGTTTAGG	20742	T1
T1_L_TCGCGTTCAGGCAGTA	24267	T1
T1_L_TCGGGACAGGATGGTC	34460	T1
T1_L_TCGTACCGTTATGCGT	36365	T1
T1_L_TCGTACCTCGGTGTCG	21889	T1
T1_L_TCGTAGAGTAAGTAGT	17797	T1
T1_L_TCTCATAAGAAGGCCT	20372	T1
T1_L_TCTCATATCTACCTGC	4771	T1
T1_L_TCTCTAAAGCAGGTCA	30760	T1
T1_L_TCTCTAATCGGGAGTA	24985	T1
T1_L_TCTGGAATCGTTTGCC	20574	T1
T1_L_TCTTCGGCAGGATCGA	20058	T1
T1_L_TCTTTCCAGAGTACAT	15022	T1
T1_L_TCTTTCCCAGCTGGCT	16689	T1
T1_L_TCTTTCCTCGGCGCAT	36536	T1
T1_L_TGACAACAGCTGTTCA	14173	T1
T1_L_TGACAACTCTGCCAGG	26516	T1
T1_L_TGAGCATCATCCAACA	16698	T1
T1_L_TGATTTCCACTTCTGC	6959	T1
T1_L_TGATTTCTCATTATCC	21622	T1
T1_L_TGCCCTAGTCGGCACT	23300	T1
T1_L_TGGACGCAGTGAAGTT	22629	T1
T1_L_TGGCTGGCAATAGAGT	18901	T1
T1_L_TGGCTGGGTAAACACA	25715	T1
T1_L_TGGTTAGCAATGAAAC	31071	T1
T1_L_TGTGGTAGTCCAACTA	14217	T1
T1_L_TTAACTCGTAAGTTCC	35230	T1
T1_L_TTATGCTCAATCCGAT	21068	T1
T1_L_TTCCCAGTCCGCGCAA	25871	T1
T1_L_TTCGAAGCAGTCACTA	17924	T1
T1_L_TTGAACGTCAACGAAA	19950	T1
T1_L_TTGCCGTTCCACGTTC	25527	T1
T1_L_TTTACTGAGATAGCAT	21471	T1
T1_L_TTTACTGAGTGTCTCA	14581	T1
T1_L_AAAGCAAGTAGTAGTA	19813	T1
T1_L_ACGTCAAAGTTCGCAT	19049	T1
T1_L_AGCGTATAGCGGCTTC	17642	T1
T1_L_AGTGAGGTCACCTTAT	17025	T1
T1_L_ATTGGACTCAAGCCTA	28104	T1
T1_L_CATGGCGGTGCCTGTG	20942	T1
T1_L_CCTCTGAGTAGCTCCG	33095	T1
T1_L_CGAATGTCATTGAGCT	25748	T1
T1_L_CTCGGAGTCGACAGCC	9859	T1
T1_L_CTCTACGCATGCCTTC	18184	T1
T1_L_GCATACATCACGCGGT	24994	T1
T1_L_GTACGTACAGTGGGAT	29189	T1
T1_L_GTAGTCAAGACCTTTG	30636	T1
T1_L_TATTACCGTGGTACAG	19037	T1
T1_L_TCAGGTATCGCAGGCT	15729	T1
T1_L_TCGCGTTTCGGCGCTA	25861	T1
T1_L_TCGGTAACACAGATTC	24060	T1
T1_L_TCTGAGAAGGACTGGT	29074	T1
T1_L_TGACAACGTATAGGGC	44236	T1
T1_L_TTATGCTAGACCCACC	34430	T1
T1_L_TTCGGTCAGGCTACGA	20947	T1
T1_R_TTTGCGCGTATTACCG	16957	T1
T1_R_AACTCTTTCGTAGGAG	6141	T1
T1_R_ACTGTCCGTGCACGAA	6906	T1
T1_R_ATTACTCCATAACCTG	10946	T1
T1_R_CCGTACTAGAACAACT	32803	T1
T1_R_CGTCTACGTGAAAGAG	8614	T1
T1_R_CTCACACAGGGCATGT	12786	T1
T1_R_CTCACACTCCTAGTGA	19249	T1
T1_R_CTCAGAAAGCTCCTTC	7993	T1
T1_R_CTCGTACCACGGATAG	9852	T1
T1_R_CTGAAACAGGTGTTAA	7181	T1
T1_R_CTGCCTATCAGGATCT	7351	T1
T1_R_CTTTGCGTCGGACAAG	5436	T1
T1_R_GACACGCAGCGGCTTC	7327	T1
T1_R_GACCAATCAAGTACCT	9174	T1
T1_R_GACTGCGAGCGTGTCC	34359	T1
T1_R_GATGAAATCAGTCAGT	10807	T1
T1_R_GCTTGAACAATCCAAC	11438	T1
T1_R_GGACGTCGTTCGTCTC	9999	T1
T1_R_GGTGCGTAGAAGATTC	7039	T1
T1_R_GTAGGCCAGCTAGTCT	6402	T1
T1_R_GTAGGCCCACGAAACG	11372	T1
T1_R_GTCACAACAAGTAGTA	16698	T1
T1_R_GTGAAGGGTTGCGCAC	10232	T1
T1_R_GTTCTCGAGGAGTAGA	10267	T1
T1_R_TAAACCGAGTGTGGCA	8930	T1
T1_R_TCACAAGTCTGTGCAA	9440	T1
T1_R_TCCCGATGTTTAGCTG	9918	T1
T1_R_TGGACGCAGTGAACGC	8444	T1
T1_R_TGTGGTACACCTATCC	26330	T1
T1_R_TTGACTTTCTCACATT	18360	T1
T1_R_TTTCCTCCAGAAGCAC	18654	T1
T1_R_TTTGTCAGTCCTCCAT	15142	T1
T1_R_AAACCTGAGAGTAAGG	17250	T1
T1_R_AAACCTGTCACTCTTA	31270	T1
T1_R_AAACGGGTCGGTTCGG	5430	T1
T1_R_AAAGATGAGAGTGACC	11872	T1
T1_R_AAATGCCAGGGCATGT	32826	T1
T1_R_AAATGCCCACGGTAAG	33632	T1
T1_R_AAATGCCCAGTCGATT	28139	T1
T1_R_AAATGCCTCCACGACG	29409	T1
T1_R_AACACGTTCTCTAGGA	38129	T1
T1_R_AACCGCGAGCCGATTT	31785	T1
T1_R_AACCGCGCATCACAAC	33281	T1
T1_R_AACCGCGGTACTTAGC	29840	T1
T1_R_AACTCTTCAGTTTACG	19461	T1
T1_R_AACTCTTTCCACGAAT	11577	T1
T1_R_AAGCCGCAGTACGACG	8603	T1
T1_R_AAGGCAGAGGATGGAA	6574	T1
T1_R_AAGGCAGGTCTGGTCG	9148	T1
T1_R_AAGGTTCTCAGGTAAA	31756	T1
T1_R_AAGTCTGAGCAGACTG	20797	T1
T1_R_AATCCAGCATGCAATC	31344	T1
T1_R_AATCGGTTCAATCTCT	37056	T1
T1_R_ACACCGGCATCAGTCA	6676	T1
T1_R_ACACCGGGTGCGATAG	33233	T1
T1_R_ACAGCCGCATAGAAAC	28302	T1
T1_R_ACAGCTATCAAAGTAG	33401	T1
T1_R_ACATCAGCATCATCCC	10532	T1
T1_R_ACATGGTAGATGCCAG	27844	T1
T1_R_ACCCACTGTAGGACAC	20470	T1
T1_R_ACCTTTAAGCAGCGTA	38254	T1
T1_R_ACCTTTACATGCCCGA	27134	T1
T1_R_ACCTTTAGTACAGTTC	23639	T1
T1_R_ACGAGCCTCCTAGGGC	26205	T1
T1_R_ACGAGGAAGAGCTATA	30783	T1
T1_R_ACGATGTAGGTCGGAT	20936	T1
T1_R_ACGCAGCCACCTGGTG	16108	T1
T1_R_ACGCCGAAGGGCTCTC	47967	T1
T1_R_ACGGAGATCTTTAGTC	16162	T1
T1_R_ACGTCAAAGATCCGAG	24180	T1
T1_R_ACTGTCCCAATCACAC	6005	T1
T1_R_ACTTACTGTCTAGCCG	6475	T1
T1_R_ACTTGTTGTCATTAGC	17431	T1
T1_R_ACTTTCAGTCGCGTGT	17651	T1
T1_R_AGACGTTGTCTAGCGC	40488	T1
T1_R_AGAGCGATCCGTTGTC	24504	T1
T1_R_AGCAGCCAGCTACCTA	16471	T1
T1_R_AGCAGCCCATAAGACA	29027	T1
T1_R_AGCGGTCAGAGCTGCA	25164	T1
T1_R_AGCGTATAGGATGTAT	40347	T1
T1_R_AGCTCTCAGGTTACCT	25023	T1
T1_R_AGCTCTCCAAAGTGCG	11320	T1
T1_R_AGCTTGATCAACCAAC	31440	T1
T1_R_AGGCCACTCGGTCTAA	16989	T1
T1_R_AGGGTGACATTGAGCT	15812	T1
T1_R_AGGTCCGCAGGGTATG	20985	T1
T1_R_AGTAGTCAGATCCGAG	11030	T1
T1_R_AGTAGTCCATGGAATA	37763	T1
T1_R_AGTCTTTAGGGTATCG	22054	T1
T1_R_AGTCTTTCAGCGAACA	27648	T1
T1_R_AGTGGGAAGGAGTTTA	33099	T1
T1_R_AGTGTCAAGTACGCGA	26986	T1
T1_R_AGTGTCAAGTGGCACA	25501	T1
T1_R_AGTTGGTAGACCACGA	20261	T1
T1_R_ATAAGAGAGTTGTCGT	25463	T1
T1_R_ATAAGAGGTACTCAAC	28418	T1
T1_R_ATAGACCTCCCTGACT	11033	T1
T1_R_ATCACGATCATTCACT	7038	T1
T1_R_ATCATCTAGCGTGAAC	50782	T1
T1_R_ATCATGGTCCCTGACT	31694	T1
T1_R_ATCCGAAAGAGACTTA	19894	T1
T1_R_ATCTGCCCAGCCACCA	26219	T1
T1_R_ATCTGCCTCATCTGCC	35770	T1
T1_R_ATGAGGGCAAATCCGT	28069	T1
T1_R_ATGTGTGAGTGAAGTT	29424	T1
T1_R_ATGTGTGGTTACTGAC	21402	T1
T1_R_ATTTCTGCAACTGGCC	22128	T1
T1_R_ATTTCTGCATTACGAC	32645	T1
T1_R_CAAGAAAAGTGAAGAG	31876	T1
T1_R_CACAAACAGCGTAATA	25367	T1
T1_R_CACAAACAGGCTCATT	31790	T1
T1_R_CACAAACTCTTGGGTA	32507	T1
T1_R_CACACAAGTAATTGGA	20955	T1
T1_R_CACAGGCGTTGGACCC	28196	T1
T1_R_CAGATCAGTTATGCGT	30443	T1
T1_R_CAGCAGCGTATATGGA	8547	T1
T1_R_CAGCCGAGTCTTGATG	34371	T1
T1_R_CAGCCGATCGCAAACT	11883	T1
T1_R_CATCCACAGAGGGATA	21212	T1
T1_R_CATCGAAGTGTATGGG	26732	T1
T1_R_CATCGGGTCTTGAGAC	23172	T1
T1_R_CATGCCTAGGGATACC	31592	T1
T1_R_CATGCCTAGGGCACTA	26306	T1
T1_R_CATGGCGGTTCGGCAC	34837	T1
T1_R_CCAATCCAGGCCCGTT	25314	T1
T1_R_CCACCTAGTATCTGCA	31903	T1
T1_R_CCACGGAGTTTGTTGG	55915	T1
T1_R_CCAGCGACACTGTCGG	28017	T1
T1_R_CCATGTCGTTGTTTGG	20749	T1
T1_R_CCCTCCTCACGAGGTA	37978	T1
T1_R_CCGGGATGTGATGCCC	30899	T1
T1_R_CCGTACTGTGTTCGAT	21945	T1
T1_R_CCTACACTCATAGCAC	43634	T1
T1_R_CCTACACTCTGGTGTA	19655	T1
T1_R_CCTACCAGTCTCTTAT	33102	T1
T1_R_CCTAGCTGTGAAAGAG	7446	T1
T1_R_CCTATTACAGCTATTG	20680	T1
T1_R_CCTTCGATCCGTTGCT	34961	T1
T1_R_CGAATGTCATCCGGGT	19440	T1
T1_R_CGAATGTTCGACAGCC	31362	T1
T1_R_CGACCTTGTATAGTAG	29381	T1
T1_R_CGACTTCGTAGATTAG	32969	T1
T1_R_CGAGAAGGTTTGTTGG	31375	T1
T1_R_CGAGCACGTCCCGACA	16464	T1
T1_R_CGAGCCACAAATACAG	8460	T1
T1_R_CGATTGATCGTCTGCT	25848	T1
T1_R_CGCTTCAAGAAGGTGA	20485	T1
T1_R_CGGACGTCATGAAGTA	9474	T1
T1_R_CGGACGTTCCTTGCCA	32487	T1
T1_R_CGGAGTCAGTAGTGCG	39283	T1
T1_R_CGGCTAGTCAGTTAGC	6276	T1
T1_R_CGGTTAACATTTCACT	12100	T1
T1_R_CGGTTAATCTTGCATT	26936	T1
T1_R_CGTCAGGAGTCCTCCT	12570	T1
T1_R_CGTCTACCAACCGCCA	31175	T1
T1_R_CGTGTCTTCTACTCAT	23088	T1
T1_R_CGTTAGATCTTGTTTG	16621	T1
T1_R_CGTTCTGAGTACGACG	38106	T1
T1_R_CTAAGACTCTCCAGGG	5243	T1
T1_R_CTACATTGTGTTCGAT	28883	T1
T1_R_CTACATTTCTTAGAGC	31855	T1
T1_R_CTAGCCTAGGGAACGG	18963	T1
T1_R_CTAGCCTAGTGCTGCC	30705	T1
T1_R_CTAGTGAAGGCAATTA	7006	T1
T1_R_CTCAGAAAGCGCCTTG	22403	T1
T1_R_CTCGAAAGTACATCCA	14650	T1
T1_R_CTCGAGGAGATGTGGC	25666	T1
T1_R_CTCGGGAGTAGCACGA	12430	T1
T1_R_CTCGTCAAGATCACGG	21234	T1
T1_R_CTCTACGGTCGAACAG	15381	T1
T1_R_CTGAAGTCACTGCCAG	18415	T1
T1_R_CTGATAGAGGTAAACT	19860	T1
T1_R_CTTGGCTGTTCCTCCA	26149	T1
T1_R_GAACATCTCTTGACGA	31717	T1
T1_R_GAAGCAGAGCGTAATA	20134	T1
T1_R_GAAGCAGTCTGTTTGT	28312	T1
T1_R_GACAGAGTCACATAGC	18280	T1
T1_R_GACGCGTGTTACTGAC	11864	T1
T1_R_GACGGCTTCAGGCAAG	25586	T1
T1_R_GACGTTAGTAAGTTCC	11076	T1
T1_R_GACGTTATCAGCTGGC	16644	T1
T1_R_GACTAACAGGGAAACA	40867	T1
T1_R_GACTAACCACCACCAG	19935	T1
T1_R_GAGGTGAAGTTTCCTT	14290	T1
T1_R_GATCGCGTCCCTAATT	27140	T1
T1_R_GATCGTACATGCCTTC	21987	T1
T1_R_GATCTAGTCCCACTTG	32405	T1
T1_R_GATGAAAAGTTAACGA	7693	T1
T1_R_GATGAAAGTAGAGCTG	15502	T1
T1_R_GCAAACTGTCATATCG	30778	T1
T1_R_GCATGATGTTGGGACA	23247	T1
T1_R_GCATGCGAGCGTAATA	26047	T1
T1_R_GCCTCTAGTACCGGCT	24537	T1
T1_R_GCGAGAACACCGATAT	30514	T1
T1_R_GCGAGAATCCGTACAA	21522	T1
T1_R_GCGAGAATCTACGAGT	32693	T1
T1_R_GCGCAGTTCAGCTGGC	16679	T1
T1_R_GCTCTGTCATTGGGCC	23866	T1
T1_R_GCTCTGTTCCAACCAA	19356	T1
T1_R_GCTGCGAAGACTGGGT	24766	T1
T1_R_GCTTCCATCGGCATCG	42251	T1
T1_R_GGAAAGCCACTGTGTA	37615	T1
T1_R_GGAATAAGTACCGGCT	42066	T1
T1_R_GGACAAGTCCCAAGAT	23247	T1
T1_R_GGACATTCAAGGTTCT	6933	T1
T1_R_GGACATTTCTTGCATT	23508	T1
T1_R_GGACGTCTCCAGTAGT	22048	T1
T1_R_GGCAATTTCATATCGG	23439	T1
T1_R_GGCGACTGTAGAAGGA	5607	T1
T1_R_GGCGTGTCACAGACTT	25956	T1
T1_R_GGGAATGAGCTAGTGG	37386	T1
T1_R_GGGAATGCACCGAATT	32733	T1
T1_R_GGGAATGGTGCTCTTC	33858	T1
T1_R_GGGAATGTCAGTTAGC	33833	T1
T1_R_GGGAATGTCGCGATCG	24818	T1
T1_R_GGGAGATCAGCCAGAA	43987	T1
T1_R_GGGAGATGTAAGTAGT	25479	T1
T1_R_GGGTCTGGTTGTTTGG	29473	T1
T1_R_GGGTTGCTCTTGTATC	8421	T1
T1_R_GGTATTGAGCAGGTCA	30661	T1
T1_R_GGTGTTACATTGTGCA	29221	T1
T1_R_GTAACGTCATGAGCGA	32810	T1
T1_R_GTAACTGTCAGGATCT	26829	T1
T1_R_GTACGTATCAAACCGT	36886	T1
T1_R_GTCAAGTCATCCTTGC	26120	T1
T1_R_GTCACAAGTCCCTACT	31113	T1
T1_R_GTCATTTCATTGGGCC	9538	T1
T1_R_GTCGGGTAGGCACATG	20755	T1
T1_R_GTCTCGTCAATCTACG	30876	T1
T1_R_GTCTTCGGTTGCTCCT	24860	T1
T1_R_GTGCAGCAGGATGGAA	46217	T1
T1_R_GTGCATACACCATGTA	37821	T1
T1_R_GTGCATAGTTTGGGCC	31817	T1
T1_R_GTGCGGTCAGGTCCAC	21723	T1
T1_R_GTGCGGTTCAAGCCTA	19410	T1
T1_R_GTGTTAGCAAATACAG	13022	T1
T1_R_GTTAAGCGTATAATGG	19849	T1
T1_R_GTTAAGCGTGCAACGA	14635	T1
T1_R_GTTACAGCAGTCACTA	26372	T1
T1_R_TAAACCGAGACAATAC	26480	T1
T1_R_TACCTTATCCAGTATG	40926	T1
T1_R_TACGGATAGTGACATA	37782	T1
T1_R_TACGGATCATTGCGGC	34419	T1
T1_R_TAGCCGGAGGAGTAGA	9092	T1
T1_R_TAGCCGGTCTCCAGGG	21565	T1
T1_R_TATGCCCGTTGGGACA	9105	T1
T1_R_TATTACCTCGGCTACG	30460	T1
T1_R_TCAACGACAAAGTCAA	39821	T1
T1_R_TCACGAACACTAGTAC	33433	T1
T1_R_TCACGAAGTCACAAGG	35943	T1
T1_R_TCAGCAAGTTTCCACC	30195	T1
T1_R_TCAGGTAAGACGACGT	28384	T1
T1_R_TCATTACGTCGTCTTC	39307	T1
T1_R_TCCACACAGCACACAG	18881	T1
T1_R_TCGGTAAAGAGATGAG	30547	T1
T1_R_TCGTACCTCACCCGAG	9628	T1
T1_R_TCTCATAAGCGAGAAA	10991	T1
T1_R_TCTCTAATCGCCGTGA	24367	T1
T1_R_TCTGGAATCCCGGATG	24059	T1
T1_R_TCTTCGGTCTTGTTTG	9326	T1
T1_R_TGACTAGAGCCTTGAT	14781	T1
T1_R_TGCCCTAAGCTAAACA	35570	T1
T1_R_TGGACGCTCTGAGGGA	27244	T1
T1_R_TGGCTGGTCGGCTACG	32690	T1
T1_R_TGGGAAGCACATAACC	11786	T1
T1_R_TGTCCCATCTGGTGTA	9849	T1
T1_R_TGTGGTACAAGGTTCT	29539	T1
T1_R_TGTGGTAGTACCTACA	52231	T1
T1_R_TGTTCCGCACATGACT	27609	T1
T1_R_TTAACTCCAGTCAGAG	26673	T1
T1_R_TTAGGACAGCTAAACA	33525	T1
T1_R_TTAGTTCGTTACAGAA	30875	T1
T1_R_TTATGCTCAATGGAGC	28947	T1
T1_R_TTCGAAGTCCGGGTGT	24133	T1
T1_R_TTCGGTCCAGTTAACC	13013	T1
T1_R_TTCTTAGAGCCATCGC	23398	T1
T1_R_TTGACTTGTCGCATCG	20913	T1
T1_R_TTGCCGTCATACGCTA	7641	T1
T1_R_TTGTAGGCACAGATTC	15796	T1
T1_R_TTTCCTCGTAAACGCG	51026	T1
T1_R_AAAGATGAGTCCGTAT	30343	T1
T1_R_AATCGGTGTGAACCTT	25242	T1
T1_R_ACGAGCCCACACAGAG	34267	T1
T1_R_CAAGATCTCCTTCAAT	35676	T1
T1_R_CATTCGCTCTGCCCTA	20753	T1
T1_R_CCGGTAGCAAAGCGGT	36347	T1
T1_R_CTCACACCAGGTCGTC	21712	T1
T1_R_GACGGCTCATGCGCAC	32597	T1
T1_R_GACTACAGTACAGTGG	20015	T1
T1_R_GCATGTATCGGCCGAT	22044	T1
T1_R_GCGAGAAGTCATTAGC	33683	T1
T1_R_GCTGCTTCAACACGCC	25059	T1
T1_R_GTGAAGGAGATATGGT	31488	T1
T1_R_TAGAGCTTCCTTTACA	26686	T1
T1_R_TCCCGATCACGCGAAA	33895	T1
T1_R_TCGCGTTAGCCGTCGT	11544	T1
T1_R_TGCCCTACACGTGAGA	31130	T1
T1_R_TGGTTAGCACCTTGTC	24209	T1
T2_2R_AAACGGGCAGCGTAAG	28137	T2
T2_2R_AAACGGGTCTACTCAT	25207	T2
T2_2R_AAAGCAATCGCTTAGA	49634	T2
T2_2R_AAAGTAGAGAGTGACC	47583	T2
T2_2R_AACACGTAGGGTGTGT	28301	T2
T2_2R_AACCATGCACCGATAT	34479	T2
T2_2R_AACCGCGTCCTACAGA	36836	T2
T2_2R_AACTGGTCAATCAGAA	18772	T2
T2_2R_AACTTTCAGGAATCGC	31720	T2
T2_2R_AAGGTTCCACTTAACG	33626	T2
T2_2R_ACACCCTGTGAAATCA	37668	T2
T2_2R_ACACCGGAGCTGAAAT	15356	T2
T2_2R_ACACTGAAGTAGGTGC	28435	T2
T2_2R_ACACTGACACAAGCCC	22193	T2
T2_2R_ACGAGCCCAGCTGTAT	25894	T2
T2_2R_ACGAGCCGTAGCGTAG	23784	T2
T2_2R_ACGAGGAAGCTAGTTC	43925	T2
T2_2R_ACGGAGAAGCCCGAAA	21389	T2
T2_2R_ACGGAGACAAAGTCAA	16885	T2
T2_2R_ACGGGTCAGACAGGCT	28123	T2
T2_2R_ACGGGTCTCGGCATCG	36457	T2
T2_2R_ACTATCTAGCAGACTG	37230	T2
T2_2R_ACTGAGTTCTTTAGTC	17318	T2
T2_2R_ACTTACTGTGAGGGTT	35553	T2
T2_2R_ACTTGTTCAAGCGAGT	16932	T2
T2_2R_AGAATAGGTCATATGC	24836	T2
T2_2R_AGACGTTCACATGTGT	26503	T2
T2_2R_AGAGCGATCATCATTC	34020	T2
T2_2R_AGAGTGGCATAAAGGT	35317	T2
T2_2R_AGATTGCAGACCGGAT	31401	T2
T2_2R_AGCGGTCGTCTCATCC	16029	T2
T2_2R_AGCGGTCTCCAATGGT	33444	T2
T2_2R_AGCTCCTAGTGTACCT	30856	T2
T2_2R_AGCTCTCAGAAAGTGG	8972	T2
T2_2R_AGCTCTCCAAGCGAGT	35031	T2
T2_2R_AGCTCTCTCTACTTAC	34932	T2
T2_2R_AGGCCGTGTCTCTTAT	39411	T2
T2_2R_AGGGATGAGCACCGTC	41863	T2
T2_2R_AGGGATGAGGTGCACA	27938	T2
T2_2R_AGGTCATGTTCAGTAC	30550	T2
T2_2R_AGTGAGGAGGGCACTA	27950	T2
T2_2R_AGTGAGGCATTTCAGG	24417	T2
T2_2R_ATAACGCTCCATGAGT	17626	T2
T2_2R_ATCCACCAGACTTGAA	26186	T2
T2_2R_ATCCGAAAGATATGGT	14340	T2
T2_2R_ATCCGAACATACTACG	15683	T2
T2_2R_ATCTGCCAGTGTACGG	40074	T2
T2_2R_ATCTGCCCACTTGGAT	43968	T2
T2_2R_ATGAGGGAGTCTCCTC	11815	T2
T2_2R_ATGCGATTCTTGCATT	24395	T2
T2_2R_ATGTGTGGTTACCGAT	24459	T2
T2_2R_ATTACTCGTTGTTTGG	31427	T2
T2_2R_ATTATCCAGCTAGGCA	18518	T2
T2_2R_ATTATCCCAATAGCAA	44574	T2
T2_2R_ATTCTACGTAGCCTCG	26337	T2
T2_2R_CAACCTCTCGCTGATA	34163	T2
T2_2R_CACAAACTCACTATTC	31407	T2
T2_2R_CACACAATCCACGACG	42062	T2
T2_2R_CACAGGCCACGGTAAG	29329	T2
T2_2R_CACAGGCTCTAACTTC	27873	T2
T2_2R_CACATAGCAAGGTTCT	24072	T2
T2_2R_CACATAGGTCCAGTAT	12261	T2
T2_2R_CACCAGGAGGCGCTCT	33015	T2
T2_2R_CACCAGGCACGGTGTC	25624	T2
T2_2R_CAGATCAAGATACACA	13884	T2
T2_2R_CAGCATAGTAGCTAAA	34869	T2
T2_2R_CAGCCGACAATAGCAA	28357	T2
T2_2R_CAGGTGCCATTAGCCA	15437	T2
T2_2R_CAGTAACTCGCAAGCC	23126	T2
T2_2R_CATGCCTAGCTCAACT	21211	T2
T2_2R_CATGGCGGTCTGATTG	24162	T2
T2_2R_CCACCTATCCACGACG	28423	T2
T2_2R_CCAGCGAAGATCCGAG	14513	T2
T2_2R_CCCAATCAGACAATAC	22485	T2
T2_2R_CCCAATCTCCGATATG	38433	T2
T2_2R_CCCATACTCGTTTAGG	13103	T2
T2_2R_CCCATACTCTACCTGC	54711	T2
T2_2R_CCGGTAGTCTGCTGCT	28048	T2
T2_2R_CCGTGGAAGGTTACCT	27298	T2
T2_2R_CCTAGCTTCAACGGCC	27671	T2
T2_2R_CCTATTAAGCTCCTTC	31308	T2
T2_2R_CGACCTTAGAGTGACC	15721	T2
T2_2R_CGACCTTCATGTCTCC	28577	T2
T2_2R_CGACTTCGTCTCAACA	42610	T2
T2_2R_CGACTTCTCCGCTGTT	26204	T2
T2_2R_CGATCGGCAGGGAGAG	28118	T2
T2_2R_CGCCAAGAGAGCCCAA	15588	T2
T2_2R_CGCGGTAAGTTGTCGT	33998	T2
T2_2R_CGGACTGAGAAACCGC	30340	T2
T2_2R_CGGACTGTCAGCCTAA	31822	T2
T2_2R_CGGAGTCCAAGGGTCA	30344	T2
T2_2R_CGGTTAAAGCGTTGCC	38741	T2
T2_2R_CGTAGCGCATGGGAAC	20682	T2
T2_2R_CGTCCATCAAGGACAC	38954	T2
T2_2R_CGTCTACCAATGTTGC	34538	T2
T2_2R_CGTCTACTCCGAATGT	33880	T2
T2_2R_CGTTAGACACCCTATC	38848	T2
T2_2R_CGTTCTGAGCCAGGAT	11662	T2
T2_2R_CGTTCTGGTTAAGATG	25713	T2
T2_2R_CGTTGGGGTACCGCTG	30143	T2
T2_2R_CTAACTTGTCTCTTAT	36912	T2
T2_2R_CTAATGGAGCTAGTGG	33237	T2
T2_2R_CTAATGGGTTGATTCG	15979	T2
T2_2R_CTACACCAGAGGGCTT	31322	T2
T2_2R_CTACGTCTCCCATTTA	50394	T2
T2_2R_CTAGAGTAGCAGCGTA	32184	T2
T2_2R_CTCACACCACTGAAGG	25484	T2
T2_2R_CTCATTATCGCCAAAT	12437	T2
T2_2R_CTCGGGATCCGCAAGC	13902	T2
T2_2R_CTCTAATAGGTCGGAT	26882	T2
T2_2R_CTGAAACCATCCCATC	31542	T2
T2_2R_CTGAAGTTCCGCAAGC	24405	T2
T2_2R_CTGCCTATCTTGCATT	22471	T2
T2_2R_CTGGTCTCAGTTCATG	29484	T2
T2_2R_CTGTTTAGTAGTACCT	24015	T2
T2_2R_GAAGCAGGTCGCGTGT	29356	T2
T2_2R_GAAGCAGTCAACACGT	37612	T2
T2_2R_GACAGAGGTAATCGTC	28915	T2
T2_2R_GACCAATCACGCCAGT	38678	T2
T2_2R_GACGGCTTCACGATGT	20506	T2
T2_2R_GACTGCGGTTATCGGT	31336	T2
T2_2R_GATCGATTCTCTTATG	27928	T2
T2_2R_GATCTAGTCCTGTACC	9647	T2
T2_2R_GATGCTATCCGGCACA	36697	T2
T2_2R_GATTCAGAGTATGACA	27930	T2
T2_2R_GCACATATCGCAAGCC	28235	T2
T2_2R_GCACTCTCAATGGAGC	38165	T2
T2_2R_GCAGTTATCAATACCG	26065	T2
T2_2R_GCATACACACCGATAT	22734	T2
T2_2R_GCATGCGCAAATCCGT	34881	T2
T2_2R_GCATGTATCTTAGCCC	29537	T2
T2_2R_GCGACCACAAAGGTGC	31209	T2
T2_2R_GCGACCATCTAACCGA	28222	T2
T2_2R_GCGAGAACACTAAGTC	27742	T2
T2_2R_GCGCCAATCTTGTACT	27430	T2
T2_2R_GCGCGATGTTTACTCT	18598	T2
T2_2R_GCTCTGTTCGTCTGCT	25058	T2
T2_2R_GCTGCAGTCTAACTGG	28334	T2
T2_2R_GCTGCAGTCTGAAAGA	28191	T2
T2_2R_GCTGCTTTCACTCCTG	17564	T2
T2_2R_GGAAAGCCAATGGTCT	31384	T2
T2_2R_GGACGTCAGGATGGAA	16629	T2
T2_2R_GGACGTCCACCAACCG	25162	T2
T2_2R_GGGACCTAGCTCCCAG	28786	T2
T2_2R_GGGCACTTCATGGTCA	33868	T2
T2_2R_GGTGAAGAGGACAGCT	32189	T2
T2_2R_GGTGTTATCCGCATAA	24976	T2
T2_2R_GTACGTATCCATTCTA	28327	T2
T2_2R_GTACTCCAGGACCACA	25143	T2
T2_2R_GTACTCCCAGATTGCT	44445	T2
T2_2R_GTAGTCACACATTTCT	20838	T2
T2_2R_GTCAAGTGTTCAACCA	39424	T2
T2_2R_GTCACAAGTCTCCACT	33058	T2
T2_2R_GTCACGGTCCCATTAT	31790	T2
T2_2R_GTCACGGTCCTAGAAC	31062	T2
T2_2R_GTCATTTCATCACCCT	40121	T2
T2_2R_GTCCTCATCATGGTCA	37248	T2
T2_2R_GTGAAGGGTCTTCTCG	21388	T2
T2_2R_GTGCGGTGTGGCCCTA	25887	T2
T2_2R_GTGTTAGCACGGATAG	26247	T2
T2_2R_GTTAAGCGTCATATCG	25707	T2
T2_2R_GTTTCTAGTTCACCTC	28891	T2
T2_2R_TAAGTGCGTTCACCTC	6930	T2
T2_2R_TACACGATCTGTGCAA	25020	T2
T2_2R_TACCTATTCAGTTAGC	16501	T2
T2_2R_TACGGTAGTGGCGAAT	28286	T2
T2_2R_TAGAGCTGTGGCAAAC	24646	T2
T2_2R_TAGGCATCAGCTGCTG	22901	T2
T2_2R_TAGTGGTCAAAGGAAG	22945	T2
T2_2R_TAGTTGGAGCCGCCTA	38429	T2
T2_2R_TATCAGGAGCGTGAAC	28194	T2
T2_2R_TCAGATGCAAAGCGGT	30602	T2
T2_2R_TCAGCAACACTAAGTC	27609	T2
T2_2R_TCAGCTCTCACATGCA	32566	T2
T2_2R_TCAGGATCATGACATC	36197	T2
T2_2R_TCATTACCAGCCAGAA	33370	T2
T2_2R_TCCACACCATAGAAAC	30836	T2
T2_2R_TCGCGAGGTTCAGCGC	33316	T2
T2_2R_TCGCGTTCAATAGAGT	10031	T2
T2_2R_TCGCGTTGTGAACCTT	19937	T2
T2_2R_TCGTAGAAGCCCAATT	36799	T2
T2_2R_TCTCATAAGCCGATTT	16441	T2
T2_2R_TCTGAGACATGCCACG	25900	T2
T2_2R_TCTTCGGCACTCAGGC	18730	T2
T2_2R_TCTTTCCAGGCTAGAC	27405	T2
T2_2R_TCTTTCCTCGTATCAG	38172	T2
T2_2R_TGACTTTAGCTCCTCT	26118	T2
T2_2R_TGAGCATGTAGCGCTC	27567	T2
T2_2R_TGAGCCGTCAGTCCCT	28646	T2
T2_2R_TGCACCTAGCAGGTCA	11058	T2
T2_2R_TGCACCTGTCGAAAGC	26740	T2
T2_2R_TGCCCTATCACTTCAT	29872	T2
T2_2R_TGCTGCTAGATATACG	39838	T2
T2_2R_TGGCCAGTCTAACGGT	24452	T2
T2_2R_TGGGAAGCACAGATTC	37992	T2
T2_2R_TGGGAAGTCGCGTTTC	42954	T2
T2_2R_TTAACTCGTCATGCCG	26192	T2
T2_2R_TTAGGACAGACCACGA	29335	T2
T2_2R_TTAGGACGTAAGAGGA	21479	T2
T2_2R_TTAGTTCTCGTAGATC	22146	T2
T2_2R_TTCCCAGTCTCGAGTA	41395	T2
T2_2R_TTCTACATCCTGTACC	24785	T2
T2_2R_TTGCGTCTCCGTCAAA	25147	T2
T2_2R_TTTATGCTCCTGCTTG	24973	T2
T2_2R_TTTGGTTGTCAACTGT	20797	T2
T2_2R_AAACCTGTCCTCATTA	26432	T2
T2_2R_AAAGTAGAGACGCACA	41160	T2
T2_2R_AAATGCCAGCCAGGAT	12317	T2
T2_2R_AAATGCCAGTCAATAG	14190	T2
T2_2R_AACACGTCAGCCAGAA	25631	T2
T2_2R_AACCATGTCTGCAGTA	18027	T2
T2_2R_AAGGCAGAGATGGGTC	21540	T2
T2_2R_AAGTCTGTCTATCGCC	26609	T2
T2_2R_ACACCAAGTCGGCACT	34969	T2
T2_2R_ACAGCTAAGCTCCTCT	12379	T2
T2_2R_ACATCAGTCTGTCCGT	9925	T2
T2_2R_ACATGGTTCCGTACAA	26468	T2
T2_2R_ACGAGGAGTGCACCAC	16785	T2
T2_2R_ACGATACAGGCATTGG	13414	T2
T2_2R_ACGATGTCACGGCGTT	9721	T2
T2_2R_ACGCCAGAGCCAGAAC	6512	T2
T2_2R_ACGCCAGTCCTGCCAT	30709	T2
T2_2R_ACGCCAGTCGGAGCAA	47457	T2
T2_2R_ACGGAGACACCGAATT	39861	T2
T2_2R_ACGGAGAGTATAAACG	16185	T2
T2_2R_ACGGAGAGTGCGGTAA	11430	T2
T2_2R_ACGGAGATCAGAGACG	7792	T2
T2_2R_ACGGGTCAGATGAGAG	33543	T2
T2_2R_ACGGGTCAGTAAGTAC	39267	T2
T2_2R_ACTATCTTCATAAAGG	27603	T2
T2_2R_ACTATCTTCCGTTGCT	24726	T2
T2_2R_ACTGAGTGTCTCTTTA	20168	T2
T2_2R_ACTGCTCAGCGATGAC	7743	T2
T2_2R_AGACGTTAGAGCTATA	17652	T2
T2_2R_AGATCTGAGCTGGAAC	8163	T2
T2_2R_AGATCTGGTGTCTGAT	20906	T2
T2_2R_AGCAGCCGTATCTGCA	38317	T2
T2_2R_AGCAGCCGTTCGCGAC	48538	T2
T2_2R_AGCGGTCGTAGCTGCC	34078	T2
T2_2R_AGCGTCGAGCGCCTTG	14729	T2
T2_2R_AGGCCACTCAACGCTA	30132	T2
T2_2R_AGGCCGTCAAGTCTAC	30573	T2
T2_2R_AGGCCGTTCCTTAATC	10901	T2
T2_2R_AGGTCCGAGATGGGTC	34681	T2
T2_2R_AGGTCCGCAAGCCTAT	6760	T2
T2_2R_AGGTCCGCACCATCCT	10787	T2
T2_2R_AGTAGTCAGACAAGCC	35283	T2
T2_2R_AGTAGTCCATCGACGC	12460	T2
T2_2R_AGTGTCAGTTACGACT	19202	T2
T2_2R_ATCATCTCATGGTCTA	9935	T2
T2_2R_ATCATGGGTATTCGTG	31390	T2
T2_2R_ATCGAGTGTGATGTCT	21937	T2
T2_2R_ATCTGCCAGGCATGTG	16039	T2
T2_2R_ATCTGCCGTTAAGATG	28423	T2
T2_2R_ATGCGATCAACACCCG	43620	T2
T2_2R_ATTACTCGTCGGCACT	18210	T2
T2_2R_ATTTCTGCAAACCTAC	20261	T2
T2_2R_ATTTCTGTCTATGTGG	6401	T2
T2_2R_CAACCAAAGCTAACTC	16205	T2
T2_2R_CAACCAAGTCCAAGTT	31193	T2
T2_2R_CAACCTCCAAGCTGTT	33157	T2
T2_2R_CAACTAGGTAACGACG	22238	T2
T2_2R_CAACTAGGTGGCCCTA	29528	T2
T2_2R_CAAGAAAAGCTGCAAG	6836	T2
T2_2R_CAAGAAATCAGTACGT	23921	T2
T2_2R_CACAAACCATTAGCCA	12922	T2
T2_2R_CACAGGCGTTGGAGGT	6247	T2
T2_2R_CACATAGGTATAAACG	22691	T2
T2_2R_CACTCCAAGAGCCCAA	22338	T2
T2_2R_CAGAATCAGCCATCGC	16843	T2
T2_2R_CAGAATCAGCTAGGCA	14773	T2
T2_2R_CAGATCAGTCCTCTTG	31278	T2
T2_2R_CAGCCGAAGGGAACGG	12895	T2
T2_2R_CAGCTGGCATGCATGT	27727	T2
T2_2R_CAGGTGCCACCTCGGA	10525	T2
T2_2R_CAGTCCTTCAACACTG	8621	T2
T2_2R_CAGTCCTTCCTAGTGA	19971	T2
T2_2R_CATCCACTCCGTTGTC	27394	T2
T2_2R_CATGCCTCATCACAAC	26368	T2
T2_2R_CATGCCTGTCTCTTAT	30302	T2
T2_2R_CATTATCAGGTAAACT	49777	T2
T2_2R_CATTATCGTCGCTTCT	31815	T2
T2_2R_CATTCGCCATGCATGT	15592	T2
T2_2R_CCAATCCCAGTAACGG	11984	T2
T2_2R_CCACTACAGTCGCCGT	25925	T2
T2_2R_CCACTACGTTACGCGC	7411	T2
T2_2R_CCAGCGAAGCTATGCT	12562	T2
T2_2R_CCATGTCAGATGGGTC	27425	T2
T2_2R_CCATTCGAGAAGATTC	31682	T2
T2_2R_CCCTCCTAGTTAGGTA	23390	T2
T2_2R_CCGGGATCATTAGGCT	34575	T2
T2_2R_CCGTTCAAGTTGAGAT	32625	T2
T2_2R_CCGTTCAGTTAAGACA	39873	T2
T2_2R_CCTACCAGTAATCACC	29611	T2
T2_2R_CCTATTACAAGTCTGT	16303	T2
T2_2R_CCTCTGATCACTATTC	33317	T2
T2_2R_CCTTCCCCAGGATTGG	25062	T2
T2_2R_CCTTCCCGTCTAAAGA	6201	T2
T2_2R_CGACCTTAGCCACGTC	31162	T2
T2_2R_CGACTTCAGTGCCAGA	13300	T2
T2_2R_CGAGAAGGTAACGACG	9622	T2
T2_2R_CGAGCCATCGCGTAGC	17723	T2
T2_2R_CGATCGGCAGGACCCT	20718	T2
T2_2R_CGATCGGGTTCAGTAC	34254	T2
T2_2R_CGATCGGGTTCGCGAC	24387	T2
T2_2R_CGATTGATCGGTGTTA	32538	T2
T2_2R_CGCCAAGCAAAGAATC	7623	T2
T2_2R_CGCCAAGCAACAACCT	15943	T2
T2_2R_CGCGTTTAGTGCAAGC	30344	T2
T2_2R_CGCTGGACAATAGAGT	25332	T2
T2_2R_CGGAGCTAGGGTGTGT	28511	T2
T2_2R_CGGAGCTCACGAAATA	10117	T2
T2_2R_CGTAGGCAGTATTGGA	33541	T2
T2_2R_CGTAGGCGTTCCCGAG	24854	T2
T2_2R_CGTCCATCACATGTGT	12298	T2
T2_2R_CGTCCATTCGCGTAGC	18154	T2
T2_2R_CGTCTACCAAAGAATC	29846	T2
T2_2R_CGTGTAAAGACTAGGC	20054	T2
T2_2R_CGTGTCTGTAAATACG	21080	T2
T2_2R_CGTGTCTGTCTAAACC	23084	T2
T2_2R_CGTTAGAAGCTAAGAT	23792	T2
T2_2R_CTACACCGTAGCGATG	24081	T2
T2_2R_CTACATTCAAACGTGG	22698	T2
T2_2R_CTACATTGTGTTTGGT	30655	T2
T2_2R_CTACATTTCTGATACG	36933	T2
T2_2R_CTACGTCAGAGCTATA	20124	T2
T2_2R_CTAGCCTAGAAGGTGA	25113	T2
T2_2R_CTAGTGAAGAGGTAGA	24213	T2
T2_2R_CTCACACCAGGGTTAG	34490	T2
T2_2R_CTCATTACATCGTCGG	13595	T2
T2_2R_CTCCTAGGTCAAAGCG	31675	T2
T2_2R_CTCGGAGAGATGTTAG	6898	T2
T2_2R_CTCGGAGAGGCCATAG	22145	T2
T2_2R_CTCGGAGTCTTGTCAT	36222	T2
T2_2R_CTCGTCAAGACTTTCG	15383	T2
T2_2R_CTGAAGTGTATAAACG	28148	T2
T2_2R_CTGAAGTTCTCGCATC	44540	T2
T2_2R_CTGCGGAGTAAGCACG	31407	T2
T2_2R_CTGCTGTGTTCACCTC	30720	T2
T2_2R_CTGGTCTCATCCAACA	20862	T2
T2_2R_CTGGTCTTCTTTAGGG	17312	T2
T2_2R_CTGTTTATCTTGAGGT	17640	T2
T2_2R_CTTAACTGTCCGAACC	40598	T2
T2_2R_CTTCTCTAGGTGGGTT	24418	T2
T2_2R_CTTGGCTAGAAGAAGC	51236	T2
T2_2R_CTTGGCTGTATATGGA	25880	T2
T2_2R_GAAATGAGTGCTGTAT	7874	T2
T2_2R_GAAATGAGTTTGTGTG	18438	T2
T2_2R_GAACATCAGTGAATTG	11430	T2
T2_2R_GAACATCGTATAGGGC	31024	T2
T2_2R_GAATGAAAGGAGTTGC	26139	T2
T2_2R_GACAGAGGTTCAGACT	57281	T2
T2_2R_GACCTGGAGCAGGCTA	25234	T2
T2_2R_GACGCGTTCTCAACTT	10839	T2
T2_2R_GACTAACAGACGACGT	11602	T2
T2_2R_GACTAACAGATATACG	28226	T2
T2_2R_GAGGTGAAGACAATAC	11212	T2
T2_2R_GAGGTGATCACTGGGC	24092	T2
T2_2R_GAGGTGATCGGTGTTA	19640	T2
T2_2R_GATCGATAGAGCTTCT	36425	T2
T2_2R_GATCTAGGTTCAGCGC	29622	T2
T2_2R_GCAAACTGTCCCGACA	10605	T2
T2_2R_GCAGCCAGTCTGGAGA	5953	T2
T2_2R_GCAGTTACAAGCGATG	10520	T2
T2_2R_GCATACAAGATATACG	33790	T2
T2_2R_GCATACACACAAGACG	36192	T2
T2_2R_GCATACACATCTACGA	18852	T2
T2_2R_GCATGATCATAACCTG	21277	T2
T2_2R_GCATGCGAGACCTAGG	26351	T2
T2_2R_GCATGTAAGGAATCGC	13836	T2
T2_2R_GCATGTACAAGGTTTC	17615	T2
T2_2R_GCGACCATCATGGTCA	8981	T2
T2_2R_GCGAGAATCATCATTC	24429	T2
T2_2R_GCGCCAAAGCAACGGT	10001	T2
T2_2R_GCGCCAATCATCTGTT	17016	T2
T2_2R_GCGCGATGTCAAAGAT	8953	T2
T2_2R_GCGGGTTGTAGTACCT	11887	T2
T2_2R_GCTCCTAAGTCCAGGA	12793	T2
T2_2R_GCTCCTACATGGTTGT	16290	T2
T2_2R_GCTGCGACAGACTCGC	38217	T2
T2_2R_GCTGGGTGTGACCAAG	24534	T2
T2_2R_GGAATAAAGATCGATA	25264	T2
T2_2R_GGACAAGGTTTGACTG	29356	T2
T2_2R_GGACAGATCCTTAATC	9974	T2
T2_2R_GGACGTCGTGATAAGT	10486	T2
T2_2R_GGAGCAATCGACGGAA	15739	T2
T2_2R_GGATGTTGTCATATGC	32927	T2
T2_2R_GGATTACTCGCGTTTC	14157	T2
T2_2R_GGGACCTGTCGAACAG	6959	T2
T2_2R_GGGAGATTCCAGAGGA	27758	T2
T2_2R_GGGATGACACAGGAGT	29120	T2
T2_2R_GGGCATCGTCGAACAG	30928	T2
T2_2R_GTAACTGAGGTAAACT	11956	T2
T2_2R_GTAACTGCAGGCTGAA	10484	T2
T2_2R_GTACGTAAGCTCTCGG	77992	T2
T2_2R_GTACGTAAGGCTAGGT	7360	T2
T2_2R_GTACTTTCATGCTAGT	16707	T2
T2_2R_GTAGTCAGTCCGAGTC	28015	T2
T2_2R_GTATCTTAGTTGAGTA	16883	T2
T2_2R_GTCAAGTAGTCAATAG	28884	T2
T2_2R_GTCATTTAGCTTCGCG	11344	T2
T2_2R_GTCGGGTGTCAAAGAT	6669	T2
T2_2R_GTCTTCGGTCTCTTAT	25087	T2
T2_2R_GTGCATAGTAGGGTAC	17237	T2
T2_2R_GTGCGGTTCTAACGGT	18157	T2
T2_2R_GTGCTTCAGGGCTTCC	33170	T2
T2_2R_GTGCTTCAGGTGCTAG	16247	T2
T2_2R_GTGCTTCGTAAGAGGA	24088	T2
T2_2R_GTGTTAGGTGCACTTA	6571	T2
T2_2R_GTTACAGAGCCTCGTG	24397	T2
T2_2R_GTTCATTGTCTAGAGG	32561	T2
T2_2R_GTTCGGGGTTAAAGTG	23005	T2
T2_2R_GTTTCTACACACCGAC	28176	T2
T2_2R_TAAACCGGTTGAGTTC	24323	T2
T2_2R_TAAGCGTCATCACAAC	10019	T2
T2_2R_TAAGTGCGTAAACCTC	29043	T2
T2_2R_TACCTATGTTATTCTC	23115	T2
T2_2R_TACCTATTCTGCGTAA	12216	T2
T2_2R_TACCTTAGTAGGGTAC	29543	T2
T2_2R_TACTCATTCACCTCGT	39285	T2
T2_2R_TACTTGTCATCCTAGA	25207	T2
T2_2R_TACTTGTGTGTGACGA	7467	T2
T2_2R_TACTTGTTCTAACTTC	11666	T2
T2_2R_TAGACCAGTGGTCTCG	15203	T2
T2_2R_TAGAGCTTCAACACTG	8105	T2
T2_2R_TAGTTGGCAACACCTA	36585	T2
T2_2R_TAGTTGGTCAACACTG	27747	T2
T2_2R_TATCAGGCAGCCTGTG	14664	T2
T2_2R_TATTACCAGTAACCCT	24019	T2
T2_2R_TCAACGATCGGCGCTA	26470	T2
T2_2R_TCAACGATCGGTTAAC	27288	T2
T2_2R_TCACGAACACCCAGTG	16375	T2
T2_2R_TCACGAAGTGAAATCA	19397	T2
T2_2R_TCACGAATCATGTAGC	27302	T2
T2_2R_TCAGATGCACCGAATT	26698	T2
T2_2R_TCATTTGAGCGTGAGT	31380	T2
T2_2R_TCATTTGCACTGTTAG	34536	T2
T2_2R_TCGCGTTTCCAGTATG	26649	T2
T2_2R_TCTCATAAGTGGTCCC	14942	T2
T2_2R_TCTGGAATCGCCATAA	30488	T2
T2_2R_TGACAACGTACCGTTA	12976	T2
T2_2R_TGACTAGAGATGAGAG	41785	T2
T2_2R_TGATTTCAGTGGTCCC	27376	T2
T2_2R_TGCCCATAGGCGATAC	8037	T2
T2_2R_TGCCCTAGTCTAGCGC	43219	T2
T2_2R_TGCGTGGTCTGTCAAG	31181	T2
T2_2R_TGCTACCTCTTTCCTC	18819	T2
T2_2R_TGGCCAGCAGCGAACA	19940	T2
T2_2R_TGGGCGTTCATTATCC	12317	T2
T2_2R_TGTATTCGTGTTGAGG	17387	T2
T2_2R_TGTCCCACAATTGCTG	34572	T2
T2_2R_TGTGGTAAGTTAACGA	28617	T2
T2_2R_TGTGTTTAGTGGGTTG	15932	T2
T2_2R_TGTGTTTAGTTAACGA	42493	T2
T2_2R_TGTTCCGGTCAATGTC	28224	T2
T2_2R_TGTTCCGGTTACTGAC	32816	T2
T2_2R_TTAGTTCCAAGCTGGA	20337	T2
T2_2R_TTCGGTCTCGAGAGCA	9172	T2
T2_2R_TTCTCAAGTCTAGAGG	35858	T2
T2_2R_TTCTCCTTCACAATGC	9102	T2
T2_2R_TTGCCGTAGACGCACA	14907	T2
T2_2R_TTGCCGTAGCACACAG	33220	T2
T2_2R_TTGCCGTAGCTTCGCG	9358	T2
T2_2R_TTGGAACGTGATAAAC	14510	T2
T2_2R_TTGGCAATCTACTCAT	7934	T2
T2_2R_TTTATGCAGTTGAGTA	25649	T2
T2_2R_TTTATGCCAATGAATG	26835	T2
T2_2R_TTTATGCCAGCGAACA	24516	T2
T2_2R_ACTTTCACAAGAAAGG	20858	T2
T2_2R_ATCACGACAATGTTGC	11302	T2
T2_2R_ATTACTCCAAGAGTCG	10959	T2
T2_2R_CAGCTAAAGTTCGCGC	6667	T2
T2_2R_CCACTACTCATGGTCA	14283	T2
T2_2R_CTTAGGATCTTATCTG	15234	T2
T2_2R_TGAGAGGGTCCGTCAG	19564	T2
T2_2R_TTGACTTGTATCTGCA	14447	T2
T2_2R_ACCAGTACACAGCCCA	48826	T2
T2_2R_AGGGATGTCGCGTTTC	22119	T2
T2_2R_AGTGAGGTCGCGCCAA	32696	T2
T2_2R_ATGGGAGAGGTGCTAG	37386	T2
T2_2R_CCTTCGAAGCGTGAAC	42561	T2
T2_2R_GATCGATCAGATGAGC	30218	T2
T2_2R_GCATACACAGCTCCGA	26879	T2
T2_2R_GGAAAGCAGCCCAATT	10481	T2
T2_2R_GGTGCGTGTCGCTTTC	43654	T2
T2_2R_GTAGGCCAGGGCTCTC	36408	T2
T2_2R_GTCAAGTTCCAGAAGG	34164	T2
T2_2R_TGACGGCTCCTTGACC	48166	T2
T2_2R_TTCCCAGCAATCTGCA	30680	T2
T2_2R_TTCTACAGTAAACCTC	47879	T2
T2_2R_TTCTCAACAGGCGATA	10839	T2
T2_2R_ACCAGTAAGAATCTCC	14277	T2
T2_2R_AGACGTTTCAACTCTT	37575	T2
T2_2R_AGACGTTTCAGCATGT	36690	T2
T2_2R_AGGCCACTCTACCAGA	21862	T2
T2_2R_ATAGACCCATTGAGCT	19264	T2
T2_2R_ATCATCTCAATGCCAT	32920	T2
T2_2R_ATGCGATCAGCGAACA	22393	T2
T2_2R_CATGGCGCACGGTTTA	15365	T2
T2_2R_CATTCGCGTGTGCGTC	27220	T2
T2_2R_CCAGCGAAGATCTGCT	14128	T2
T2_2R_CTACGTCGTATGCTTG	6927	T2
T2_2R_CTACGTCTCCGTTGTC	30848	T2
T2_2R_GAACCTACAAATCCGT	16880	T2
T2_2R_GAGTCCGCATATACGC	22930	T2
T2_2R_GATGCTACATGCAACT	14545	T2
T2_2R_GGACGTCTCTACCAGA	31674	T2
T2_2R_TTAACTCCACCAACCG	12836	T2
T2_N_AACGTTGCACACAGAG	10452	T2
T2_N_AACTCCCAGAGTAAGG	31186	T2
T2_N_AACTCCCCACCCAGTG	50418	T2
T2_N_AACTGGTGTATCTGCA	35218	T2
T2_N_AAGACCTGTAAGGGAA	31302	T2
T2_N_AAGTCTGAGTGGCACA	40243	T2
T2_N_ACCGTAACATTAGGCT	7821	T2
T2_N_ACGCAGCCACTGTTAG	32977	T2
T2_N_ACGGAGAGTCCGTTAA	12288	T2
T2_N_ACTATCTGTAGCTCCG	28217	T2
T2_N_ACTATCTTCTATCCCG	15352	T2
T2_N_ACTTACTAGACGCACA	22551	T2
T2_N_ACTTTCACAGACGTAG	26895	T2
T2_N_AGAGCTTCAAGTCATC	42041	T2
T2_N_AGCCTAAGTCCTAGCG	31557	T2
T2_N_AGCGTATAGAGGGCTT	32268	T2
T2_N_AGCTTGAAGCGCCTTG	35824	T2
T2_N_AGGGATGAGGAATTAC	27715	T2
T2_N_AGGGTGATCCGCATCT	27911	T2
T2_N_AGTGAGGTCTCCAACC	39191	T2
T2_N_AGTGGGACAGGGTATG	33955	T2
T2_N_AGTGTCACACCACGTG	34847	T2
T2_N_AGTTGGTGTACCCAAT	51667	T2
T2_N_ATAACGCAGCGATATA	43435	T2
T2_N_ATCCACCAGGAGCGAG	14445	T2
T2_N_ATCGAGTTCCTTTACA	29320	T2
T2_N_ATTACTCGTTCCACTC	35697	T2
T2_N_ATTATCCTCTCTAAGG	38874	T2
T2_N_ATTCTACAGATGCGAC	29296	T2
T2_N_CAACCTCTCACGAAGG	34690	T2
T2_N_CACACTCCAATGGTCT	41405	T2
T2_N_CACCACTCACCGATAT	18106	T2
T2_N_CACCAGGCAGACTCGC	5941	T2
T2_N_CACTCCAAGATACACA	42285	T2
T2_N_CACTCCAAGGTAGCTG	10730	T2
T2_N_CAGCCGAAGCTAACAA	17698	T2
T2_N_CATATGGTCGTACGGC	26913	T2
T2_N_CATTCGCGTTCCACGG	36306	T2
T2_N_CCAATCCGTGCAACTT	20599	T2
T2_N_CCACGGATCTTCGAGA	26354	T2
T2_N_CCACTACGTGGTCCGT	24688	T2
T2_N_CCAGCGACAGTACACT	31337	T2
T2_N_CCATTCGAGGATCGCA	25059	T2
T2_N_CCCAATCCAGTAAGCG	33493	T2
T2_N_CCCAATCTCGGTTAAC	27340	T2
T2_N_CCGGTAGAGTGGAGTC	48176	T2
T2_N_CCTACCAAGTTTAGGA	36864	T2
T2_N_CCTATTAAGTGTCCAT	27189	T2
T2_N_CCTTTCTTCAACACTG	28318	T2
T2_N_CGACCTTGTCATACTG	12898	T2
T2_N_CGAGCACGTCTAACGT	26252	T2
T2_N_CGAGCCAAGGTAGCCA	14418	T2
T2_N_CGCCAAGAGCTGCAAG	8461	T2
T2_N_CGCTATCCAAAGCGGT	33285	T2
T2_N_CGGCTAGAGTGGCACA	47543	T2
T2_N_CGGTTAACATGTCCTC	15972	T2
T2_N_CGTAGGCAGTGAACAT	40557	T2
T2_N_CGTAGGCAGTGACATA	27953	T2
T2_N_CGTAGGCGTACTCTCC	27250	T2
T2_N_CGTCAGGAGGTGACCA	35449	T2
T2_N_CGTCTACAGAGCCTAG	23971	T2
T2_N_CGTCTACTCGAATGGG	25611	T2
T2_N_CGTCTACTCTCAAACG	6104	T2
T2_N_CTAGCCTTCTTTCCTC	39029	T2
T2_N_CTCAGAACATGCCTTC	7097	T2
T2_N_CTCAGAAGTAAAGTCA	8224	T2
T2_N_CTCCTAGTCAGGCGAA	29688	T2
T2_N_CTCGAAACACCAGTTA	37318	T2
T2_N_CTCGGGAGTAGTGAAT	31121	T2
T2_N_CTCGTCAGTCTAAACC	28116	T2
T2_N_CTCTAATAGTCCCACG	34286	T2
T2_N_CTGCTGTTCCGTTGTC	18423	T2
T2_N_CTGTTTACAAGTCATC	20693	T2
T2_N_CTTAACTGTTGTCGCG	35137	T2
T2_N_CTTTGCGAGTGGCACA	28740	T2
T2_N_CTTTGCGGTAGGGACT	35479	T2
T2_N_GAAATGACACGGCGTT	29487	T2
T2_N_GAATGAACACGAAATA	9013	T2
T2_N_GACTGCGAGGACCACA	8159	T2
T2_N_GAGTCCGCAGTATCTG	28828	T2
T2_N_GATCAGTTCTCGCATC	28945	T2
T2_N_GATCGCGCACGGATAG	30090	T2
T2_N_GATGCTAAGGGTGTGT	44781	T2
T2_N_GCACTCTGTCTAGAGG	33794	T2
T2_N_GCATGCGGTTGCTCCT	39367	T2
T2_N_GCCAAATTCGCCGTGA	39191	T2
T2_N_GCGCAACCAGAAGCAC	37373	T2
T2_N_GCGCGATGTCTCTCTG	34717	T2
T2_N_GCTGCAGTCACTATTC	23462	T2
T2_N_GCTGCGAAGCTATGCT	33860	T2
T2_N_GGAACTTGTTCGAATC	39227	T2
T2_N_GGACAAGAGTTCGCAT	8838	T2
T2_N_GGACAGAGTAGGCATG	25599	T2
T2_N_GGAGCAACAGACAAAT	31152	T2
T2_N_GGATGTTAGTGCAAGC	24057	T2
T2_N_GGCCGATTCCACTGGG	32894	T2
T2_N_GGCGTGTAGCGTTCCG	17645	T2
T2_N_GGCTGGTGTAAACACA	18825	T2
T2_N_GGGAATGGTGCGGTAA	32627	T2
T2_N_GGTATTGCAATCCGAT	28285	T2
T2_N_GGTGTTAAGTGCGTGA	22840	T2
T2_N_GTACTCCGTTCGTGAT	28088	T2
T2_N_GTACTTTAGTTTGCGT	34620	T2
T2_N_GTATCTTTCGCCGTGA	24375	T2
T2_N_GTCAAGTCATAGAAAC	26281	T2
T2_N_GTGCATATCAGTTCGA	31914	T2
T2_N_GTGCTTCAGTTTAGGA	31188	T2
T2_N_TAAGAGAAGAATTGTG	31722	T2
T2_N_TAAGAGACAAACCTAC	7303	T2
T2_N_TAAGCGTCATTCGACA	32842	T2
T2_N_TACGGATAGCTGCCCA	29186	T2
T2_N_TACTCATTCTGTCAAG	43607	T2
T2_N_TACTTGTAGGGTTCCC	28402	T2
T2_N_TATCAGGAGGTGCACA	31140	T2
T2_N_TATCTCAGTACAGTGG	37404	T2
T2_N_TCACAAGGTCGAGATG	37385	T2
T2_N_TCACAAGGTCTCACCT	34574	T2
T2_N_TCGGGACCATGAGCGA	33167	T2
T2_N_TCGTAGAAGTTGAGAT	35747	T2
T2_N_TCTGGAAAGCTTTGGT	6722	T2
T2_N_TCTGGAAAGTTAAGTG	39584	T2
T2_N_TGACTTTCACGAGGTA	32392	T2
T2_N_TGAGGGACAAGGTTTC	12175	T2
T2_N_TGATTTCGTTGGACCC	12515	T2
T2_N_TGCACCTAGGTTACCT	10999	T2
T2_N_TGCGTGGCATGTCGAT	23631	T2
T2_N_TGCTACCCACAGGTTT	28111	T2
T2_N_TGCTGCTTCAGTGTTG	32405	T2
T2_N_TGGCTGGCAAGTACCT	26141	T2
T2_N_TGTGTTTAGCCGTCGT	34932	T2
T2_N_TTAGTTCCAAAGGTGC	27199	T2
T2_N_TTATGCTCAGCTTAAC	23915	T2
T2_N_TTCCCAGTCGTTGACA	31145	T2
T2_N_TTCTACAGTAGCGCTC	38059	T2
T2_N_TTGAACGTCTGGTGTA	43279	T2
T2_N_TTGGAACGTCCAACTA	33869	T2
T2_N_TTGGAACTCGTCCGTT	44386	T2
T2_N_TTGTAGGCATGATCCA	27516	T2
T2_N_TTGTAGGGTGTCGCTG	32578	T2
T2_N_TTTGTCAGTGAGTGAC	28440	T2
T2_N_AAACCTGAGGTGTTAA	17639	T2
T2_N_AAACCTGGTACGACCC	9200	T2
T2_N_AAACGGGAGGTGCACA	31516	T2
T2_N_AAAGATGGTAGCTTGT	35544	T2
T2_N_AAAGATGTCCCTCTTT	5313	T2
T2_N_AAATGCCTCATACGGT	7383	T2
T2_N_AAATGCCTCCTTGCCA	7140	T2
T2_N_AACACGTTCTTTCCTC	34656	T2
T2_N_AACCATGTCAGTCAGT	40080	T2
T2_N_AACCGCGGTTCGGCAC	5550	T2
T2_N_AACTGGTGTTGTCGCG	23399	T2
T2_N_AAGACCTCACGAGGTA	10524	T2
T2_N_AAGGAGCAGTCAAGGC	7666	T2
T2_N_AAGGAGCTCATCATTC	10785	T2
T2_N_AAGTCTGGTATAGGGC	26391	T2
T2_N_AATCCAGCAGCGTCCA	43841	T2
T2_N_AATCGGTAGTGGAGAA	42421	T2
T2_N_ACACCCTCAACGATCT	7740	T2
T2_N_ACACCCTCAGACACTT	21174	T2
T2_N_ACACCGGTCAACCATG	39761	T2
T2_N_ACAGCCGCACTTCGAA	35260	T2
T2_N_ACCGTAAAGATAGGAG	25544	T2
T2_N_ACGATACCATTGGCGC	33487	T2
T2_N_ACGCAGCAGACACTAA	36761	T2
T2_N_ACGCAGCAGTGCTGCC	16851	T2
T2_N_ACGCAGCCACGGTAAG	13697	T2
T2_N_ACGCCAGTCATTTGGG	8696	T2
T2_N_ACGGAGAGTCCCGACA	44796	T2
T2_N_ACGGAGATCTCCAACC	33345	T2
T2_N_ACGGCCACAAATACAG	7384	T2
T2_N_ACGGCCAGTGCACGAA	8773	T2
T2_N_ACGGGCTTCTCTGCTG	13973	T2
T2_N_ACGGGTCCAAGTCTAC	40313	T2
T2_N_ACTATCTAGCTATGCT	33584	T2
T2_N_ACTGCTCAGGGATCTG	30540	T2
T2_N_ACTGCTCTCTCGAGTA	32259	T2
T2_N_ACTTTCAAGTTGTAGA	13192	T2
T2_N_ACTTTCAGTCGCGTGT	44861	T2
T2_N_AGACGTTCACAGCCCA	29296	T2
T2_N_AGAGCGATCAGGATCT	22580	T2
T2_N_AGAGTGGAGTTCGCGC	8344	T2
T2_N_AGAGTGGCAACCGCCA	33100	T2
T2_N_AGATCTGCATCTACGA	31045	T2
T2_N_AGCTCCTCAATTCCTT	18076	T2
T2_N_AGCTCCTCAGTATGCT	32638	T2
T2_N_AGCTCCTGTTTACTCT	13695	T2
T2_N_AGCTTGAAGAAGGTTT	46222	T2
T2_N_AGCTTGAAGCTACCTA	17434	T2
T2_N_AGCTTGATCAAGAAGT	37703	T2
T2_N_AGGCCGTGTTGTCGCG	31409	T2
T2_N_AGGGAGTTCAGAGCTT	7145	T2
T2_N_AGGGATGCAGTCAGAG	40548	T2
T2_N_AGGTCATCAAGTCTAC	5358	T2
T2_N_AGGTCCGGTCTTCGTC	9064	T2
T2_N_AGTAGTCAGTGTTTGC	31200	T2
T2_N_AGTGAGGCAGCTGCAC	10335	T2
T2_N_AGTGAGGGTTAAGTAG	10689	T2
T2_N_AGTGAGGGTTATCCGA	9955	T2
T2_N_AGTGTCAGTCAACTGT	43039	T2
T2_N_ATAACGCAGGGATACC	10530	T2
T2_N_ATAACGCCAATAGCAA	34098	T2
T2_N_ATAAGAGAGTGTTAGA	5745	T2
T2_N_ATCATCTCAAGTAATG	17220	T2
T2_N_ATCATGGGTTCAGCGC	37469	T2
T2_N_ATCCACCGTCAACATC	43437	T2
T2_N_ATCCGAACAGTGACAG	13645	T2
T2_N_ATCTACTCAAGTAATG	10949	T2
T2_N_ATCTACTGTTCTGTTT	34372	T2
T2_N_ATCTGCCGTTCCTCCA	6524	T2
T2_N_ATGAGGGCATGCTAGT	6230	T2
T2_N_ATGGGAGGTCTAGTGT	26680	T2
T2_N_ATTACTCGTCTGCAAT	11291	T2
T2_N_ATTACTCTCAGCTCGG	24444	T2
T2_N_ATTCTACAGGGTATCG	12291	T2
T2_N_ATTTCTGTCTCACATT	48128	T2
T2_N_CAACCAATCACAAACC	9296	T2
T2_N_CAACCTCAGAGACTTA	35769	T2
T2_N_CAACTAGGTGACGGTA	6303	T2
T2_N_CAAGGCCGTAAGAGGA	14382	T2
T2_N_CACAAACGTAAGGGAA	38961	T2
T2_N_CACAAACGTCCGAACC	28054	T2
T2_N_CACACAAGTCTAGTCA	10730	T2
T2_N_CACACCTCATCTATGG	39406	T2
T2_N_CACACTCAGGAATGGA	10880	T2
T2_N_CACAGGCCACAAGTAA	43947	T2
T2_N_CACAGGCTCGCGGATC	8933	T2
T2_N_CACATAGCACGGATAG	7039	T2
T2_N_CACATTTAGCGCCTTG	7292	T2
T2_N_CACCACTAGGATCGCA	7202	T2
T2_N_CACCAGGTCACTATTC	32347	T2
T2_N_CACTCCATCGCATGAT	7085	T2
T2_N_CAGAATCTCTAACTGG	6717	T2
T2_N_CAGAGAGCACTTAAGC	8003	T2
T2_N_CAGAGAGCAGACAGGT	23238	T2
T2_N_CAGCAGCAGCAATATG	51372	T2
T2_N_CAGCAGCCAATCACAC	37428	T2
T2_N_CAGCAGCGTATCGCAT	23936	T2
T2_N_CAGCAGCTCTCCGGTT	19300	T2
T2_N_CAGCCGACACCAACCG	6435	T2
T2_N_CAGCCGACATCACGTA	28679	T2
T2_N_CAGCCGATCAGAGACG	39664	T2
T2_N_CAGCTGGGTGCACGAA	15325	T2
T2_N_CAGGTGCAGCTCTCGG	8567	T2
T2_N_CAGTCCTCAAGCCTAT	37644	T2
T2_N_CAGTCCTCACGACTCG	9892	T2
T2_N_CATATGGGTAACGACG	35212	T2
T2_N_CATATGGTCCTTTACA	14646	T2
T2_N_CATATGGTCTATGTGG	5541	T2
T2_N_CATATTCAGTACGACG	14442	T2
T2_N_CATATTCCAGTAAGCG	20858	T2
T2_N_CATATTCGTAGCTCCG	14906	T2
T2_N_CATATTCTCTGGCGAC	40788	T2
T2_N_CATCAAGAGTGGGATC	10032	T2
T2_N_CATGACAGTCCGAAGA	16637	T2
T2_N_CATGCCTTCTTCGGTC	14436	T2
T2_N_CATTATCAGGTTACCT	39130	T2
T2_N_CATTATCCACGCTTTC	12326	T2
T2_N_CATTATCCACTCGACG	27836	T2
T2_N_CATTATCGTGCACTTA	11565	T2
T2_N_CCAATCCGTCATCCCT	9949	T2
T2_N_CCACTACAGAATGTTG	13344	T2
T2_N_CCACTACAGACCTAGG	35525	T2
T2_N_CCACTACAGCTACCGC	10152	T2
T2_N_CCAGCGAAGGCATTGG	31235	T2
T2_N_CCATGTCCAAGTAGTA	7957	T2
T2_N_CCCAATCCATATGGTC	6986	T2
T2_N_CCCAGTTGTGGTAACG	10178	T2
T2_N_CCCATACGTTCCATGA	9935	T2
T2_N_CCCATACGTTCCGGCA	14166	T2
T2_N_CCCATACTCTCCAACC	37684	T2
T2_N_CCCTCCTTCTCAAACG	14705	T2
T2_N_CCGGTAGCATTGAGCT	23402	T2
T2_N_CCGTACTCACGCTTTC	11402	T2
T2_N_CCTAAAGGTCTTCAAG	9408	T2
T2_N_CCTACCAAGGTAGCCA	18512	T2
T2_N_CCTAGCTCACATCCGG	9412	T2
T2_N_CCTAGCTGTCCCTTGT	30501	T2
T2_N_CCTCTGAAGATGTGGC	8614	T2
T2_N_CCTTCCCGTATAGGGC	8913	T2
T2_N_CCTTCGATCGCGCCAA	12623	T2
T2_N_CCTTTCTCATCGACGC	33695	T2
T2_N_CGAATGTCAATTGCTG	31023	T2
T2_N_CGAGAAGTCGCTAGCG	23877	T2
T2_N_CGAGCACTCACCCTCA	13041	T2
T2_N_CGAGCCATCACCAGGC	32189	T2
T2_N_CGATCGGGTATGAATG	47961	T2
T2_N_CGATGGCAGTTAAGTG	7266	T2
T2_N_CGATGTAAGGCTCAGA	37163	T2
T2_N_CGATTGATCCTTCAAT	7722	T2
T2_N_CGCCAAGCACGACGAA	37635	T2
T2_N_CGCCAAGGTAAGGATT	12965	T2
T2_N_CGCGTTTTCAGCACAT	13623	T2
T2_N_CGCTATCCAGCCAATT	35665	T2
T2_N_CGCTGGAAGTGTGAAT	13552	T2
T2_N_CGGACACAGGATGCGT	6547	T2
T2_N_CGGACACTCAACTCTT	46622	T2
T2_N_CGGACACTCTTGGGTA	35508	T2
T2_N_CGGACGTAGGAGTAGA	19840	T2
T2_N_CGGGTCACACCAACCG	35515	T2
T2_N_CGGGTCATCGTTACAG	5970	T2
T2_N_CGGTTAAGTATCACCA	40238	T2
T2_N_CGTAGCGTCGTGACAT	12093	T2
T2_N_CGTCACTCAGCTGTTA	27594	T2
T2_N_CGTGAGCTCCTCAACC	10758	T2
T2_N_CGTGTAAGTTACCGAT	25490	T2
T2_N_CGTGTAATCTTACCTA	5722	T2
T2_N_CGTGTCTTCGCGCCAA	30351	T2
T2_N_CTAATGGTCCATGAAC	28076	T2
T2_N_CTACACCGTGTTCGAT	7124	T2
T2_N_CTACGTCTCGGTTAAC	14385	T2
T2_N_CTAGAGTGTTCAGGCC	34063	T2
T2_N_CTAGCCTGTTAAGATG	10106	T2
T2_N_CTCACACGTAAGTTCC	32412	T2
T2_N_CTCAGAAAGATGGGTC	10751	T2
T2_N_CTCAGAACAAATCCGT	9176	T2
T2_N_CTCATTAAGATGGCGT	8508	T2
T2_N_CTCCTAGGTTATCGGT	5255	T2
T2_N_CTCGGAGTCTCGAGTA	35766	T2
T2_N_CTCGGGAAGAAGGCCT	8757	T2
T2_N_CTCTAATAGTGGGCTA	35708	T2
T2_N_CTCTAATTCACAATGC	14616	T2
T2_N_CTCTGGTAGAGTACCG	35037	T2
T2_N_CTCTGGTAGGATGGAA	33533	T2
T2_N_CTCTGGTGTCATATGC	21232	T2
T2_N_CTGAAGTAGAAGATTC	20003	T2
T2_N_CTGAAGTAGATGTAAC	7974	T2
T2_N_CTGATAGCAGCGTCCA	12614	T2
T2_N_CTGCGGAAGCTACCGC	8022	T2
T2_N_CTGGTCTAGGTGTGGT	12240	T2
T2_N_CTGGTCTCAGGTGCCT	16567	T2
T2_N_CTGTTTACACCAGATT	13303	T2
T2_N_CTGTTTACATAAAGGT	6735	T2
T2_N_CTGTTTAGTTTGTTTC	39356	T2
T2_N_CTTACCGTCCTGCCAT	29093	T2
T2_N_CTTAGGAGTCAAAGAT	8864	T2
T2_N_CTTCTCTAGGCAGGTT	30496	T2
T2_N_CTTTGCGGTCGCTTCT	31421	T2
T2_N_GAAATGACAACACCTA	12903	T2
T2_N_GAACATCGTTGGTGGA	31679	T2
T2_N_GAACATCTCGGAGGTA	7436	T2
T2_N_GAACGGAAGTACACCT	10620	T2
T2_N_GAACGGATCAGCTTAG	31814	T2
T2_N_GACACGCCATGTCCTC	46264	T2
T2_N_GACAGAGCAGTACACT	26472	T2
T2_N_GACCAATCAACACCCG	10457	T2
T2_N_GACCTGGAGGCGTACA	32167	T2
T2_N_GACGCGTAGCGATATA	10327	T2
T2_N_GACGCGTAGGCCCGTT	26260	T2
T2_N_GACGCGTTCCAAGCCG	34262	T2
T2_N_GACTACAAGAACTCGG	34589	T2
T2_N_GACTGCGCACCGGAAA	13505	T2
T2_N_GACTGCGGTAAGGGAA	35058	T2
T2_N_GAGCAGAGTATAGTAG	11082	T2
T2_N_GAGGTGATCAACGGCC	8349	T2
T2_N_GAGTCCGTCCTCAATT	31305	T2
T2_N_GATCGATTCAACCAAC	17487	T2
T2_N_GATCGATTCTCAACTT	11711	T2
T2_N_GATCGTACATTAGGCT	13531	T2
T2_N_GATCGTATCCATGAAC	38584	T2
T2_N_GATCTAGGTGTGCCTG	5791	T2
T2_N_GATGCTAAGGCAGGTT	32427	T2
T2_N_GATTCAGAGCTCAACT	5698	T2
T2_N_GATTCAGGTGTAAGTA	38072	T2
T2_N_GCAATCAAGCGCCTCA	11613	T2
T2_N_GCATACAAGGAGTAGA	34413	T2
T2_N_GCATGATAGAAGATTC	30976	T2
T2_N_GCATGCGCAGACTCGC	8928	T2
T2_N_GCATGCGGTCTAGGTT	35851	T2
T2_N_GCCAAATAGAGCTTCT	33326	T2
T2_N_GCCAAATAGTAGATGT	14047	T2
T2_N_GCCAAATCAGTGGGAT	31896	T2
T2_N_GCCAAATTCATAACCG	13529	T2
T2_N_GCCTCTATCAGATAAG	9811	T2
T2_N_GCCTCTATCAGGCGAA	6451	T2
T2_N_GCGAGAACAATCCGAT	43527	T2
T2_N_GCGCAACGTCGCGGTT	44692	T2
T2_N_GCGGGTTTCATTTGGG	12269	T2
T2_N_GCTGCAGAGTGCGATG	8610	T2
T2_N_GCTGCTTCACCATCCT	9372	T2
T2_N_GCTTCCACAAGCGAGT	8030	T2
T2_N_GCTTCCATCAGTGCAT	25915	T2
T2_N_GGAAAGCAGCGATCCC	14434	T2
T2_N_GGAACTTTCCATGAGT	12654	T2
T2_N_GGAATAACATAAGACA	6027	T2
T2_N_GGACAAGAGAGGACGG	6585	T2
T2_N_GGACAGAAGAAGGTTT	8023	T2
T2_N_GGACATTGTGAGGGTT	48687	T2
T2_N_GGATGTTAGACACTAA	8274	T2
T2_N_GGCAATTAGAAACGAG	11001	T2
T2_N_GGCAATTGTCGGCATC	31540	T2
T2_N_GGCCGATAGCGTCTAT	5655	T2
T2_N_GGCCGATTCATTCACT	24270	T2
T2_N_GGCGACTCAGCCTGTG	25101	T2
T2_N_GGCGACTGTGATAAAC	11904	T2
T2_N_GGCGACTTCGATGAGG	6675	T2
T2_N_GGCGTGTAGTAGTGCG	6553	T2
T2_N_GGCTGGTCAGACAAAT	44379	T2
T2_N_GGGAATGGTCATCGGC	28393	T2
T2_N_GGGACCTTCAGTGTTG	10820	T2
T2_N_GGGATGAAGCTAGGCA	31005	T2
T2_N_GGGATGACATATGCTG	10764	T2
T2_N_GGGATGATCTTGTACT	7266	T2
T2_N_GGGCATCGTCGCGAAA	35809	T2
T2_N_GGTATTGAGCCCAACC	42826	T2
T2_N_GGTGAAGAGGGTATCG	7540	T2
T2_N_GGTGTTACAGATCCAT	7757	T2
T2_N_GTAACGTTCCGAGCCA	15989	T2
T2_N_GTACGTACAAGAAGAG	11361	T2
T2_N_GTACGTACACGTCTCT	22776	T2
T2_N_GTACGTACAGACAAGC	8135	T2
T2_N_GTACTCCAGATGAGAG	10513	T2
T2_N_GTACTCCCAGCCAGAA	33600	T2
T2_N_GTACTCCTCTCAAGTG	15676	T2
T2_N_GTAGTCAGTTACGACT	33303	T2
T2_N_GTATTCTAGCCCAATT	29155	T2
T2_N_GTATTCTAGGTGCAAC	10743	T2
T2_N_GTATTCTAGTCTCAAC	20530	T2
T2_N_GTCAAGTTCAACGGGA	29891	T2
T2_N_GTCAAGTTCCAGAAGG	31583	T2
T2_N_GTCACAAAGAGTAAGG	40699	T2
T2_N_GTCACAACACCTGGTG	54845	T2
T2_N_GTCACGGTCTGTTTGT	31307	T2
T2_N_GTCCTCAAGATCGATA	15626	T2
T2_N_GTCGTAACAAGCCATT	26282	T2
T2_N_GTCTCGTCATGCATGT	29097	T2
T2_N_GTCTCGTGTCAATGTC	9714	T2
T2_N_GTGCAGCAGGATGTAT	16690	T2
T2_N_GTGCATAAGAAGGGTA	34070	T2
T2_N_GTGCTTCCACACAGAG	11248	T2
T2_N_GTGTGCGTCCACGCAG	14611	T2
T2_N_GTGTTAGTCTTGAGAC	32649	T2
T2_N_GTTAAGCGTACCGTTA	20768	T2
T2_N_GTTCATTGTCTCACCT	36397	T2
T2_N_GTTCGGGGTTCGGCAC	27612	T2
T2_N_GTTCTCGGTGCGCTTG	35081	T2
T2_N_TAAGTGCCAAACCCAT	8267	T2
T2_N_TACACGATCTTGTCAT	10323	T2
T2_N_TACAGTGTCTTGTTTG	19735	T2
T2_N_TACCTATTCAACACGT	33187	T2
T2_N_TACCTTAGTCTAGAGG	8759	T2
T2_N_TACGGATGTTCGCGAC	33753	T2
T2_N_TACGGTAGTCCTCTTG	39664	T2
T2_N_TACGGTAGTTGCGTTA	11459	T2
T2_N_TACTCATAGCAACGGT	18564	T2
T2_N_TACTCATGTCTTTCAT	10210	T2
T2_N_TACTCATTCACCACCT	11515	T2
T2_N_TACTTACCACTCAGGC	21396	T2
T2_N_TACTTACCAGTGAGTG	36228	T2
T2_N_TAGAGCTAGCCCGAAA	10490	T2
T2_N_TAGGCATGTCTAGAGG	8405	T2
T2_N_TAGTGGTGTAGCGCTC	16923	T2
T2_N_TAGTTGGAGTACGACG	7012	T2
T2_N_TAGTTGGGTCATACTG	7724	T2
T2_N_TATCAGGCAGATCTGT	16229	T2
T2_N_TATGCCCTCGAACGGA	32993	T2
T2_N_TATTACCAGGTGCTTT	20765	T2
T2_N_TCAACGAGTCGGCACT	14306	T2
T2_N_TCAATCTGTACATCCA	10607	T2
T2_N_TCACGAAGTCCGTTAA	8499	T2
T2_N_TCACGAATCAGTTAGC	12255	T2
T2_N_TCAGATGCACCTATCC	35028	T2
T2_N_TCAGATGTCCTGTAGA	7674	T2
T2_N_TCAGCAAGTCTGCCAG	24437	T2
T2_N_TCAGGATCAGGTCGTC	5913	T2
T2_N_TCATTACTCGTCTGAA	26019	T2
T2_N_TCCCGATGTTTACTCT	15369	T2
T2_N_TCGAGGCGTATTCGTG	34303	T2
T2_N_TCGCGTTCAGTACACT	6382	T2
T2_N_TCGTACCCATCACAAC	41065	T2
T2_N_TCGTAGAAGCCAGAAC	35912	T2
T2_N_TCTATTGCATATGGTC	35581	T2
T2_N_TCTCATAAGAAGCCCA	26505	T2
T2_N_TCTCATAGTGTGGTTT	9019	T2
T2_N_TCTGGAAGTTACGACT	37954	T2
T2_N_TCTTCGGTCCTATTCA	6947	T2
T2_N_TCTTTCCGTAAACCTC	39652	T2
T2_N_TGACTAGCATTCACTT	33821	T2
T2_N_TGAGCATAGACGCTTT	28379	T2
T2_N_TGAGCCGAGCTAAACA	33224	T2
T2_N_TGAGCCGGTAGCTAAA	6686	T2
T2_N_TGAGCCGGTTAAGAAC	29562	T2
T2_N_TGAGGGACAGTGACAG	26631	T2
T2_N_TGCACCTTCGAACTGT	34452	T2
T2_N_TGCCCTAGTCACAAGG	21474	T2
T2_N_TGCGCAGCAGTAAGAT	12557	T2
T2_N_TGCGCAGGTTCAGCGC	10888	T2
T2_N_TGCTACCTCTCCTATA	33465	T2
T2_N_TGGCCAGTCCGATATG	29354	T2
T2_N_TGGCGCAAGACAGACC	10857	T2
T2_N_TGGCTGGGTGCCTGCA	14818	T2
T2_N_TGGCTGGGTTAGTGGG	19347	T2
T2_N_TGGGAAGAGAGGGATA	30627	T2
T2_N_TGGGAAGTCGCGGATC	9179	T2
T2_N_TGGGAAGTCGTTGACA	9598	T2
T2_N_TGGGCGTGTGATGTGG	25646	T2
T2_N_TGTATTCCAGCCTGTG	29726	T2
T2_N_TGTGTTTAGTGGTAAT	8823	T2
T2_N_TGTTCCGCACTGCCAG	13237	T2
T2_N_TTAACTCAGCTAACAA	23469	T2
T2_N_TTCGAAGAGCCACGCT	11424	T2
T2_N_TTCGGTCTCGTTTATC	30897	T2
T2_N_TTCTTAGGTATTAGCC	10261	T2
T2_N_TTCTTAGTCCTCCTAG	31177	T2
T2_N_TTTATGCAGGAGCGTT	8032	T2
T2_N_TTTATGCTCAACGGGA	35880	T2
T2_N_TTTCCTCGTGAGGGTT	32145	T2
T2_N_TTTGGTTCAATAGAGT	34472	T2
T2_N_AAGGTTCTCTTGCATT	17708	T2
T2_N_AGTGGGACAGACGCCT	10044	T2
T2_N_ATCATGGGTACAGACG	10284	T2
T2_N_CGTCTACTCTTACCTA	12265	T2
T2_N_GCTGGGTAGTGGGTTG	19753	T2
T2_N_GGAATAACATCCTTGC	12241	T2
T2_N_AAACCTGTCTAAGCCA	52093	T2
T2_N_AACTCTTTCACATACG	42929	T2
T2_N_AACTTTCGTCGCGAAA	31768	T2
T2_N_AAGGAGCCATAAGACA	19336	T2
T2_N_ACGCCAGTCCTCAATT	39022	T2
T2_N_ACGGCCACACTGTCGG	45758	T2
T2_N_ACGGGTCAGAGTACCG	30908	T2
T2_N_ACTGAGTAGTCCGTAT	25775	T2
T2_N_ACTGATGCACTTGGAT	32705	T2
T2_N_ACTGTCCAGTCCGTAT	40858	T2
T2_N_AGCAGCCCACTGTGTA	47079	T2
T2_N_AGCAGCCTCCGAACGC	45175	T2
T2_N_AGCGTATCACAGGAGT	34537	T2
T2_N_AGTTGGTTCTCAACTT	43812	T2
T2_N_AGTTGGTTCTGGCGTG	43724	T2
T2_N_ATCTACTCATCGGTTA	37865	T2
T2_N_ATGGGAGGTCTGATCA	31636	T2
T2_N_CAACCAAAGCGTTGCC	29299	T2
T2_N_CACACCTCATGTTGAC	43351	T2
T2_N_CACACCTGTTCGTTGA	29572	T2
T2_N_CACACTCAGATGCCAG	41179	T2
T2_N_CACAGTACAGGGCATA	57227	T2
T2_N_CACCACTCATGAAGTA	31528	T2
T2_N_CAGAGAGGTCATGCAT	31491	T2
T2_N_CAGCTGGGTGTGAAAT	45734	T2
T2_N_CAGGTGCCACATTAGC	31856	T2
T2_N_CAGTCCTTCCCTAATT	73045	T2
T2_N_CATCAAGTCTGTTGAG	45580	T2
T2_N_CATCCACCACAGCCCA	34932	T2
T2_N_CATTATCTCTTACCGC	29816	T2
T2_N_CCATTCGGTTCTGGTA	35507	T2
T2_N_CCGTACTGTCGCTTCT	21774	T2
T2_N_CCTACACAGCGTAATA	46953	T2
T2_N_CCTCAGTCACATAACC	30968	T2
T2_N_CGCTGGATCATTTGGG	38522	T2
T2_N_CGGAGTCTCCTCAATT	47507	T2
T2_N_CGTCCATGTTGGTTTG	35273	T2
T2_N_CGTGAGCCAAACTGTC	36896	T2
T2_N_CGTGTCTCACCCAGTG	47807	T2
T2_N_CTACACCAGAATTCCC	41151	T2
T2_N_CTACCCATCTGGAGCC	33176	T2
T2_N_CTGAAACCACCTGGTG	30356	T2
T2_N_GAACGGAGTTATCGGT	23252	T2
T2_N_GACAGAGAGACTGGGT	8798	T2
T2_N_GACGGCTCAATAGCAA	39921	T2
T2_N_GACGGCTGTCCAGTGC	5681	T2
T2_N_GACTACAGTAGCTCCG	35549	T2
T2_N_GCATGATAGCTTATCG	33376	T2
T2_N_GGACGTCAGCATGGCA	34883	T2
T2_N_GGATTACCATGGTAGG	12260	T2
T2_N_GTAGTCAGTAGCAAAT	42194	T2
T2_N_GTGGGTCCAAACCTAC	42245	T2
T2_N_TAAGAGATCTAACCGA	22691	T2
T2_N_TACTTGTGTGAGTGAC	41084	T2
T2_N_TAGTTGGAGGGTCGAT	29298	T2
T2_N_TATCAGGGTAAAGTCA	29610	T2
T2_N_TATTACCGTTACGTCA	49128	T2
T2_N_TCACAAGGTTGTTTGG	37670	T2
T2_N_TCACGAAAGTACGCGA	44491	T2
T2_N_TCTGAGACAATTCCTT	43295	T2
T2_N_TCTGGAACATCATCCC	35052	T2
T2_N_TCTTCGGCAATAGCAA	42142	T2
T2_N_TGAAAGAGTCATACTG	33261	T2
T2_N_TGACGGCGTACTCTCC	33883	T2
T2_N_TGAGAGGCAGAGTGTG	20354	T2
T2_N_TGCCAAAAGGAGTACC	37381	T2
T2_N_TGCGTGGCAACTTGAC	10114	T2
T2_N_TGGCGCACACGTCTCT	30576	T2
T2_N_TGGCTGGAGTGTTTGC	36966	T2
T2_N_TTTATGCAGTGCCATT	41988	T2
T2_N_TTTGCGCCACATAACC	36269	T2
T2_N_ACGGAGAGTACGAAAT	38919	T2
T2_N_ACGGCCAGTCTTGATG	35311	T2
T2_N_AGTGTCAGTAGCTTGT	33284	T2
T2_N_CCACTACTCACTTATC	17853	T2
T2_N_CGATCGGCAATCGGTT	11727	T2
T2_N_CTCGAAAGTGCCTGGT	38339	T2
T2_N_CTTAACTTCCTGCCAT	14161	T2
T2_N_GACGGCTCAGACGTAG	38944	T2
T2_N_GGGACCTGTAACGTTC	25124	T2
T2_N_TGAGCCGAGTTATCGC	11613	T2
T2_N_TTATGCTGTGCACTTA	44101	T2
T2_N_AGGGAGTGTCACCTAA	24817	T2
T2_N_GTCGTAAAGGCAGTCA	21686	T2
Tend_1L_ACCAGTATCAGCACAT	27377	T3
Tend_1L_ATCTACTTCTATCCCG	27668	T3
Tend_1L_CATCGGGGTTGGTTTG	28087	T3
Tend_1L_GGGCACTAGACAGGCT	36704	T3
Tend_1L_GTCGGGTCATGAGCGA	38897	T3
Tend_1L_AAACGGGCAGCGTCCA	26104	T3
Tend_1L_AAAGTAGTCGATCCCT	23847	T3
Tend_1L_AACCATGGTGACGCCT	28031	T3
Tend_1L_AACTCCCCAAACCCAT	23283	T3
Tend_1L_AACTCTTGTAAACACA	26475	T3
Tend_1L_AAGCCGCCATATGCTG	19349	T3
Tend_1L_AAGGCAGGTTAGTGGG	23129	T3
Tend_1L_AAGTCTGGTGTGCGTC	21963	T3
Tend_1L_ACACCCTAGGTGGGTT	26713	T3
Tend_1L_ACACCCTTCGAGAGCA	36604	T3
Tend_1L_ACATACGGTGGGTATG	25903	T3
Tend_1L_ACATACGTCTTCGAGA	9065	T3
Tend_1L_ACCAGTAGTGCATCTA	36448	T3
Tend_1L_ACGAGCCAGTGACATA	23581	T3
Tend_1L_ACGATACCAGACGTAG	21521	T3
Tend_1L_ACGCAGCGTATGAAAC	23405	T3
Tend_1L_ACGCAGCTCTAACCGA	20175	T3
Tend_1L_ACGGAGAGTACATCCA	26305	T3
Tend_1L_ACGGGTCAGGGTTCCC	23409	T3
Tend_1L_ACGGGTCCATGCGCAC	32861	T3
Tend_1L_ACGGGTCTCATCGATG	21476	T3
Tend_1L_ACGTCAACAGTCACTA	28272	T3
Tend_1L_ACGTCAAGTAAGTGTA	21924	T3
Tend_1L_ACTGAACTCTGTTGAG	25025	T3
Tend_1L_ACTGATGAGGGAAACA	20399	T3
Tend_1L_ACTGATGCATATGCTG	15444	T3
Tend_1L_ACTGCTCAGAGTAAGG	17954	T3
Tend_1L_ACTGTCCTCCTCAACC	18594	T3
Tend_1L_ACTTGTTTCTGTCAAG	22747	T3
Tend_1L_ACTTTCAGTGTGCGTC	19546	T3
Tend_1L_AGAGCTTAGCGAGAAA	5124	T3
Tend_1L_AGAGCTTCAATGTAAG	25971	T3
Tend_1L_AGAGTGGAGTCAAGCG	48153	T3
Tend_1L_AGATTGCTCCGTCAAA	21091	T3
Tend_1L_AGATTGCTCCTTGCCA	21465	T3
Tend_1L_AGCAGCCTCCGTTGTC	20783	T3
Tend_1L_AGCATACGTAGCTTGT	46684	T3
Tend_1L_AGCGTATTCTTCTGGC	36480	T3
Tend_1L_AGGCCACTCTATCCCG	32363	T3
Tend_1L_AGGCCGTGTTCCAACA	24243	T3
Tend_1L_AGGTCATTCTTAGAGC	30382	T3
Tend_1L_AGTAGTCAGACGCACA	20583	T3
Tend_1L_AGTGTCAAGCGCTCCA	30642	T3
Tend_1L_AGTTGGTGTATTACCG	23464	T3
Tend_1L_ATAACGCAGCCAACAG	31295	T3
Tend_1L_ATAACGCCAAGGTGTG	19938	T3
Tend_1L_ATCATCTCAGATAATG	35843	T3
Tend_1L_ATCCACCAGGGATCTG	19279	T3
Tend_1L_ATCTACTAGGTGATAT	15976	T3
Tend_1L_ATCTGCCAGACACTAA	32201	T3
Tend_1L_ATGTGTGAGGACATTA	28687	T3
Tend_1L_ATTGGTGTCAACCATG	18446	T3
Tend_1L_CAACCAAAGGTGCTAG	20376	T3
Tend_1L_CAACCAATCGACAGCC	49255	T3
Tend_1L_CACAAACCACAGTCGC	19991	T3
Tend_1L_CACACTCGTTCCCGAG	24896	T3
Tend_1L_CACAGGCCAAAGTGCG	15496	T3
Tend_1L_CACAGGCCATTGAGCT	34763	T3
Tend_1L_CACATTTGTACCGAGA	17726	T3
Tend_1L_CACTCCAGTCCTCTTG	21304	T3
Tend_1L_CAGCATAAGGGTTCCC	31278	T3
Tend_1L_CAGCATAAGTACATGA	21734	T3
Tend_1L_CAGCGACAGGAATCGC	34543	T3
Tend_1L_CAGCGACCAGTGAGTG	17678	T3
Tend_1L_CAGTAACCATCCTTGC	25823	T3
Tend_1L_CATATGGCACCACCAG	23537	T3
Tend_1L_CATATGGGTCGGCTCA	22889	T3
Tend_1L_CATATGGTCGGATGTT	21725	T3
Tend_1L_CATATTCAGGAGCGAG	21686	T3
Tend_1L_CATATTCCAGCATGAG	23733	T3
Tend_1L_CATCAAGTCTGATTCT	38411	T3
Tend_1L_CATCAGAGTGGGTATG	20957	T3
Tend_1L_CATCAGATCAGGTTCA	19450	T3
Tend_1L_CATCCACCAGGAATCG	33856	T3
Tend_1L_CATCGAATCCAGTAGT	26724	T3
Tend_1L_CATCGGGTCCCGACTT	24615	T3
Tend_1L_CATGACAAGACAATAC	27291	T3
Tend_1L_CATGCCTGTAAATACG	23241	T3
Tend_1L_CATTATCGTCACACGC	20104	T3
Tend_1L_CCACGGAAGAGGTTGC	22703	T3
Tend_1L_CCCATACCACCTATCC	23190	T3
Tend_1L_CCGGGATCATATGGTC	23715	T3
Tend_1L_CCGTTCACAGACACTT	30061	T3
Tend_1L_CCTACCAGTCACCTAA	22493	T3
Tend_1L_CCTATTACAGTGAGTG	20931	T3
Tend_1L_CCTATTATCCTCCTAG	36621	T3
Tend_1L_CCTTCCCTCCGTCATC	36717	T3
Tend_1L_CCTTCCCTCTAGAGTC	17952	T3
Tend_1L_CGAACATGTACAGTGG	17753	T3
Tend_1L_CGAATGTCAATAAGCA	43132	T3
Tend_1L_CGAATGTCACCTCGGA	34880	T3
Tend_1L_CGACTTCAGCAGACTG	20246	T3
Tend_1L_CGAGCCACATACTACG	14736	T3
Tend_1L_CGATCGGGTCTGATTG	20213	T3
Tend_1L_CGATCGGTCCAATGGT	28047	T3
Tend_1L_CGATCGGTCCTGCAGG	22256	T3
Tend_1L_CGCTTCAGTCACTTCC	51983	T3
Tend_1L_CGGACGTAGGCAATTA	22522	T3
Tend_1L_CGGAGTCGTTCGGGCT	18024	T3
Tend_1L_CGGAGTCTCTCTTGAT	26401	T3
Tend_1L_CGGCTAGTCAGGTAAA	16407	T3
Tend_1L_CGGGTCAAGATGTCGG	17408	T3
Tend_1L_CGTAGGCCAATCTGCA	18564	T3
Tend_1L_CGTCACTAGCATCATC	23838	T3
Tend_1L_CGTCAGGAGTCTCGGC	24503	T3
Tend_1L_CGTCAGGAGTGTCCCG	10315	T3
Tend_1L_CGTCCATCACCTCGGA	19212	T3
Tend_1L_CGTGAGCAGAAACGCC	20524	T3
Tend_1L_CGTGTAACATACTACG	31539	T3
Tend_1L_CTAACTTCAGCTGTAT	34831	T3
Tend_1L_CTAACTTCAGTAACGG	25197	T3
Tend_1L_CTAACTTCATTGGTAC	26951	T3
Tend_1L_CTAAGACCACTGTGTA	20196	T3
Tend_1L_CTAATGGCAAGTAGTA	19572	T3
Tend_1L_CTAATGGCATGGATGG	28907	T3
Tend_1L_CTACACCAGCTAACAA	20960	T3
Tend_1L_CTACGTCGTCGGCACT	26379	T3
Tend_1L_CTAGAGTGTAGGCTGA	34450	T3
Tend_1L_CTCACACAGAGTCGGT	17278	T3
Tend_1L_CTCCTAGGTGTAAGTA	7834	T3
Tend_1L_CTCGGGAAGCATGGCA	27991	T3
Tend_1L_CTCGGGAGTGTATGGG	20289	T3
Tend_1L_CTCTGGTGTCCAGTGC	26036	T3
Tend_1L_CTGAAGTCAAAGTGCG	29263	T3
Tend_1L_CTGATAGAGTGTACCT	27586	T3
Tend_1L_CTGATCCTCGCGTTTC	22532	T3
Tend_1L_CTGCCTACAGGAATGC	31132	T3
Tend_1L_CTGCGGACAGCGTCCA	22954	T3
Tend_1L_CTTAACTAGTGAACGC	26102	T3
Tend_1L_CTTAACTTCTGGTGTA	34000	T3
Tend_1L_CTTGGCTAGACATAAC	12713	T3
Tend_1L_CTTTGCGAGCAGACTG	38545	T3
Tend_1L_GAAACTCTCTTGTACT	23151	T3
Tend_1L_GAACATCGTGACGGTA	12429	T3
Tend_1L_GAACATCGTTGGTTTG	18702	T3
Tend_1L_GAACGGAGTTGTTTGG	20150	T3
Tend_1L_GACACGCAGCGATGAC	53636	T3
Tend_1L_GACCTGGGTCTTCAAG	22799	T3
Tend_1L_GACGTGCCACCGATAT	19778	T3
Tend_1L_GACGTGCTCGCTAGCG	21862	T3
Tend_1L_GACGTTACACATCCAA	31575	T3
Tend_1L_GAGGTGAAGAAAGTGG	18018	T3
Tend_1L_GAGTCCGAGGTGCTTT	35301	T3
Tend_1L_GATCGTATCAGCTCGG	17083	T3
Tend_1L_GATCTAGTCTTGGGTA	28045	T3
Tend_1L_GATGAGGTCGACGGAA	16707	T3
Tend_1L_GATGCTACAAGTAGTA	12802	T3
Tend_1L_GCACATAAGAGATGAG	21563	T3
Tend_1L_GCACTCTAGTGGGCTA	13331	T3
Tend_1L_GCACTCTGTCAAACTC	23475	T3
Tend_1L_GCATGCGAGTGTTAGA	41228	T3
Tend_1L_GCATGTAAGACTTGAA	16929	T3
Tend_1L_GCGCAGTTCTAAGCCA	19461	T3
Tend_1L_GCTCTGTAGGCAATTA	28336	T3
Tend_1L_GCTCTGTTCCTGTAGA	23288	T3
Tend_1L_GCTGCAGTCAACACAC	23676	T3
Tend_1L_GCTGCGACATTGAGCT	34448	T3
Tend_1L_GCTTGAAGTCGAACAG	21015	T3
Tend_1L_GGAAAGCTCCTATGTT	29858	T3
Tend_1L_GGAACTTAGTTGTAGA	47406	T3
Tend_1L_GGAATAATCAGCTCTC	33123	T3
Tend_1L_GGAATAATCTCTAAGG	19755	T3
Tend_1L_GGAGCAACATGAGCGA	24916	T3
Tend_1L_GGATGTTGTCAGAAGC	20587	T3
Tend_1L_GGCCGATTCAGTTTGG	18445	T3
Tend_1L_GGCGTGTTCCTAGGGC	19797	T3
Tend_1L_GGCTCGACATTAGGCT	21262	T3
Tend_1L_GGGATGACATCCTAGA	21171	T3
Tend_1L_GGGCACTGTTAGTGGG	20562	T3
Tend_1L_GGGTCTGAGGCCCGTT	29632	T3
Tend_1L_GGGTCTGTCTCAAGTG	21738	T3
Tend_1L_GGTGCGTTCACGGTTA	35836	T3
Tend_1L_GTAACGTTCTGCGACG	14826	T3
Tend_1L_GTACGTAAGGCTAGCA	12016	T3
Tend_1L_GTACTCCAGCATCATC	32938	T3
Tend_1L_GTACTCCGTACACCGC	25771	T3
Tend_1L_GTCATTTGTAAGTGGC	50390	T3
Tend_1L_GTGCTTCCAGTTTACG	21510	T3
Tend_1L_GTGCTTCTCTACCTGC	17407	T3
Tend_1L_GTGTGCGGTACCGCTG	17761	T3
Tend_1L_GTTAAGCAGCGAAGGG	28264	T3
Tend_1L_GTTAAGCCAGCATGAG	25614	T3
Tend_1L_GTTAAGCTCGGAGCAA	15726	T3
Tend_1L_GTTACAGTCCTGCTTG	7679	T3
Tend_1L_GTTCATTAGCTCCTCT	36791	T3
Tend_1L_GTTTCTAAGTGTTAGA	21923	T3
Tend_1L_GTTTCTAGTCGACTGC	33089	T3
Tend_1L_TAAGCGTAGATCGGGT	22400	T3
Tend_1L_TACACGATCTGCGACG	26623	T3
Tend_1L_TACCTTAAGCGAAGGG	21054	T3
Tend_1L_TACCTTATCTCAAGTG	22167	T3
Tend_1L_TACTTGTGTAGGCTGA	19143	T3
Tend_1L_TAGCCGGAGAACAACT	20384	T3
Tend_1L_TAGCCGGGTTGGGACA	25949	T3
Tend_1L_TAGTGGTAGCTAAGAT	24123	T3
Tend_1L_TAGTTGGCAAGGTTCT	15290	T3
Tend_1L_TAGTTGGCACGGTAAG	28329	T3
Tend_1L_TATGCCCGTAGCGCTC	37498	T3
Tend_1L_TATTACCAGTGTACTC	42243	T3
Tend_1L_TATTACCGTTGGTGGA	23662	T3
Tend_1L_TCAATCTAGATGTGGC	52773	T3
Tend_1L_TCACGAATCACCCGAG	30168	T3
Tend_1L_TCAGCAACAGTCGATT	20825	T3
Tend_1L_TCCACACAGGACACCA	32462	T3
Tend_1L_TCGCGAGTCAGTCAGT	23675	T3
Tend_1L_TCGCGTTCATTAGCCA	38770	T3
Tend_1L_TCGGGACCAAATCCGT	25205	T3
Tend_1L_TGACGGCAGTACGATA	22411	T3
Tend_1L_TGACTAGCAAGGGTCA	20291	T3
Tend_1L_TGACTTTCAGTTTACG	23559	T3
Tend_1L_TGACTTTGTATCACCA	24523	T3
Tend_1L_TGAGCATGTTGCGCAC	20997	T3
Tend_1L_TGCCAAACAATGCCAT	17177	T3
Tend_1L_TGCCCTACATGCAATC	17805	T3
Tend_1L_TGCGGGTTCCTTTCTC	22158	T3
Tend_1L_TGGTTAGCATGTTCCC	22190	T3
Tend_1L_TGGTTAGCATTTGCCC	19779	T3
Tend_1L_TGTATTCTCTCTTGAT	17194	T3
Tend_1L_TTAGTTCCATAGAAAC	22585	T3
Tend_1L_TTCCCAGTCGCGTTTC	18440	T3
Tend_1L_TTCGAAGCAATGGACG	31154	T3
Tend_1L_TTCGGTCAGGACCACA	15650	T3
Tend_1L_TTGGCAAAGTTAACGA	32744	T3
Tend_1L_TTGTAGGAGCCAGAAC	18302	T3
Tend_1L_TTTGCGCTCGTCCGTT	20804	T3
Tend_1L_AAGGAGCTCCTCAATT	16257	T3
Tend_1L_ACACTGAAGTGACATA	22797	T3
Tend_1L_ACTGATGGTACCGTAT	10615	T3
Tend_1L_ACTGCTCTCCATGAAC	20172	T3
Tend_1L_AGCTTGAAGGATCGCA	20723	T3
Tend_1L_ATCACGAGTCGCCATG	21843	T3
Tend_1L_ATCATGGAGGTGATTA	15732	T3
Tend_1L_ATCGAGTTCAGTTCGA	40488	T3
Tend_1L_CACATAGGTTACCAGT	23391	T3
Tend_1L_CACCTTGGTACGAAAT	6381	T3
Tend_1L_CAGCCGAAGTGGACGT	27809	T3
Tend_1L_CAGTCCTAGACATAAC	20167	T3
Tend_1L_CATGGCGTCTAACGGT	19755	T3
Tend_1L_CCTAAAGAGTGAATTG	22904	T3
Tend_1L_CGACCTTGTACACCGC	25646	T3
Tend_1L_CGATGTATCTGATTCT	17225	T3
Tend_1L_CGGCTAGAGAGTACCG	25601	T3
Tend_1L_CGGGTCACAGAAGCAC	8885	T3
Tend_1L_CGTGAGCAGTTCCACA	22977	T3
Tend_1L_CTACATTAGCGAGAAA	20966	T3
Tend_1L_CTACATTTCACTTATC	22862	T3
Tend_1L_CTAGCCTCAACACCTA	23149	T3
Tend_1L_CTTAACTTCTACGAGT	17802	T3
Tend_1L_GACGTGCGTCGGCATC	22281	T3
Tend_1L_GATCGTAGTGAAGGCT	19548	T3
Tend_1L_GCAGTTAAGGTAGCCA	43328	T3
Tend_1L_GCGCGATCATGTAGTC	19055	T3
Tend_1L_GCGGGTTAGTACGATA	16538	T3
Tend_1L_GGATGTTAGCCCAGCT	21693	T3
Tend_1L_GGCGTGTGTTAGTGGG	10241	T3
Tend_1L_GGGAGATTCGTTGACA	20218	T3
Tend_1L_GTACTTTGTAGTGAAT	17430	T3
Tend_1L_GTCGTAAGTTGGTAAA	21342	T3
Tend_1L_TACCTATCAACGATGG	16025	T3
Tend_1L_TCAGCAATCATTGCGA	44757	T3
Tend_1L_TCATTTGCAAGCCATT	23688	T3
Tend_1L_TCTTTCCGTCAAACTC	21646	T3
Tend_1L_TGCCCTAAGATCTGCT	23561	T3
Tend_1L_TGCGTGGGTGTTGGGA	37691	T3
Tend_1L_TTAGGACAGATACACA	23875	T3
Tend_1L_TTAGTTCTCGTCCAGG	22750	T3
[truncated: 22,354 more rows]

## Sheet: Fig 1F
The gene signatures of stepwise MDS to AML.
Low_risk_signature	High_risk_signature	MDS_AML_signature	AML_UP_signature
Eya1	Rufy4	2010300C02Rik	Atp1b1
Sbspon	Serpinb2	Creg2	Smyd3
Il1r1	Fcmr	Cacna1e	Hacd1
Fn1	Tnni1	Fcer1a	Tbc1d13
Tns1	Tnnt2	Scn3a	Ass1
Ackr3	Fmn2	Nxf2	Tfpi
Rab17	Dpp4	Rai2	Nr1h3
Pdcd1	Kcnb1	Art3	Mapkbp1
Rnf152	Tchh	Glt1d1	Pygb
Dsel	Penk	Rab19	Ada
Tmem37	Nr4a3	Kcna5	S100a1
Rgs13	C1qb	Klk8	Tie1
Prrx1	Steap4	Slco2a1	Luzp1
F5	Brdt	Sec14l4	Tec
Atf3	Clec4d	Tmem132e	Kit
G0s2	Hspb6	Syndig1l	Srd5a3
Camk1g	Lyve1	Krt80	Spink2
Optn	Sox6	Dscam	Igfbp7
Itga8	Creb3l3	Zfp57	Idua
Otud1	Csgalnact1	Clic5	Clip2
Pax8	B3gnt3	Crtac1	Hoxa5
Slc2a6	Casp12	Chrdl1	Hoxa7
Ptges	Ltf	Rorc	Tm7sf3
Tnfaip6	Plxdc1	Ifi44l	Grik5
Prrg4	C1ql1	Adcyap1r1	Cebpa
Sema6d	Kcnj2	Tpbgl	Clec11a
Tgm3	Rgs7bp	Adam2	Rab38
Lrrn4	Fam110c	Scn3b	Arhgef17
Bmp2	Enpp2	Gcnt4	Qprt
Jag1	H2-Ab1	Rgs5	Plppr3
Epb41l1	C3	Susd4	Cfd
Sycp2	Pde6a	Asb11	Mum1
L1cam	Lrrc10b	Gabrd	Gna15
Magee2	Ms4a8a	Car4	Star
Pcdh11x	Col17a1	Nhs	Homer3
Armcx2	1500015O10Rik	Rcan2	Hook2
Pag1	Brinp2	Podn	Mmp2
Cp	Fam221b	Lrfn2	Tppp3
Pld1	Lrrc66	Slc16a14	Hesx1
Olfml3	Npy		Ankrd28
Csf1	Synm		Nynrin
Snx7	Glra3		Spry2
Slc44a3	Hr		Il18
Synpo2	Smoc2		Hyal3
Adgrl2	Efna5		Zkscan7
Epha7	Npas4		Ltc4s
Jun	Mamdc2		Wrap53
Pde4b	Mybph		Acaca
Sdc3	Ddr2		Hoxb3
Tcea3	Cdkn2b		Grb7
Camk2n1	Matn1		Klhl11
Tnfrsf9	Cers3		Tbc1d16
Mxra8	Htra1		Bahcc1
Tnfrsf4	Samd5		B3gntl1
Hgf	Opcml		Pfkp
Wdr86	Fgf1		Hist1h2bk
Wfs1	Cdk15		Sox4
Hs3st1	Celf3		Ptcd2
Prom1	Gabrb1		Dnmt3a
Fam114a1	Mapk10		Mnat1
Rbm47	Sv2b		Stk3
Gabra2	Ebf2		Angpt1
Parm1	Nipal4		Deptor
Cxcl10	Pdzrn4		Bik
Tgfbr3	Aqp2		Krt18
Tmem119	Aqp5		Ppm1f
Card11	Epha10		Il1rap
Tfpi2	Barx2		Dync2li1
Sgce	Pcdh19		Nrxn2
Pon3	Adam18		Cpeb3
Dennd2a	Fmo2		Efhc1
Gimap4	Duoxa2		Obsl1
Jazf1	Cyp19a1		Artn
Reep1			Rtn2
Atoh8			Dlg5
Antxr1			Mapk12
Mgll			St18
Lmcd1			Hoxa1
Hrh1			Slc24a1
Pparg			Dnm1
Cxcl12			Kcnmb3
Slc6a12			Ccna1
Klrd1			Dpysl3
Gprc5a			Wt1
Emp1
Smco3
Eps8
Bhlhe41
Tmtc1
Cdc42ep5
Hif3a
Relb
Axl
Fxyd7
Fxyd1
Rcn3
Adm
Adam12
Sct
Ulbp1
Adgrg6
Gja1
Adamtsl5
Glt8d2
Igf1
Phlda1
Lrp1
Col4a1
Col4a2
F7
Fam149a
Enpp6
Vegfc
Palld
Lzts1
Klf2
Ednra
Cdh11
Bean1
B3gnt9
Dnase1l3
Nid2
Gng2
Zfp503
Ptger2
Rnase4
Slc39a2
Tnfrsf19
Loxl2
Rgcc
Ednrb
Birc3
Maml2
Icam1
Pknox2
Robo4
Layn
Islr2
Car12
Cgnl1
Hmgcll1
Amotl2
Pth1r
Prss50
Lrrc2
Plcd1
Entpd3
Egfr
N4bp3
Sparc
Hs3st3b1
Smtnl2
Hic1
Ccl2
Slfn5
Mmp28
Tmem100
Ngfr
Cntnap1
Socs3
Prss16
Nedd9
S1pr3
Gadd45g
Tgfbi
Nkd2
Cmya5
Itga1
Stxbp6
Nfkbia
Zfp36l1
Fos
Dio2
Dlk1
Il7r
Sdc2
Ext1
Ly6k
Lrrk2
Socs1
Heg1
Ccdc80
Phldb2
Alcam
Jam2
Rcan1
Ip6k3
Dnah8
Angptl4
Tnxb
Pla2g7
Runx2
Guca1a
Qpct
Plekhh2
Epas1
Nrxn1
Colec12
Klhl14
Mcc
Cd248
Ms4a2
Anxa1
Apba1
Il33
Myof
Rbp4
Nfkb2
Atrnl1
Gfra1
Trpa1
Col19a1
Mlph
Kif26b
Pde11a
Rps6ka6
Igsf10
Abca4
Gbp2b
St6galnac5
Phf24
Ptprd
Slit2
Shroom3
Cadps2
Pde1c
Ndnf
Adamts9
Oit3
Msrb3
Slc18a1
Tm6sf2
Cbln3
Fez1
Islr
Thsd4
Rasl12
Aldh1a2
Cobl
Gfpt2
Itga3
Mapt
Itga2
Tgfb3
Clmn
Ghr
Vasn
Adamts5
Pcdhga2
Pcsk5
Adam23
Cdh17
Serpine1
Cav1
Cftr
Lgi4
Cldn23
Cx3cl1
Dpep3
Pcdh17
Tbx2
Colec11
Dpys
Adamts1
Pacrg
Tulp1
Col11a1
Cntfr
Trabd2b
Serinc2
Pdgfra
Pcolce
Rspo3
Pcdh15
Col6a2
Cd209f
Gnao1
Tepp
Cdh13
Synpr
Tagln
Cygb
Dmgdh
Dact1
Osmr
Slc12a8
Pde1a
Gpr153
Tmem229a
Ssc5d
Id4
Snai2
Mid2
Stmn2
Sema3a
Col12a1
Vgll3
Postn
Galnt15
Ror2
Frmpd4
Cyp26b1
Igf2
Tprg

## Sheet: Fig 2C
	SFs	new_group
T1_L_AACTTTCTCATCACCC	0.437704	T1
T1_L_CGCTGGAGTAGCTTGT	0.400309	T1
T1_L_GCTGCGACAAGGTGTG	0.462307	T1
T1_L_GGGACCTTCTAACGGT	0.42256	T1
T1_L_TGTTCCGAGAGACTTA	0.396373	T1
T1_L_CAGCAGCCATTCTTAC	0.526634	T1
T1_L_AAATGCCCACCAGCAC	0.435525	T1
T1_L_AACTTTCTCAAAGACA	0.457881	T1
T1_L_AATCCAGAGAACAACT	0.413559	T1
T1_L_ACAGCCGCAAGCCGTC	0.392124	T1
T1_L_ACTTGTTGTCCAACTA	0.44644	T1
T1_L_ATAGACCGTGTGAATA	0.360455	T1
T1_L_CACAGGCTCCGAGCCA	0.39339	T1
T1_L_CACATTTGTACTCAAC	0.421221	T1
T1_L_CACCTTGTCACGAAGG	0.383068	T1
T1_L_CAGAGAGAGCCATCGC	0.429345	T1
T1_L_CAGCTAACATGCCTAA	0.403482	T1
T1_L_CCCAGTTTCGCTTGTC	0.40137	T1
T1_L_CCTTCCCCATCTCCCA	0.501701	T1
T1_L_CGAACATAGTGGACGT	0.425856	T1
T1_L_CTAAGACAGATGAGAG	0.425365	T1
T1_L_CTGAAACGTACCTACA	0.418885	T1
T1_L_GAAATGATCAGGCGAA	0.428856	T1
T1_L_GACGCGTTCAGCACAT	0.4223	T1
T1_L_GCAGCCAGTCTAAAGA	0.439067	T1
T1_L_GCATGTATCCGTTGTC	0.477935	T1
T1_L_GCTCTGTTCAAGGTAA	0.507812	T1
T1_L_GTGCATACAAACTGTC	0.372832	T1
T1_L_GTGCGGTGTCACAAGG	0.392229	T1
T1_L_TACTTGTAGATCGGGT	0.399166	T1
T1_L_TACTTGTAGATTACCC	0.408495	T1
T1_L_TATCAGGTCCCAACGG	0.39175	T1
T1_L_TATCTCATCCAGAAGG	0.388702	T1
T1_L_TCACGAACACATCTTT	0.497344	T1
T1_L_TGCACCTAGTGGAGTC	0.361819	T1
T1_L_TTTCCTCCACGGACAA	0.504	T1
T1_L_AAAGATGCAAAGTGCG	0.456554	T1
T1_L_AAAGCAATCCAAGTAC	0.461499	T1
T1_L_AAATGCCCATAGACTC	0.458208	T1
T1_L_AACCATGCACCAGGTC	0.462767	T1
T1_L_AACGTTGGTCGCTTCT	0.510366	T1
T1_L_AACTCAGTCTAACTCT	0.511417	T1
T1_L_AACTCTTAGATGCCAG	0.47812	T1
T1_L_AACTCTTCAAATTGCC	0.475958	T1
T1_L_AACTCTTGTCGGATCC	0.462873	T1
T1_L_AAGGAGCAGGTACTCT	0.388428	T1
T1_L_AATCCAGTCCCATTAT	0.483452	T1
T1_L_AATCGGTAGATCCGAG	0.473722	T1
T1_L_AATCGGTGTTAGTGGG	0.444233	T1
T1_L_ACACCAAAGTAATCCC	0.415893	T1
T1_L_ACACCGGTCATAAAGG	0.473511	T1
T1_L_ACACTGACATAGTAAG	0.478888	T1
T1_L_ACAGCCGGTGCGATAG	0.416181	T1
T1_L_ACAGCTAGTTCGGCAC	0.466239	T1
T1_L_ACATACGTCGGACAAG	0.503773	T1
T1_L_ACATCAGGTACCAGTT	0.45683	T1
T1_L_ACCAGTACATAAAGGT	0.470543	T1
T1_L_ACCAGTACATCACGTA	0.523686	T1
T1_L_ACCCACTTCAGCAACT	0.467867	T1
T1_L_ACCTTTAAGGCATGTG	0.484637	T1
T1_L_ACGCAGCCAGACACTT	0.498899	T1
T1_L_ACGCAGCTCCTATGTT	0.443321	T1
T1_L_ACGGAGATCCACGTTC	0.465594	T1
T1_L_ACGGGCTAGACTAGAT	0.475928	T1
T1_L_ACGGGCTGTAGAAAGG	0.473243	T1
T1_L_ACTATCTCAACTGCGC	0.452797	T1
T1_L_ACTATCTCAAGCGATG	0.462291	T1
T1_L_ACTGAGTTCGCCTGTT	0.45283	T1
T1_L_ACTGATGAGCTTATCG	0.43775	T1
T1_L_ACTTGTTCACCGATAT	0.482565	T1
T1_L_AGAGCTTGTGCCTTGG	0.421538	T1
T1_L_AGATCTGCAGTGGAGT	0.461989	T1
T1_L_AGCATACAGATGTTAG	0.470434	T1
T1_L_AGCATACGTTGTACAC	0.403276	T1
T1_L_AGCGGTCGTTTAGCTG	0.401661	T1
T1_L_AGCGTATAGTCATGCT	0.472186	T1
T1_L_AGCGTATCAGCTGTGC	0.463092	T1
T1_L_AGGCCACAGAGGGCTT	0.480748	T1
T1_L_AGGCCGTCACGGCTAC	0.453298	T1
T1_L_AGGGAGTCACGGTTTA	0.455546	T1
T1_L_AGGGAGTTCTCCTATA	0.374599	T1
T1_L_AGGGTGAAGTGTACGG	0.524343	T1
T1_L_AGGGTGAGTCCGAACC	0.467747	T1
T1_L_AGGTCATGTACCCAAT	0.404458	T1
T1_L_AGTAGTCAGAGGGCTT	0.466463	T1
T1_L_AGTGAGGCAGGCTGAA	0.436186	T1
T1_L_AGTGGGAGTCTGATCA	0.457373	T1
T1_L_ATAGACCAGCGTAGTG	0.4534	T1
T1_L_ATCACGACACTGTCGG	0.403068	T1
T1_L_ATCACGAGTGAACCTT	0.520773	T1
T1_L_ATCACGAGTGGTGTAG	0.470858	T1
T1_L_ATCATCTCATGTTGAC	0.491855	T1
T1_L_ATCCGAATCGTTTATC	0.458769	T1
T1_L_ATCTGCCAGGTACTCT	0.452498	T1
T1_L_ATCTGCCGTTCCGTCT	0.486846	T1
T1_L_ATGGGAGAGTAGGTGC	0.460326	T1
T1_L_ATGGGAGCATTGTGCA	0.412596	T1
T1_L_ATGTGTGCACACTGCG	0.435172	T1
T1_L_ATTGGACGTTGTGGAG	0.456002	T1
T1_L_ATTGGTGTCCCTGACT	0.466131	T1
T1_L_ATTTCTGCATTGCGGC	0.49278	T1
T1_L_ATTTCTGGTCTTGCGG	0.514885	T1
T1_L_CAAGATCGTTCCACGG	0.468077	T1
T1_L_CAAGGCCAGAGTTGGC	0.452162	T1
T1_L_CACAAACCACATTTCT	0.437472	T1
T1_L_CACACCTTCCGTAGTA	0.487306	T1
T1_L_CACCAGGGTGGGTATG	0.451637	T1
T1_L_CACTCCAAGTCATCCA	0.473093	T1
T1_L_CACTCCACACAGACAG	0.424781	T1
T1_L_CAGAATCCAGTCGATT	0.467014	T1
T1_L_CAGATCAAGCTAGCCC	0.466336	T1
T1_L_CAGCATACATTAGGCT	0.46423	T1
T1_L_CAGCGACCATGGATGG	0.42334	T1
T1_L_CAGCTGGGTATTACCG	0.484411	T1
T1_L_CAGCTGGGTGCTAGCC	0.475954	T1
T1_L_CATATGGAGATCTGCT	0.476639	T1
T1_L_CATATGGAGGATGTAT	0.458023	T1
T1_L_CATATTCCAAGGACAC	0.451491	T1
T1_L_CATATTCGTCTTCTCG	0.46198	T1
T1_L_CATATTCTCAAACGGG	0.522096	T1
T1_L_CATCGGGTCTAACTCT	0.477087	T1
T1_L_CATGACAGTGCGCTTG	0.408282	T1
T1_L_CCATGTCGTTGCTCCT	0.477811	T1
T1_L_CCCAATCGTACCGGCT	0.463467	T1
T1_L_CCCAATCTCTCGCTTG	0.44594	T1
T1_L_CCCATACAGTCCAGGA	0.520423	T1
T1_L_CCGGTAGCACAGGTTT	0.480858	T1
T1_L_CCGGTAGGTCTAAACC	0.475946	T1
T1_L_CCTAAAGTCTTATCTG	0.496848	T1
T1_L_CCTAGCTTCACGATGT	0.469077	T1
T1_L_CCTTTCTGTTAAGACA	0.447173	T1
T1_L_CGACTTCCAAGTCTAC	0.444863	T1
T1_L_CGAGAAGAGTCCCACG	0.43742	T1
T1_L_CGAGCCATCTGGTGTA	0.476055	T1
T1_L_CGCTATCGTCAGAGGT	0.460434	T1
T1_L_CGCTATCTCACAGTAC	0.479111	T1
T1_L_CGGACACCACCCTATC	0.544246	T1
T1_L_CGGACACTCCGTCATC	0.427013	T1
T1_L_CGGACGTAGATGTAAC	0.457405	T1
T1_L_CGGAGCTGTTCCTCCA	0.436185	T1
T1_L_CGGAGTCAGATGTGGC	0.475149	T1
T1_L_CGGAGTCTCATCGATG	0.370155	T1
T1_L_CGGGTCAGTCTCGTTC	0.376765	T1
T1_L_CGGTTAACAAGTTCTG	0.479609	T1
T1_L_CGTGAGCCACAGTCGC	0.503679	T1
T1_L_CGTGTCTAGCTATGCT	0.482311	T1
T1_L_CGTTCTGAGCGATATA	0.450598	T1
T1_L_CTAACTTTCAGTTTGG	0.423416	T1
T1_L_CTACATTGTCGGATCC	0.470637	T1
T1_L_CTACATTTCAGCACAT	0.450493	T1
T1_L_CTACCCACAATCACAC	0.524986	T1
T1_L_CTCAGAAAGACAGGCT	0.423444	T1
T1_L_CTCAGAAGTACTCTCC	0.514331	T1
T1_L_CTCATTACACATGTGT	0.475862	T1
T1_L_CTCATTAGTTCGCTAA	0.497369	T1
T1_L_CTCCTAGAGCTCCCAG	0.463929	T1
T1_L_CTCCTAGAGGCTAGAC	0.479443	T1
T1_L_CTCGAAAGTCACCTAA	0.384701	T1
T1_L_CTCGAGGAGGTGGGTT	0.456176	T1
T1_L_CTCGGGAAGAGACGAA	0.477407	T1
T1_L_CTCTAATAGATGTGGC	0.476141	T1
T1_L_CTCTAATCAAGCGATG	0.492766	T1
T1_L_CTCTACGCAATAAGCA	0.466625	T1
T1_L_CTCTACGTCAAACAAG	0.482804	T1
T1_L_CTGATAGGTCGGCATC	0.418981	T1
T1_L_CTGATCCCACAAGCCC	0.4299	T1
T1_L_CTGCCTAGTAACGACG	0.436215	T1
T1_L_CTGCCTAGTTCCCGAG	0.515868	T1
T1_L_CTGCGGAAGCTGGAAC	0.446671	T1
T1_L_CTGGTCTGTATATGGA	0.468972	T1
T1_L_CTGTTTACAGCTTCGG	0.402788	T1
T1_L_CTTAACTGTCAACATC	0.504485	T1
T1_L_CTTAACTGTGCTGTAT	0.539802	T1
T1_L_CTTACCGGTAGCTCCG	0.480874	T1
T1_L_GAAACTCAGGGCATGT	0.528147	T1
T1_L_GAAATGAGTAAATGTG	0.521859	T1
T1_L_GAACGGAGTAGGGACT	0.45264	T1
T1_L_GAACGGATCTCTGTCG	0.402768	T1
T1_L_GAAGCAGGTAGCGTAG	0.423418	T1
T1_L_GAATAAGAGAGGTAGA	0.453497	T1
T1_L_GACACGCAGTCCATAC	0.46916	T1
T1_L_GACGCGTAGATGCCTT	0.484251	T1
T1_L_GACGCGTCATAAGACA	0.472884	T1
T1_L_GACGTTAGTACCGAGA	0.489609	T1
T1_L_GACGTTAGTTGGTAAA	0.469116	T1
T1_L_GACTAACAGATCTGAA	0.424434	T1
T1_L_GAGCAGAAGAATCTCC	0.470073	T1
T1_L_GAGCAGACAGACAGGT	0.457511	T1
T1_L_GATCAGTTCGCGCCAA	0.456635	T1
T1_L_GATCGCGCATCACAAC	0.457128	T1
T1_L_GATCTAGAGGTGGGTT	0.423364	T1
T1_L_GATGAGGCACTCTGTC	0.47865	T1
T1_L_GATGAGGCAGTATAAG	0.453738	T1
T1_L_GATGAGGCATGCCCGA	0.515194	T1
T1_L_GCAAACTAGGTAGCCA	0.461599	T1
T1_L_GCAAACTGTTCAGCGC	0.488745	T1
T1_L_GCACTCTCACGGTAAG	0.48233	T1
T1_L_GCATGATCATGGATGG	0.468883	T1
T1_L_GCGACCAGTATAGGGC	0.513697	T1
T1_L_GCGCGATGTCCTGCTT	0.460038	T1
T1_L_GCGCGATTCCACTCCA	0.502646	T1
T1_L_GCGCGATTCTAACCGA	0.461292	T1
T1_L_GCTGCAGCAACACGCC	0.509834	T1
T1_L_GCTGCGAAGAGATGAG	0.441468	T1
T1_L_GCTGCTTGTCTAGCGC	0.471499	T1
T1_L_GCTGGGTAGGTGATTA	0.470503	T1
T1_L_GCTGGGTCACGACGAA	0.507436	T1
T1_L_GCTTGAAAGCTAAACA	0.440997	T1
T1_L_GCTTGAATCAAACCAC	0.478415	T1
T1_L_GGAAAGCGTCTGCCAG	0.416928	T1
T1_L_GGAACTTAGTGGGCTA	0.444505	T1
T1_L_GGACAAGCAGATTGCT	0.429913	T1
T1_L_GGACAGAGTCACCCAG	0.465119	T1
T1_L_GGACAGAGTGGTCCGT	0.455635	T1
T1_L_GGACAGAGTTTAAGCC	0.445081	T1
T1_L_GGAGCAATCAAAGTAG	0.492093	T1
T1_L_GGATGTTAGAGGTAGA	0.482503	T1
T1_L_GGCGACTCACGTGAGA	0.434029	T1
T1_L_GGCTCGAAGTCTTGCA	0.514844	T1
T1_L_GGCTCGAGTGGCCCTA	0.470682	T1
T1_L_GGCTCGATCTCGTATT	0.501811	T1
T1_L_GGCTGGTGTTCTGAAC	0.468434	T1
T1_L_GGCTGGTTCAGCATGT	0.485909	T1
T1_L_GGGAGATGTAGCGTCC	0.4774	T1
T1_L_GGGAGATGTCGCGAAA	0.496038	T1
T1_L_GGGATGAGTTCGGCAC	0.416447	T1
T1_L_GGGTCTGAGACAAAGG	0.475659	T1
T1_L_GGGTTGCAGATATGGT	0.465649	T1
T1_L_GGTGAAGGTACCTACA	0.459289	T1
T1_L_GTAACTGTCGTGGGAA	0.500228	T1
T1_L_GTACTCCCATGGTTGT	0.481925	T1
T1_L_GTACTCCGTACCGAGA	0.539085	T1
T1_L_GTCACAAAGCAGACTG	0.416218	T1
T1_L_GTCATTTAGCCACCTG	0.469722	T1
T1_L_GTCATTTCAGGCTCAC	0.481501	T1
T1_L_GTCCTCATCCGCGCAA	0.432184	T1
T1_L_GTCGGGTAGGGATCTG	0.458674	T1
T1_L_GTCTCGTCATTAGGCT	0.431463	T1
T1_L_GTGCAGCCAACCGCCA	0.467928	T1
T1_L_GTGCAGCGTCCGTCAG	0.485309	T1
T1_L_GTGCATATCTGCGGCA	0.438203	T1
T1_L_GTGCTTCAGTGCAAGC	0.509555	T1
T1_L_GTGTGCGGTGAGGCTA	0.460606	T1
T1_L_GTTAAGCCAAGAAAGG	0.508736	T1
T1_L_GTTACAGCACTTCTGC	0.474845	T1
T1_L_GTTCGGGTCTCTGAGA	0.512539	T1
T1_L_GTTTCTACAGGCTGAA	0.41113	T1
T1_L_TAAGAGAGTCTCTCGT	0.455267	T1
T1_L_TAAGCGTTCATCGGAT	0.466582	T1
T1_L_TAAGCGTTCGAACTGT	0.421976	T1
T1_L_TACACGACAACTGCTA	0.427361	T1
T1_L_TACACGAGTAAGGGAA	0.449107	T1
T1_L_TACACGAGTGGTTTCA	0.47172	T1
T1_L_TACAGTGAGTGCCAGA	0.515104	T1
T1_L_TACAGTGGTCCATGAT	0.432987	T1
T1_L_TACGGATTCTCGCATC	0.451874	T1
T1_L_TACTCGCCACACGCTG	0.49253	T1
T1_L_TACTCGCCAGGTCCAC	0.495768	T1
T1_L_TAGAGCTCACGCTTTC	0.395152	T1
T1_L_TATCAGGTCTTCGGTC	0.448732	T1
T1_L_TATCTCATCACGCATA	0.440724	T1
T1_L_TATGCCCGTTCCAACA	0.491836	T1
T1_L_TCAACGATCTTGAGAC	0.500985	T1
T1_L_TCACAAGTCAGGTAAA	0.522538	T1
T1_L_TCATTACCATCTATGG	0.546504	T1
T1_L_TCATTACGTTAGGGTG	0.511135	T1
T1_L_TCCCGATCACACGCTG	0.516603	T1
T1_L_TCCCGATGTGTGTGCC	0.493062	T1
T1_L_TCGCGAGAGGAGTTGC	0.498157	T1
T1_L_TCGCGAGTCGTTTAGG	0.46612	T1
T1_L_TCGCGTTCAGGCAGTA	0.451695	T1
T1_L_TCGGGACAGGATGGTC	0.449656	T1
T1_L_TCGTACCGTTATGCGT	0.522091	T1
T1_L_TCGTACCTCGGTGTCG	0.526259	T1
T1_L_TCGTAGAGTAAGTAGT	0.416963	T1
T1_L_TCTCATAAGAAGGCCT	0.480117	T1
T1_L_TCTCATATCTACCTGC	0.43329	T1
T1_L_TCTCTAAAGCAGGTCA	0.516285	T1
T1_L_TCTCTAATCGGGAGTA	0.462607	T1
T1_L_TCTGGAATCGTTTGCC	0.508679	T1
T1_L_TCTTCGGCAGGATCGA	0.518317	T1
T1_L_TCTTTCCAGAGTACAT	0.487638	T1
T1_L_TCTTTCCCAGCTGGCT	0.463183	T1
T1_L_TCTTTCCTCGGCGCAT	0.480733	T1
T1_L_TGACAACAGCTGTTCA	0.525022	T1
T1_L_TGACAACTCTGCCAGG	0.485703	T1
T1_L_TGAGCATCATCCAACA	0.481022	T1
T1_L_TGATTTCCACTTCTGC	0.460388	T1
T1_L_TGATTTCTCATTATCC	0.491268	T1
T1_L_TGCCCTAGTCGGCACT	0.494875	T1
T1_L_TGGACGCAGTGAAGTT	0.459017	T1
T1_L_TGGCTGGCAATAGAGT	0.489379	T1
T1_L_TGGCTGGGTAAACACA	0.458543	T1
T1_L_TGGTTAGCAATGAAAC	0.4415	T1
T1_L_TGTGGTAGTCCAACTA	0.490904	T1
T1_L_TTAACTCGTAAGTTCC	0.432926	T1
T1_L_TTATGCTCAATCCGAT	0.480519	T1
T1_L_TTCCCAGTCCGCGCAA	0.501167	T1
T1_L_TTCGAAGCAGTCACTA	0.485158	T1
T1_L_TTGAACGTCAACGAAA	0.438834	T1
T1_L_TTGCCGTTCCACGTTC	0.46962	T1
T1_L_TTTACTGAGATAGCAT	0.438452	T1
T1_L_TTTACTGAGTGTCTCA	0.427696	T1
T1_L_AAAGCAAGTAGTAGTA	0.449947	T1
T1_L_ACGTCAAAGTTCGCAT	0.491808	T1
T1_L_AGCGTATAGCGGCTTC	0.452445	T1
T1_L_AGTGAGGTCACCTTAT	0.405374	T1
T1_L_ATTGGACTCAAGCCTA	0.449632	T1
T1_L_CATGGCGGTGCCTGTG	0.499255	T1
T1_L_CCTCTGAGTAGCTCCG	0.491219	T1
T1_L_CGAATGTCATTGAGCT	0.438512	T1
T1_L_CTCGGAGTCGACAGCC	0.42502	T1
T1_L_CTCTACGCATGCCTTC	0.415471	T1
T1_L_GCATACATCACGCGGT	0.45753	T1
T1_L_GTACGTACAGTGGGAT	0.459314	T1
T1_L_GTAGTCAAGACCTTTG	0.440475	T1
T1_L_TATTACCGTGGTACAG	0.444651	T1
T1_L_TCAGGTATCGCAGGCT	0.442931	T1
T1_L_TCGCGTTTCGGCGCTA	0.496933	T1
T1_L_TCGGTAACACAGATTC	0.482266	T1
T1_L_TCTGAGAAGGACTGGT	0.468843	T1
T1_L_TGACAACGTATAGGGC	0.418438	T1
T1_L_TTATGCTAGACCCACC	0.472072	T1
T1_L_TTCGGTCAGGCTACGA	0.413593	T1
T1_R_TTTGCGCGTATTACCG	0.4446	T1
T1_R_AACTCTTTCGTAGGAG	0.388154	T1
T1_R_ACTGTCCGTGCACGAA	0.409719	T1
T1_R_ATTACTCCATAACCTG	0.510402	T1
T1_R_CCGTACTAGAACAACT	0.5032	T1
T1_R_CGTCTACGTGAAAGAG	0.433777	T1
T1_R_CTCACACAGGGCATGT	0.455813	T1
T1_R_CTCACACTCCTAGTGA	0.430481	T1
T1_R_CTCAGAAAGCTCCTTC	0.423511	T1
T1_R_CTCGTACCACGGATAG	0.373202	T1
T1_R_CTGAAACAGGTGTTAA	0.390823	T1
T1_R_CTGCCTATCAGGATCT	0.475131	T1
T1_R_CTTTGCGTCGGACAAG	0.379195	T1
T1_R_GACACGCAGCGGCTTC	0.37257	T1
T1_R_GACCAATCAAGTACCT	0.465938	T1
T1_R_GACTGCGAGCGTGTCC	0.490485	T1
T1_R_GATGAAATCAGTCAGT	0.429673	T1
T1_R_GCTTGAACAATCCAAC	0.468317	T1
T1_R_GGACGTCGTTCGTCTC	0.450109	T1
T1_R_GGTGCGTAGAAGATTC	0.395967	T1
T1_R_GTAGGCCAGCTAGTCT	0.489537	T1
T1_R_GTAGGCCCACGAAACG	0.477504	T1
T1_R_GTCACAACAAGTAGTA	0.460649	T1
T1_R_GTGAAGGGTTGCGCAC	0.382212	T1
T1_R_GTTCTCGAGGAGTAGA	0.467861	T1
T1_R_TAAACCGAGTGTGGCA	0.395687	T1
T1_R_TCACAAGTCTGTGCAA	0.432077	T1
T1_R_TCCCGATGTTTAGCTG	0.419957	T1
T1_R_TGGACGCAGTGAACGC	0.405718	T1
T1_R_TGTGGTACACCTATCC	0.5082	T1
T1_R_TTGACTTTCTCACATT	0.477233	T1
T1_R_TTTCCTCCAGAAGCAC	0.43076	T1
T1_R_TTTGTCAGTCCTCCAT	0.471454	T1
T1_R_AAACCTGAGAGTAAGG	0.480868	T1
T1_R_AAACCTGTCACTCTTA	0.457523	T1
T1_R_AAACGGGTCGGTTCGG	0.477939	T1
T1_R_AAAGATGAGAGTGACC	0.532528	T1
T1_R_AAATGCCAGGGCATGT	0.470297	T1
T1_R_AAATGCCCACGGTAAG	0.480085	T1
T1_R_AAATGCCCAGTCGATT	0.486447	T1
T1_R_AAATGCCTCCACGACG	0.507457	T1
T1_R_AACACGTTCTCTAGGA	0.514359	T1
T1_R_AACCGCGAGCCGATTT	0.551731	T1
T1_R_AACCGCGCATCACAAC	0.505308	T1
T1_R_AACCGCGGTACTTAGC	0.487864	T1
T1_R_AACTCTTCAGTTTACG	0.517067	T1
T1_R_AACTCTTTCCACGAAT	0.46769	T1
T1_R_AAGCCGCAGTACGACG	0.484788	T1
T1_R_AAGGCAGAGGATGGAA	0.481057	T1
T1_R_AAGGCAGGTCTGGTCG	0.459039	T1
T1_R_AAGGTTCTCAGGTAAA	0.557963	T1
T1_R_AAGTCTGAGCAGACTG	0.525211	T1
T1_R_AATCCAGCATGCAATC	0.547614	T1
T1_R_AATCGGTTCAATCTCT	0.482344	T1
T1_R_ACACCGGCATCAGTCA	0.467742	T1
T1_R_ACACCGGGTGCGATAG	0.532817	T1
T1_R_ACAGCCGCATAGAAAC	0.488461	T1
T1_R_ACAGCTATCAAAGTAG	0.468549	T1
T1_R_ACATCAGCATCATCCC	0.562302	T1
T1_R_ACATGGTAGATGCCAG	0.533612	T1
T1_R_ACCCACTGTAGGACAC	0.486275	T1
T1_R_ACCTTTAAGCAGCGTA	0.522358	T1
T1_R_ACCTTTACATGCCCGA	0.501197	T1
T1_R_ACCTTTAGTACAGTTC	0.465293	T1
T1_R_ACGAGCCTCCTAGGGC	0.518138	T1
T1_R_ACGAGGAAGAGCTATA	0.484984	T1
T1_R_ACGATGTAGGTCGGAT	0.481193	T1
T1_R_ACGCAGCCACCTGGTG	0.451084	T1
T1_R_ACGCCGAAGGGCTCTC	0.49213	T1
T1_R_ACGGAGATCTTTAGTC	0.395708	T1
T1_R_ACGTCAAAGATCCGAG	0.484944	T1
T1_R_ACTGTCCCAATCACAC	0.528796	T1
T1_R_ACTTACTGTCTAGCCG	0.455853	T1
T1_R_ACTTGTTGTCATTAGC	0.517219	T1
T1_R_ACTTTCAGTCGCGTGT	0.50618	T1
T1_R_AGACGTTGTCTAGCGC	0.489022	T1
T1_R_AGAGCGATCCGTTGTC	0.523416	T1
T1_R_AGCAGCCAGCTACCTA	0.499217	T1
T1_R_AGCAGCCCATAAGACA	0.545326	T1
T1_R_AGCGGTCAGAGCTGCA	0.487131	T1
T1_R_AGCGTATAGGATGTAT	0.531985	T1
T1_R_AGCTCTCAGGTTACCT	0.584641	T1
T1_R_AGCTCTCCAAAGTGCG	0.439609	T1
T1_R_AGCTTGATCAACCAAC	0.50742	T1
T1_R_AGGCCACTCGGTCTAA	0.439643	T1
T1_R_AGGGTGACATTGAGCT	0.466369	T1
T1_R_AGGTCCGCAGGGTATG	0.487878	T1
T1_R_AGTAGTCAGATCCGAG	0.40595	T1
T1_R_AGTAGTCCATGGAATA	0.506615	T1
T1_R_AGTCTTTAGGGTATCG	0.543889	T1
T1_R_AGTCTTTCAGCGAACA	0.51995	T1
T1_R_AGTGGGAAGGAGTTTA	0.528178	T1
T1_R_AGTGTCAAGTACGCGA	0.480195	T1
T1_R_AGTGTCAAGTGGCACA	0.498534	T1
T1_R_AGTTGGTAGACCACGA	0.479424	T1
T1_R_ATAAGAGAGTTGTCGT	0.506932	T1
T1_R_ATAAGAGGTACTCAAC	0.5017	T1
T1_R_ATAGACCTCCCTGACT	0.507994	T1
T1_R_ATCACGATCATTCACT	0.464209	T1
T1_R_ATCATCTAGCGTGAAC	0.471719	T1
T1_R_ATCATGGTCCCTGACT	0.50859	T1
T1_R_ATCCGAAAGAGACTTA	0.516732	T1
T1_R_ATCTGCCCAGCCACCA	0.503102	T1
T1_R_ATCTGCCTCATCTGCC	0.535169	T1
T1_R_ATGAGGGCAAATCCGT	0.471281	T1
T1_R_ATGTGTGAGTGAAGTT	0.516551	T1
T1_R_ATGTGTGGTTACTGAC	0.440452	T1
T1_R_ATTTCTGCAACTGGCC	0.465183	T1
T1_R_ATTTCTGCATTACGAC	0.468376	T1
T1_R_CAAGAAAAGTGAAGAG	0.522786	T1
T1_R_CACAAACAGCGTAATA	0.522334	T1
T1_R_CACAAACAGGCTCATT	0.492412	T1
T1_R_CACAAACTCTTGGGTA	0.476263	T1
T1_R_CACACAAGTAATTGGA	0.509187	T1
T1_R_CACAGGCGTTGGACCC	0.513464	T1
T1_R_CAGATCAGTTATGCGT	0.455213	T1
T1_R_CAGCAGCGTATATGGA	0.420803	T1
T1_R_CAGCCGAGTCTTGATG	0.514229	T1
T1_R_CAGCCGATCGCAAACT	0.495799	T1
T1_R_CATCCACAGAGGGATA	0.457079	T1
T1_R_CATCGAAGTGTATGGG	0.516565	T1
T1_R_CATCGGGTCTTGAGAC	0.44359	T1
T1_R_CATGCCTAGGGATACC	0.541525	T1
T1_R_CATGCCTAGGGCACTA	0.521331	T1
T1_R_CATGGCGGTTCGGCAC	0.524773	T1
T1_R_CCAATCCAGGCCCGTT	0.491303	T1
T1_R_CCACCTAGTATCTGCA	0.517112	T1
T1_R_CCACGGAGTTTGTTGG	0.517465	T1
T1_R_CCAGCGACACTGTCGG	0.466434	T1
T1_R_CCATGTCGTTGTTTGG	0.446669	T1
T1_R_CCCTCCTCACGAGGTA	0.537308	T1
T1_R_CCGGGATGTGATGCCC	0.505653	T1
T1_R_CCGTACTGTGTTCGAT	0.500427	T1
T1_R_CCTACACTCATAGCAC	0.517239	T1
T1_R_CCTACACTCTGGTGTA	0.505451	T1
T1_R_CCTACCAGTCTCTTAT	0.474974	T1
T1_R_CCTAGCTGTGAAAGAG	0.439502	T1
T1_R_CCTATTACAGCTATTG	0.512726	T1
T1_R_CCTTCGATCCGTTGCT	0.497554	T1
T1_R_CGAATGTCATCCGGGT	0.469587	T1
T1_R_CGAATGTTCGACAGCC	0.523766	T1
T1_R_CGACCTTGTATAGTAG	0.519811	T1
T1_R_CGACTTCGTAGATTAG	0.527453	T1
T1_R_CGAGAAGGTTTGTTGG	0.457306	T1
T1_R_CGAGCACGTCCCGACA	0.501003	T1
T1_R_CGAGCCACAAATACAG	0.474569	T1
T1_R_CGATTGATCGTCTGCT	0.505833	T1
T1_R_CGCTTCAAGAAGGTGA	0.512239	T1
T1_R_CGGACGTCATGAAGTA	0.550517	T1
T1_R_CGGACGTTCCTTGCCA	0.522365	T1
T1_R_CGGAGTCAGTAGTGCG	0.483617	T1
T1_R_CGGCTAGTCAGTTAGC	0.455822	T1
T1_R_CGGTTAACATTTCACT	0.530351	T1
T1_R_CGGTTAATCTTGCATT	0.532477	T1
T1_R_CGTCAGGAGTCCTCCT	0.455415	T1
T1_R_CGTCTACCAACCGCCA	0.536314	T1
T1_R_CGTGTCTTCTACTCAT	0.513623	T1
T1_R_CGTTAGATCTTGTTTG	0.495987	T1
T1_R_CGTTCTGAGTACGACG	0.468534	T1
T1_R_CTAAGACTCTCCAGGG	0.527518	T1
T1_R_CTACATTGTGTTCGAT	0.422529	T1
T1_R_CTACATTTCTTAGAGC	0.532468	T1
T1_R_CTAGCCTAGGGAACGG	0.538192	T1
T1_R_CTAGCCTAGTGCTGCC	0.489866	T1
T1_R_CTAGTGAAGGCAATTA	0.457181	T1
T1_R_CTCAGAAAGCGCCTTG	0.510979	T1
T1_R_CTCGAAAGTACATCCA	0.481026	T1
T1_R_CTCGAGGAGATGTGGC	0.526524	T1
T1_R_CTCGGGAGTAGCACGA	0.479185	T1
T1_R_CTCGTCAAGATCACGG	0.538981	T1
T1_R_CTCTACGGTCGAACAG	0.45694	T1
T1_R_CTGAAGTCACTGCCAG	0.530595	T1
T1_R_CTGATAGAGGTAAACT	0.452233	T1
T1_R_CTTGGCTGTTCCTCCA	0.531653	T1
T1_R_GAACATCTCTTGACGA	0.516392	T1
T1_R_GAAGCAGAGCGTAATA	0.425663	T1
T1_R_GAAGCAGTCTGTTTGT	0.486634	T1
T1_R_GACAGAGTCACATAGC	0.428491	T1
T1_R_GACGCGTGTTACTGAC	0.450722	T1
T1_R_GACGGCTTCAGGCAAG	0.543897	T1
T1_R_GACGTTAGTAAGTTCC	0.557311	T1
T1_R_GACGTTATCAGCTGGC	0.477032	T1
T1_R_GACTAACAGGGAAACA	0.529294	T1
T1_R_GACTAACCACCACCAG	0.435593	T1
T1_R_GAGGTGAAGTTTCCTT	0.502231	T1
T1_R_GATCGCGTCCCTAATT	0.525951	T1
T1_R_GATCGTACATGCCTTC	0.526794	T1
T1_R_GATCTAGTCCCACTTG	0.454867	T1
T1_R_GATGAAAAGTTAACGA	0.479177	T1
T1_R_GATGAAAGTAGAGCTG	0.465849	T1
T1_R_GCAAACTGTCATATCG	0.510902	T1
T1_R_GCATGATGTTGGGACA	0.505794	T1
T1_R_GCATGCGAGCGTAATA	0.550004	T1
T1_R_GCCTCTAGTACCGGCT	0.573539	T1
T1_R_GCGAGAACACCGATAT	0.50618	T1
T1_R_GCGAGAATCCGTACAA	0.487879	T1
T1_R_GCGAGAATCTACGAGT	0.50247	T1
T1_R_GCGCAGTTCAGCTGGC	0.500609	T1
T1_R_GCTCTGTCATTGGGCC	0.527598	T1
T1_R_GCTCTGTTCCAACCAA	0.498179	T1
T1_R_GCTGCGAAGACTGGGT	0.497991	T1
T1_R_GCTTCCATCGGCATCG	0.472381	T1
T1_R_GGAAAGCCACTGTGTA	0.52771	T1
T1_R_GGAATAAGTACCGGCT	0.463425	T1
T1_R_GGACAAGTCCCAAGAT	0.509796	T1
T1_R_GGACATTCAAGGTTCT	0.565856	T1
T1_R_GGACATTTCTTGCATT	0.494764	T1
T1_R_GGACGTCTCCAGTAGT	0.42299	T1
T1_R_GGCAATTTCATATCGG	0.521994	T1
T1_R_GGCGACTGTAGAAGGA	0.393895	T1
T1_R_GGCGTGTCACAGACTT	0.435976	T1
T1_R_GGGAATGAGCTAGTGG	0.512191	T1
T1_R_GGGAATGCACCGAATT	0.535943	T1
T1_R_GGGAATGGTGCTCTTC	0.510807	T1
T1_R_GGGAATGTCAGTTAGC	0.476495	T1
T1_R_GGGAATGTCGCGATCG	0.528062	T1
T1_R_GGGAGATCAGCCAGAA	0.473429	T1
T1_R_GGGAGATGTAAGTAGT	0.545393	T1
T1_R_GGGTCTGGTTGTTTGG	0.513419	T1
T1_R_GGGTTGCTCTTGTATC	0.494203	T1
T1_R_GGTATTGAGCAGGTCA	0.504346	T1
T1_R_GGTGTTACATTGTGCA	0.514041	T1
T1_R_GTAACGTCATGAGCGA	0.46926	T1
T1_R_GTAACTGTCAGGATCT	0.519461	T1
T1_R_GTACGTATCAAACCGT	0.485221	T1
T1_R_GTCAAGTCATCCTTGC	0.494992	T1
T1_R_GTCACAAGTCCCTACT	0.49366	T1
T1_R_GTCATTTCATTGGGCC	0.472126	T1
T1_R_GTCGGGTAGGCACATG	0.483767	T1
T1_R_GTCTCGTCAATCTACG	0.506104	T1
T1_R_GTCTTCGGTTGCTCCT	0.50807	T1
T1_R_GTGCAGCAGGATGGAA	0.501348	T1
T1_R_GTGCATACACCATGTA	0.538258	T1
T1_R_GTGCATAGTTTGGGCC	0.507095	T1
T1_R_GTGCGGTCAGGTCCAC	0.532012	T1
T1_R_GTGCGGTTCAAGCCTA	0.508447	T1
T1_R_GTGTTAGCAAATACAG	0.474321	T1
T1_R_GTTAAGCGTATAATGG	0.453074	T1
T1_R_GTTAAGCGTGCAACGA	0.519453	T1
T1_R_GTTACAGCAGTCACTA	0.547495	T1
T1_R_TAAACCGAGACAATAC	0.488538	T1
T1_R_TACCTTATCCAGTATG	0.55146	T1
T1_R_TACGGATAGTGACATA	0.488794	T1
T1_R_TACGGATCATTGCGGC	0.466513	T1
T1_R_TAGCCGGAGGAGTAGA	0.416627	T1
T1_R_TAGCCGGTCTCCAGGG	0.506767	T1
T1_R_TATGCCCGTTGGGACA	0.423795	T1
T1_R_TATTACCTCGGCTACG	0.453297	T1
T1_R_TCAACGACAAAGTCAA	0.514921	T1
T1_R_TCACGAACACTAGTAC	0.512936	T1
T1_R_TCACGAAGTCACAAGG	0.44756	T1
T1_R_TCAGCAAGTTTCCACC	0.485567	T1
T1_R_TCAGGTAAGACGACGT	0.507743	T1
T1_R_TCATTACGTCGTCTTC	0.483513	T1
T1_R_TCCACACAGCACACAG	0.487097	T1
T1_R_TCGGTAAAGAGATGAG	0.460725	T1
T1_R_TCGTACCTCACCCGAG	0.502433	T1
T1_R_TCTCATAAGCGAGAAA	0.469261	T1
T1_R_TCTCTAATCGCCGTGA	0.50017	T1
T1_R_TCTGGAATCCCGGATG	0.47425	T1
T1_R_TCTTCGGTCTTGTTTG	0.437412	T1
T1_R_TGACTAGAGCCTTGAT	0.476121	T1
T1_R_TGCCCTAAGCTAAACA	0.557075	T1
T1_R_TGGACGCTCTGAGGGA	0.483766	T1
T1_R_TGGCTGGTCGGCTACG	0.490439	T1
T1_R_TGGGAAGCACATAACC	0.464284	T1
T1_R_TGTCCCATCTGGTGTA	0.476074	T1
T1_R_TGTGGTACAAGGTTCT	0.474575	T1
T1_R_TGTGGTAGTACCTACA	0.511448	T1
T1_R_TGTTCCGCACATGACT	0.489705	T1
T1_R_TTAACTCCAGTCAGAG	0.465085	T1
T1_R_TTAGGACAGCTAAACA	0.492266	T1
T1_R_TTAGTTCGTTACAGAA	0.506753	T1
T1_R_TTATGCTCAATGGAGC	0.519451	T1
T1_R_TTCGAAGTCCGGGTGT	0.480835	T1
T1_R_TTCGGTCCAGTTAACC	0.460346	T1
T1_R_TTCTTAGAGCCATCGC	0.486538	T1
T1_R_TTGACTTGTCGCATCG	0.457661	T1
T1_R_TTGCCGTCATACGCTA	0.465817	T1
T1_R_TTGTAGGCACAGATTC	0.494593	T1
T1_R_TTTCCTCGTAAACGCG	0.496619	T1
T1_R_AAAGATGAGTCCGTAT	0.482835	T1
T1_R_AATCGGTGTGAACCTT	0.506742	T1
T1_R_ACGAGCCCACACAGAG	0.462299	T1
T1_R_CAAGATCTCCTTCAAT	0.472662	T1
T1_R_CATTCGCTCTGCCCTA	0.422327	T1
T1_R_CCGGTAGCAAAGCGGT	0.494238	T1
T1_R_CTCACACCAGGTCGTC	0.41713	T1
T1_R_GACGGCTCATGCGCAC	0.513905	T1
T1_R_GACTACAGTACAGTGG	0.443091	T1
T1_R_GCATGTATCGGCCGAT	0.439365	T1
T1_R_GCGAGAAGTCATTAGC	0.445899	T1
T1_R_GCTGCTTCAACACGCC	0.432471	T1
T1_R_GTGAAGGAGATATGGT	0.519858	T1
T1_R_TAGAGCTTCCTTTACA	0.433682	T1
T1_R_TCCCGATCACGCGAAA	0.423248	T1
T1_R_TCGCGTTAGCCGTCGT	0.466063	T1
T1_R_TGCCCTACACGTGAGA	0.465356	T1
T1_R_TGGTTAGCACCTTGTC	0.489541	T1
T2_2R_AAACGGGCAGCGTAAG	0.450508	T2
T2_2R_AAACGGGTCTACTCAT	0.415023	T2
T2_2R_AAAGCAATCGCTTAGA	0.427143	T2
T2_2R_AAAGTAGAGAGTGACC	0.427624	T2
T2_2R_AACACGTAGGGTGTGT	0.442631	T2
T2_2R_AACCATGCACCGATAT	0.481684	T2
T2_2R_AACCGCGTCCTACAGA	0.469526	T2
T2_2R_AACTGGTCAATCAGAA	0.444701	T2
T2_2R_AACTTTCAGGAATCGC	0.437521	T2
T2_2R_AAGGTTCCACTTAACG	0.426435	T2
T2_2R_ACACCCTGTGAAATCA	0.475183	T2
T2_2R_ACACCGGAGCTGAAAT	0.460255	T2
T2_2R_ACACTGAAGTAGGTGC	0.430033	T2
T2_2R_ACACTGACACAAGCCC	0.501146	T2
T2_2R_ACGAGCCCAGCTGTAT	0.456095	T2
T2_2R_ACGAGCCGTAGCGTAG	0.429962	T2
T2_2R_ACGAGGAAGCTAGTTC	0.430003	T2
T2_2R_ACGGAGAAGCCCGAAA	0.437755	T2
T2_2R_ACGGAGACAAAGTCAA	0.451666	T2
T2_2R_ACGGGTCAGACAGGCT	0.46697	T2
T2_2R_ACGGGTCTCGGCATCG	0.471761	T2
T2_2R_ACTATCTAGCAGACTG	0.461691	T2
T2_2R_ACTGAGTTCTTTAGTC	0.51642	T2
T2_2R_ACTTACTGTGAGGGTT	0.446664	T2
T2_2R_ACTTGTTCAAGCGAGT	0.498235	T2
T2_2R_AGAATAGGTCATATGC	0.438422	T2
T2_2R_AGACGTTCACATGTGT	0.446324	T2
T2_2R_AGAGCGATCATCATTC	0.446118	T2
T2_2R_AGAGTGGCATAAAGGT	0.433489	T2
T2_2R_AGATTGCAGACCGGAT	0.441673	T2
T2_2R_AGCGGTCGTCTCATCC	0.425207	T2
T2_2R_AGCGGTCTCCAATGGT	0.481813	T2
T2_2R_AGCTCCTAGTGTACCT	0.461209	T2
T2_2R_AGCTCTCAGAAAGTGG	0.468278	T2
T2_2R_AGCTCTCCAAGCGAGT	0.437538	T2
T2_2R_AGCTCTCTCTACTTAC	0.453476	T2
T2_2R_AGGCCGTGTCTCTTAT	0.467996	T2
T2_2R_AGGGATGAGCACCGTC	0.479137	T2
T2_2R_AGGGATGAGGTGCACA	0.451738	T2
T2_2R_AGGTCATGTTCAGTAC	0.454901	T2
T2_2R_AGTGAGGAGGGCACTA	0.390126	T2
T2_2R_AGTGAGGCATTTCAGG	0.432629	T2
T2_2R_ATAACGCTCCATGAGT	0.415978	T2
T2_2R_ATCCACCAGACTTGAA	0.488727	T2
T2_2R_ATCCGAAAGATATGGT	0.462694	T2
T2_2R_ATCCGAACATACTACG	0.466411	T2
T2_2R_ATCTGCCAGTGTACGG	0.414257	T2
T2_2R_ATCTGCCCACTTGGAT	0.464385	T2
T2_2R_ATGAGGGAGTCTCCTC	0.484902	T2
T2_2R_ATGCGATTCTTGCATT	0.38995	T2
T2_2R_ATGTGTGGTTACCGAT	0.445031	T2
T2_2R_ATTACTCGTTGTTTGG	0.429052	T2
T2_2R_ATTATCCAGCTAGGCA	0.391065	T2
T2_2R_ATTATCCCAATAGCAA	0.497818	T2
T2_2R_ATTCTACGTAGCCTCG	0.488377	T2
T2_2R_CAACCTCTCGCTGATA	0.406997	T2
T2_2R_CACAAACTCACTATTC	0.432818	T2
T2_2R_CACACAATCCACGACG	0.427657	T2
T2_2R_CACAGGCCACGGTAAG	0.40313	T2
T2_2R_CACAGGCTCTAACTTC	0.464636	T2
T2_2R_CACATAGCAAGGTTCT	0.430272	T2
T2_2R_CACATAGGTCCAGTAT	0.470865	T2
T2_2R_CACCAGGAGGCGCTCT	0.407544	T2
T2_2R_CACCAGGCACGGTGTC	0.454457	T2
T2_2R_CAGATCAAGATACACA	0.479092	T2
T2_2R_CAGCATAGTAGCTAAA	0.448304	T2
T2_2R_CAGCCGACAATAGCAA	0.450015	T2
T2_2R_CAGGTGCCATTAGCCA	0.443772	T2
T2_2R_CAGTAACTCGCAAGCC	0.433932	T2
T2_2R_CATGCCTAGCTCAACT	0.479652	T2
T2_2R_CATGGCGGTCTGATTG	0.443852	T2
T2_2R_CCACCTATCCACGACG	0.433595	T2
T2_2R_CCAGCGAAGATCCGAG	0.494849	T2
T2_2R_CCCAATCAGACAATAC	0.493151	T2
T2_2R_CCCAATCTCCGATATG	0.442584	T2
T2_2R_CCCATACTCGTTTAGG	0.44262	T2
T2_2R_CCCATACTCTACCTGC	0.502084	T2
T2_2R_CCGGTAGTCTGCTGCT	0.432488	T2
T2_2R_CCGTGGAAGGTTACCT	0.432197	T2
T2_2R_CCTAGCTTCAACGGCC	0.410214	T2
T2_2R_CCTATTAAGCTCCTTC	0.430796	T2
T2_2R_CGACCTTAGAGTGACC	0.405172	T2
T2_2R_CGACCTTCATGTCTCC	0.438257	T2
T2_2R_CGACTTCGTCTCAACA	0.463941	T2
T2_2R_CGACTTCTCCGCTGTT	0.44874	T2
T2_2R_CGATCGGCAGGGAGAG	0.435403	T2
T2_2R_CGCCAAGAGAGCCCAA	0.407069	T2
T2_2R_CGCGGTAAGTTGTCGT	0.453219	T2
T2_2R_CGGACTGAGAAACCGC	0.458062	T2
T2_2R_CGGACTGTCAGCCTAA	0.451614	T2
T2_2R_CGGAGTCCAAGGGTCA	0.443419	T2
T2_2R_CGGTTAAAGCGTTGCC	0.461584	T2
T2_2R_CGTAGCGCATGGGAAC	0.453199	T2
T2_2R_CGTCCATCAAGGACAC	0.407383	T2
T2_2R_CGTCTACCAATGTTGC	0.454478	T2
T2_2R_CGTCTACTCCGAATGT	0.471893	T2
T2_2R_CGTTAGACACCCTATC	0.444008	T2
T2_2R_CGTTCTGAGCCAGGAT	0.425417	T2
T2_2R_CGTTCTGGTTAAGATG	0.442911	T2
T2_2R_CGTTGGGGTACCGCTG	0.459467	T2
T2_2R_CTAACTTGTCTCTTAT	0.48223	T2
T2_2R_CTAATGGAGCTAGTGG	0.466237	T2
T2_2R_CTAATGGGTTGATTCG	0.383766	T2
T2_2R_CTACACCAGAGGGCTT	0.423568	T2
T2_2R_CTACGTCTCCCATTTA	0.474997	T2
T2_2R_CTAGAGTAGCAGCGTA	0.470763	T2
T2_2R_CTCACACCACTGAAGG	0.489899	T2
T2_2R_CTCATTATCGCCAAAT	0.494918	T2
T2_2R_CTCGGGATCCGCAAGC	0.401864	T2
T2_2R_CTCTAATAGGTCGGAT	0.437338	T2
T2_2R_CTGAAACCATCCCATC	0.462308	T2
T2_2R_CTGAAGTTCCGCAAGC	0.440641	T2
T2_2R_CTGCCTATCTTGCATT	0.485281	T2
T2_2R_CTGGTCTCAGTTCATG	0.394405	T2
T2_2R_CTGTTTAGTAGTACCT	0.47831	T2
T2_2R_GAAGCAGGTCGCGTGT	0.394139	T2
T2_2R_GAAGCAGTCAACACGT	0.430718	T2
T2_2R_GACAGAGGTAATCGTC	0.429073	T2
T2_2R_GACCAATCACGCCAGT	0.465277	T2
T2_2R_GACGGCTTCACGATGT	0.457565	T2
T2_2R_GACTGCGGTTATCGGT	0.426403	T2
T2_2R_GATCGATTCTCTTATG	0.439654	T2
T2_2R_GATCTAGTCCTGTACC	0.434567	T2
T2_2R_GATGCTATCCGGCACA	0.482299	T2
T2_2R_GATTCAGAGTATGACA	0.467147	T2
T2_2R_GCACATATCGCAAGCC	0.456974	T2
T2_2R_GCACTCTCAATGGAGC	0.453252	T2
T2_2R_GCAGTTATCAATACCG	0.462923	T2
T2_2R_GCATACACACCGATAT	0.504687	T2
T2_2R_GCATGCGCAAATCCGT	0.456131	T2
T2_2R_GCATGTATCTTAGCCC	0.450129	T2
T2_2R_GCGACCACAAAGGTGC	0.435582	T2
T2_2R_GCGACCATCTAACCGA	0.433927	T2
T2_2R_GCGAGAACACTAAGTC	0.440754	T2
T2_2R_GCGCCAATCTTGTACT	0.475157	T2
T2_2R_GCGCGATGTTTACTCT	0.447068	T2
T2_2R_GCTCTGTTCGTCTGCT	0.360173	T2
T2_2R_GCTGCAGTCTAACTGG	0.456155	T2
T2_2R_GCTGCAGTCTGAAAGA	0.471186	T2
T2_2R_GCTGCTTTCACTCCTG	0.46842	T2
T2_2R_GGAAAGCCAATGGTCT	0.433007	T2
T2_2R_GGACGTCAGGATGGAA	0.418509	T2
T2_2R_GGACGTCCACCAACCG	0.494319	T2
T2_2R_GGGACCTAGCTCCCAG	0.455701	T2
T2_2R_GGGCACTTCATGGTCA	0.448128	T2
T2_2R_GGTGAAGAGGACAGCT	0.510063	T2
T2_2R_GGTGTTATCCGCATAA	0.428876	T2
T2_2R_GTACGTATCCATTCTA	0.473223	T2
T2_2R_GTACTCCAGGACCACA	0.416443	T2
T2_2R_GTACTCCCAGATTGCT	0.435797	T2
T2_2R_GTAGTCACACATTTCT	0.457364	T2
T2_2R_GTCAAGTGTTCAACCA	0.438201	T2
T2_2R_GTCACAAGTCTCCACT	0.445501	T2
T2_2R_GTCACGGTCCCATTAT	0.456644	T2
T2_2R_GTCACGGTCCTAGAAC	0.459096	T2
T2_2R_GTCATTTCATCACCCT	0.486336	T2
T2_2R_GTCCTCATCATGGTCA	0.442222	T2
T2_2R_GTGAAGGGTCTTCTCG	0.456438	T2
T2_2R_GTGCGGTGTGGCCCTA	0.481815	T2
T2_2R_GTGTTAGCACGGATAG	0.406422	T2
T2_2R_GTTAAGCGTCATATCG	0.418176	T2
T2_2R_GTTTCTAGTTCACCTC	0.491769	T2
T2_2R_TAAGTGCGTTCACCTC	0.423586	T2
T2_2R_TACACGATCTGTGCAA	0.43998	T2
T2_2R_TACCTATTCAGTTAGC	0.415383	T2
T2_2R_TACGGTAGTGGCGAAT	0.413567	T2
T2_2R_TAGAGCTGTGGCAAAC	0.41983	T2
T2_2R_TAGGCATCAGCTGCTG	0.51501	T2
T2_2R_TAGTGGTCAAAGGAAG	0.434915	T2
T2_2R_TAGTTGGAGCCGCCTA	0.494828	T2
T2_2R_TATCAGGAGCGTGAAC	0.443499	T2
T2_2R_TCAGATGCAAAGCGGT	0.423614	T2
T2_2R_TCAGCAACACTAAGTC	0.502197	T2
T2_2R_TCAGCTCTCACATGCA	0.429795	T2
T2_2R_TCAGGATCATGACATC	0.449917	T2
T2_2R_TCATTACCAGCCAGAA	0.414018	T2
T2_2R_TCCACACCATAGAAAC	0.457993	T2
T2_2R_TCGCGAGGTTCAGCGC	0.45921	T2
T2_2R_TCGCGTTCAATAGAGT	0.47419	T2
T2_2R_TCGCGTTGTGAACCTT	0.391549	T2
T2_2R_TCGTAGAAGCCCAATT	0.459375	T2
T2_2R_TCTCATAAGCCGATTT	0.474194	T2
T2_2R_TCTGAGACATGCCACG	0.468412	T2
T2_2R_TCTTCGGCACTCAGGC	0.441852	T2
T2_2R_TCTTTCCAGGCTAGAC	0.456056	T2
T2_2R_TCTTTCCTCGTATCAG	0.463179	T2
T2_2R_TGACTTTAGCTCCTCT	0.430583	T2
T2_2R_TGAGCATGTAGCGCTC	0.410587	T2
T2_2R_TGAGCCGTCAGTCCCT	0.432398	T2
T2_2R_TGCACCTAGCAGGTCA	0.429577	T2
T2_2R_TGCACCTGTCGAAAGC	0.409076	T2
T2_2R_TGCCCTATCACTTCAT	0.444156	T2
T2_2R_TGCTGCTAGATATACG	0.388035	T2
T2_2R_TGGCCAGTCTAACGGT	0.43243	T2
T2_2R_TGGGAAGCACAGATTC	0.478286	T2
T2_2R_TGGGAAGTCGCGTTTC	0.458123	T2
T2_2R_TTAACTCGTCATGCCG	0.447196	T2
T2_2R_TTAGGACAGACCACGA	0.470448	T2
T2_2R_TTAGGACGTAAGAGGA	0.490432	T2
T2_2R_TTAGTTCTCGTAGATC	0.450909	T2
T2_2R_TTCCCAGTCTCGAGTA	0.496494	T2
T2_2R_TTCTACATCCTGTACC	0.452357	T2
T2_2R_TTGCGTCTCCGTCAAA	0.450097	T2
T2_2R_TTTATGCTCCTGCTTG	0.415042	T2
T2_2R_TTTGGTTGTCAACTGT	0.469226	T2
T2_2R_AAACCTGTCCTCATTA	0.418719	T2
T2_2R_AAAGTAGAGACGCACA	0.379119	T2
T2_2R_AAATGCCAGCCAGGAT	0.426516	T2
T2_2R_AAATGCCAGTCAATAG	0.430079	T2
T2_2R_AACACGTCAGCCAGAA	0.449882	T2
T2_2R_AACCATGTCTGCAGTA	0.452366	T2
T2_2R_AAGGCAGAGATGGGTC	0.441014	T2
T2_2R_AAGTCTGTCTATCGCC	0.475688	T2
T2_2R_ACACCAAGTCGGCACT	0.466066	T2
T2_2R_ACAGCTAAGCTCCTCT	0.332394	T2
T2_2R_ACATCAGTCTGTCCGT	0.444854	T2
T2_2R_ACATGGTTCCGTACAA	0.425873	T2
T2_2R_ACGAGGAGTGCACCAC	0.458433	T2
T2_2R_ACGATACAGGCATTGG	0.441716	T2
T2_2R_ACGATGTCACGGCGTT	0.385262	T2
T2_2R_ACGCCAGAGCCAGAAC	0.364942	T2
T2_2R_ACGCCAGTCCTGCCAT	0.360471	T2
T2_2R_ACGCCAGTCGGAGCAA	0.425873	T2
T2_2R_ACGGAGACACCGAATT	0.412846	T2
T2_2R_ACGGAGAGTATAAACG	0.402519	T2
T2_2R_ACGGAGAGTGCGGTAA	0.404162	T2
T2_2R_ACGGAGATCAGAGACG	0.455832	T2
T2_2R_ACGGGTCAGATGAGAG	0.381799	T2
T2_2R_ACGGGTCAGTAAGTAC	0.439787	T2
T2_2R_ACTATCTTCATAAAGG	0.355363	T2
T2_2R_ACTATCTTCCGTTGCT	0.452399	T2
T2_2R_ACTGAGTGTCTCTTTA	0.414528	T2
T2_2R_ACTGCTCAGCGATGAC	0.470978	T2
T2_2R_AGACGTTAGAGCTATA	0.403146	T2
T2_2R_AGATCTGAGCTGGAAC	0.397507	T2
T2_2R_AGATCTGGTGTCTGAT	0.418584	T2
T2_2R_AGCAGCCGTATCTGCA	0.426005	T2
T2_2R_AGCAGCCGTTCGCGAC	0.463442	T2
T2_2R_AGCGGTCGTAGCTGCC	0.453621	T2
T2_2R_AGCGTCGAGCGCCTTG	0.443185	T2
T2_2R_AGGCCACTCAACGCTA	0.42284	T2
T2_2R_AGGCCGTCAAGTCTAC	0.455688	T2
T2_2R_AGGCCGTTCCTTAATC	0.416202	T2
T2_2R_AGGTCCGAGATGGGTC	0.438514	T2
T2_2R_AGGTCCGCAAGCCTAT	0.406899	T2
T2_2R_AGGTCCGCACCATCCT	0.327266	T2
T2_2R_AGTAGTCAGACAAGCC	0.423822	T2
T2_2R_AGTAGTCCATCGACGC	0.477218	T2
T2_2R_AGTGTCAGTTACGACT	0.446921	T2
T2_2R_ATCATCTCATGGTCTA	0.332055	T2
T2_2R_ATCATGGGTATTCGTG	0.428262	T2
T2_2R_ATCGAGTGTGATGTCT	0.343586	T2
T2_2R_ATCTGCCAGGCATGTG	0.46335	T2
T2_2R_ATCTGCCGTTAAGATG	0.425742	T2
T2_2R_ATGCGATCAACACCCG	0.449998	T2
T2_2R_ATTACTCGTCGGCACT	0.442011	T2
T2_2R_ATTTCTGCAAACCTAC	0.43593	T2
T2_2R_ATTTCTGTCTATGTGG	0.384499	T2
T2_2R_CAACCAAAGCTAACTC	0.415061	T2
T2_2R_CAACCAAGTCCAAGTT	0.393256	T2
T2_2R_CAACCTCCAAGCTGTT	0.422485	T2
T2_2R_CAACTAGGTAACGACG	0.39445	T2
T2_2R_CAACTAGGTGGCCCTA	0.427498	T2
T2_2R_CAAGAAAAGCTGCAAG	0.386285	T2
T2_2R_CAAGAAATCAGTACGT	0.389048	T2
T2_2R_CACAAACCATTAGCCA	0.424533	T2
T2_2R_CACAGGCGTTGGAGGT	0.34878	T2
T2_2R_CACATAGGTATAAACG	0.416222	T2
T2_2R_CACTCCAAGAGCCCAA	0.439006	T2
T2_2R_CAGAATCAGCCATCGC	0.514651	T2
T2_2R_CAGAATCAGCTAGGCA	0.443387	T2
T2_2R_CAGATCAGTCCTCTTG	0.430723	T2
T2_2R_CAGCCGAAGGGAACGG	0.374916	T2
T2_2R_CAGCTGGCATGCATGT	0.458962	T2
T2_2R_CAGGTGCCACCTCGGA	0.35512	T2
T2_2R_CAGTCCTTCAACACTG	0.402599	T2
T2_2R_CAGTCCTTCCTAGTGA	0.486334	T2
T2_2R_CATCCACTCCGTTGTC	0.481538	T2
T2_2R_CATGCCTCATCACAAC	0.455558	T2
T2_2R_CATGCCTGTCTCTTAT	0.487554	T2
T2_2R_CATTATCAGGTAAACT	0.504375	T2
T2_2R_CATTATCGTCGCTTCT	0.488077	T2
T2_2R_CATTCGCCATGCATGT	0.393052	T2
T2_2R_CCAATCCCAGTAACGG	0.471932	T2
T2_2R_CCACTACAGTCGCCGT	0.42551	T2
T2_2R_CCACTACGTTACGCGC	0.438138	T2
T2_2R_CCAGCGAAGCTATGCT	0.430249	T2
T2_2R_CCATGTCAGATGGGTC	0.445986	T2
T2_2R_CCATTCGAGAAGATTC	0.437767	T2
T2_2R_CCCTCCTAGTTAGGTA	0.427548	T2
T2_2R_CCGGGATCATTAGGCT	0.479706	T2
T2_2R_CCGTTCAAGTTGAGAT	0.444826	T2
T2_2R_CCGTTCAGTTAAGACA	0.423883	T2
T2_2R_CCTACCAGTAATCACC	0.410273	T2
T2_2R_CCTATTACAAGTCTGT	0.368164	T2
T2_2R_CCTCTGATCACTATTC	0.443138	T2
T2_2R_CCTTCCCCAGGATTGG	0.416381	T2
T2_2R_CCTTCCCGTCTAAAGA	0.447141	T2
T2_2R_CGACCTTAGCCACGTC	0.383002	T2
T2_2R_CGACTTCAGTGCCAGA	0.379776	T2
T2_2R_CGAGAAGGTAACGACG	0.443734	T2
T2_2R_CGAGCCATCGCGTAGC	0.467242	T2
T2_2R_CGATCGGCAGGACCCT	0.399095	T2
T2_2R_CGATCGGGTTCAGTAC	0.467136	T2
T2_2R_CGATCGGGTTCGCGAC	0.462754	T2
T2_2R_CGATTGATCGGTGTTA	0.433472	T2
T2_2R_CGCCAAGCAAAGAATC	0.418711	T2
T2_2R_CGCCAAGCAACAACCT	0.481421	T2
T2_2R_CGCGTTTAGTGCAAGC	0.448963	T2
T2_2R_CGCTGGACAATAGAGT	0.453372	T2
T2_2R_CGGAGCTAGGGTGTGT	0.38657	T2
T2_2R_CGGAGCTCACGAAATA	0.450186	T2
T2_2R_CGTAGGCAGTATTGGA	0.39023	T2
T2_2R_CGTAGGCGTTCCCGAG	0.369922	T2
T2_2R_CGTCCATCACATGTGT	0.46444	T2
T2_2R_CGTCCATTCGCGTAGC	0.419491	T2
T2_2R_CGTCTACCAAAGAATC	0.410545	T2
T2_2R_CGTGTAAAGACTAGGC	0.33645	T2
T2_2R_CGTGTCTGTAAATACG	0.45181	T2
T2_2R_CGTGTCTGTCTAAACC	0.476411	T2
T2_2R_CGTTAGAAGCTAAGAT	0.417485	T2
T2_2R_CTACACCGTAGCGATG	0.427623	T2
T2_2R_CTACATTCAAACGTGG	0.433119	T2
T2_2R_CTACATTGTGTTTGGT	0.415172	T2
T2_2R_CTACATTTCTGATACG	0.444142	T2
T2_2R_CTACGTCAGAGCTATA	0.419499	T2
T2_2R_CTAGCCTAGAAGGTGA	0.446659	T2
T2_2R_CTAGTGAAGAGGTAGA	0.443635	T2
T2_2R_CTCACACCAGGGTTAG	0.395655	T2
T2_2R_CTCATTACATCGTCGG	0.406578	T2
T2_2R_CTCCTAGGTCAAAGCG	0.427979	T2
T2_2R_CTCGGAGAGATGTTAG	0.358566	T2
T2_2R_CTCGGAGAGGCCATAG	0.41382	T2
T2_2R_CTCGGAGTCTTGTCAT	0.388165	T2
T2_2R_CTCGTCAAGACTTTCG	0.448795	T2
T2_2R_CTGAAGTGTATAAACG	0.478429	T2
T2_2R_CTGAAGTTCTCGCATC	0.435686	T2
T2_2R_CTGCGGAGTAAGCACG	0.411396	T2
T2_2R_CTGCTGTGTTCACCTC	0.41485	T2
T2_2R_CTGGTCTCATCCAACA	0.400862	T2
T2_2R_CTGGTCTTCTTTAGGG	0.376585	T2
T2_2R_CTGTTTATCTTGAGGT	0.426388	T2
T2_2R_CTTAACTGTCCGAACC	0.437024	T2
T2_2R_CTTCTCTAGGTGGGTT	0.451892	T2
T2_2R_CTTGGCTAGAAGAAGC	0.443319	T2
T2_2R_CTTGGCTGTATATGGA	0.459366	T2
T2_2R_GAAATGAGTGCTGTAT	0.400769	T2
T2_2R_GAAATGAGTTTGTGTG	0.421409	T2
T2_2R_GAACATCAGTGAATTG	0.39071	T2
T2_2R_GAACATCGTATAGGGC	0.413782	T2
T2_2R_GAATGAAAGGAGTTGC	0.412004	T2
T2_2R_GACAGAGGTTCAGACT	0.436636	T2
T2_2R_GACCTGGAGCAGGCTA	0.428799	T2
T2_2R_GACGCGTTCTCAACTT	0.417292	T2
T2_2R_GACTAACAGACGACGT	0.457136	T2
T2_2R_GACTAACAGATATACG	0.381939	T2
T2_2R_GAGGTGAAGACAATAC	0.380187	T2
T2_2R_GAGGTGATCACTGGGC	0.426958	T2
T2_2R_GAGGTGATCGGTGTTA	0.436636	T2
T2_2R_GATCGATAGAGCTTCT	0.411777	T2
T2_2R_GATCTAGGTTCAGCGC	0.459861	T2
T2_2R_GCAAACTGTCCCGACA	0.454957	T2
T2_2R_GCAGCCAGTCTGGAGA	0.343621	T2
T2_2R_GCAGTTACAAGCGATG	0.388491	T2
T2_2R_GCATACAAGATATACG	0.419944	T2
T2_2R_GCATACACACAAGACG	0.457168	T2
T2_2R_GCATACACATCTACGA	0.48127	T2
T2_2R_GCATGATCATAACCTG	0.458321	T2
T2_2R_GCATGCGAGACCTAGG	0.3994	T2
T2_2R_GCATGTAAGGAATCGC	0.476269	T2
T2_2R_GCATGTACAAGGTTTC	0.432351	T2
T2_2R_GCGACCATCATGGTCA	0.337457	T2
T2_2R_GCGAGAATCATCATTC	0.526914	T2
T2_2R_GCGCCAAAGCAACGGT	0.336991	T2
T2_2R_GCGCCAATCATCTGTT	0.437554	T2
T2_2R_GCGCGATGTCAAAGAT	0.437044	T2
T2_2R_GCGGGTTGTAGTACCT	0.415144	T2
T2_2R_GCTCCTAAGTCCAGGA	0.445837	T2
T2_2R_GCTCCTACATGGTTGT	0.445136	T2
T2_2R_GCTGCGACAGACTCGC	0.390892	T2
T2_2R_GCTGGGTGTGACCAAG	0.423052	T2
T2_2R_GGAATAAAGATCGATA	0.38697	T2
T2_2R_GGACAAGGTTTGACTG	0.484095	T2
T2_2R_GGACAGATCCTTAATC	0.454161	T2
T2_2R_GGACGTCGTGATAAGT	0.520064	T2
T2_2R_GGAGCAATCGACGGAA	0.350824	T2
T2_2R_GGATGTTGTCATATGC	0.391832	T2
T2_2R_GGATTACTCGCGTTTC	0.4224	T2
T2_2R_GGGACCTGTCGAACAG	0.416698	T2
T2_2R_GGGAGATTCCAGAGGA	0.513674	T2
T2_2R_GGGATGACACAGGAGT	0.377929	T2
T2_2R_GGGCATCGTCGAACAG	0.4145	T2
T2_2R_GTAACTGAGGTAAACT	0.38578	T2
T2_2R_GTAACTGCAGGCTGAA	0.418503	T2
T2_2R_GTACGTAAGCTCTCGG	0.43097	T2
T2_2R_GTACGTAAGGCTAGGT	0.387059	T2
T2_2R_GTACTTTCATGCTAGT	0.464989	T2
T2_2R_GTAGTCAGTCCGAGTC	0.436917	T2
T2_2R_GTATCTTAGTTGAGTA	0.422373	T2
T2_2R_GTCAAGTAGTCAATAG	0.403448	T2
T2_2R_GTCATTTAGCTTCGCG	0.442209	T2
T2_2R_GTCGGGTGTCAAAGAT	0.360179	T2
T2_2R_GTCTTCGGTCTCTTAT	0.333075	T2
T2_2R_GTGCATAGTAGGGTAC	0.44521	T2
T2_2R_GTGCGGTTCTAACGGT	0.399069	T2
T2_2R_GTGCTTCAGGGCTTCC	0.480444	T2
T2_2R_GTGCTTCAGGTGCTAG	0.45392	T2
T2_2R_GTGCTTCGTAAGAGGA	0.393397	T2
T2_2R_GTGTTAGGTGCACTTA	0.374965	T2
T2_2R_GTTACAGAGCCTCGTG	0.443059	T2
T2_2R_GTTCATTGTCTAGAGG	0.415859	T2
T2_2R_GTTCGGGGTTAAAGTG	0.405839	T2
T2_2R_GTTTCTACACACCGAC	0.441445	T2
T2_2R_TAAACCGGTTGAGTTC	0.385668	T2
T2_2R_TAAGCGTCATCACAAC	0.370956	T2
T2_2R_TAAGTGCGTAAACCTC	0.487702	T2
T2_2R_TACCTATGTTATTCTC	0.422736	T2
T2_2R_TACCTATTCTGCGTAA	0.402343	T2
T2_2R_TACCTTAGTAGGGTAC	0.436941	T2
T2_2R_TACTCATTCACCTCGT	0.401922	T2
T2_2R_TACTTGTCATCCTAGA	0.410737	T2
T2_2R_TACTTGTGTGTGACGA	0.369921	T2
T2_2R_TACTTGTTCTAACTTC	0.435744	T2
T2_2R_TAGACCAGTGGTCTCG	0.421739	T2
T2_2R_TAGAGCTTCAACACTG	0.445688	T2
T2_2R_TAGTTGGCAACACCTA	0.417937	T2
T2_2R_TAGTTGGTCAACACTG	0.362043	T2
T2_2R_TATCAGGCAGCCTGTG	0.412478	T2
T2_2R_TATTACCAGTAACCCT	0.414252	T2
T2_2R_TCAACGATCGGCGCTA	0.328922	T2
T2_2R_TCAACGATCGGTTAAC	0.402714	T2
T2_2R_TCACGAACACCCAGTG	0.456785	T2
T2_2R_TCACGAAGTGAAATCA	0.354856	T2
T2_2R_TCACGAATCATGTAGC	0.446441	T2
T2_2R_TCAGATGCACCGAATT	0.429817	T2
T2_2R_TCATTTGAGCGTGAGT	0.462799	T2
T2_2R_TCATTTGCACTGTTAG	0.467971	T2
T2_2R_TCGCGTTTCCAGTATG	0.43938	T2
T2_2R_TCTCATAAGTGGTCCC	0.430249	T2
T2_2R_TCTGGAATCGCCATAA	0.418448	T2
T2_2R_TGACAACGTACCGTTA	0.458397	T2
T2_2R_TGACTAGAGATGAGAG	0.505169	T2
T2_2R_TGATTTCAGTGGTCCC	0.431851	T2
T2_2R_TGCCCATAGGCGATAC	0.430383	T2
T2_2R_TGCCCTAGTCTAGCGC	0.405835	T2
T2_2R_TGCGTGGTCTGTCAAG	0.416835	T2
T2_2R_TGCTACCTCTTTCCTC	0.452773	T2
T2_2R_TGGCCAGCAGCGAACA	0.469032	T2
T2_2R_TGGGCGTTCATTATCC	0.409573	T2
T2_2R_TGTATTCGTGTTGAGG	0.389655	T2
T2_2R_TGTCCCACAATTGCTG	0.506124	T2
T2_2R_TGTGGTAAGTTAACGA	0.383808	T2
T2_2R_TGTGTTTAGTGGGTTG	0.399411	T2
T2_2R_TGTGTTTAGTTAACGA	0.432211	T2
T2_2R_TGTTCCGGTCAATGTC	0.379786	T2
T2_2R_TGTTCCGGTTACTGAC	0.437816	T2
T2_2R_TTAGTTCCAAGCTGGA	0.407106	T2
T2_2R_TTCGGTCTCGAGAGCA	0.394692	T2
T2_2R_TTCTCAAGTCTAGAGG	0.416856	T2
T2_2R_TTCTCCTTCACAATGC	0.393782	T2
T2_2R_TTGCCGTAGACGCACA	0.405413	T2
T2_2R_TTGCCGTAGCACACAG	0.446769	T2
T2_2R_TTGCCGTAGCTTCGCG	0.409758	T2
T2_2R_TTGGAACGTGATAAAC	0.454876	T2
T2_2R_TTGGCAATCTACTCAT	0.38682	T2
T2_2R_TTTATGCAGTTGAGTA	0.412113	T2
T2_2R_TTTATGCCAATGAATG	0.401953	T2
T2_2R_TTTATGCCAGCGAACA	0.435985	T2
T2_2R_ACTTTCACAAGAAAGG	0.470443	T2
T2_2R_ATCACGACAATGTTGC	0.435421	T2
T2_2R_ATTACTCCAAGAGTCG	0.444018	T2
T2_2R_CAGCTAAAGTTCGCGC	0.441204	T2
T2_2R_CCACTACTCATGGTCA	0.445799	T2
T2_2R_CTTAGGATCTTATCTG	0.423307	T2
T2_2R_TGAGAGGGTCCGTCAG	0.410061	T2
T2_2R_TTGACTTGTATCTGCA	0.423615	T2
T2_2R_ACCAGTACACAGCCCA	0.501883	T2
T2_2R_AGGGATGTCGCGTTTC	0.464661	T2
T2_2R_AGTGAGGTCGCGCCAA	0.44195	T2
T2_2R_ATGGGAGAGGTGCTAG	0.479803	T2
T2_2R_CCTTCGAAGCGTGAAC	0.440798	T2
T2_2R_GATCGATCAGATGAGC	0.484684	T2
T2_2R_GCATACACAGCTCCGA	0.485762	T2
T2_2R_GGAAAGCAGCCCAATT	0.465928	T2
T2_2R_GGTGCGTGTCGCTTTC	0.468076	T2
T2_2R_GTAGGCCAGGGCTCTC	0.438249	T2
T2_2R_GTCAAGTTCCAGAAGG	0.470402	T2
T2_2R_TGACGGCTCCTTGACC	0.474817	T2
T2_2R_TTCCCAGCAATCTGCA	0.389258	T2
T2_2R_TTCTACAGTAAACCTC	0.485478	T2
T2_2R_TTCTCAACAGGCGATA	0.440262	T2
T2_2R_ACCAGTAAGAATCTCC	0.490935	T2
T2_2R_AGACGTTTCAACTCTT	0.465226	T2
T2_2R_AGACGTTTCAGCATGT	0.500276	T2
T2_2R_AGGCCACTCTACCAGA	0.349267	T2
T2_2R_ATAGACCCATTGAGCT	0.422883	T2
T2_2R_ATCATCTCAATGCCAT	0.456719	T2
T2_2R_ATGCGATCAGCGAACA	0.497297	T2
T2_2R_CATGGCGCACGGTTTA	0.42699	T2
T2_2R_CATTCGCGTGTGCGTC	0.495355	T2
T2_2R_CCAGCGAAGATCTGCT	0.418508	T2
T2_2R_CTACGTCGTATGCTTG	0.433522	T2
T2_2R_CTACGTCTCCGTTGTC	0.494967	T2
T2_2R_GAACCTACAAATCCGT	0.419196	T2
T2_2R_GAGTCCGCATATACGC	0.463926	T2
T2_2R_GATGCTACATGCAACT	0.419653	T2
T2_2R_GGACGTCTCTACCAGA	0.474667	T2
T2_2R_TTAACTCCACCAACCG	0.475021	T2
T2_N_AACGTTGCACACAGAG	0.433721	T2
T2_N_AACTCCCAGAGTAAGG	0.450975	T2
T2_N_AACTCCCCACCCAGTG	0.502716	T2
T2_N_AACTGGTGTATCTGCA	0.494066	T2
T2_N_AAGACCTGTAAGGGAA	0.506754	T2
T2_N_AAGTCTGAGTGGCACA	0.438643	T2
T2_N_ACCGTAACATTAGGCT	0.458762	T2
T2_N_ACGCAGCCACTGTTAG	0.500861	T2
T2_N_ACGGAGAGTCCGTTAA	0.491467	T2
T2_N_ACTATCTGTAGCTCCG	0.513822	T2
T2_N_ACTATCTTCTATCCCG	0.502558	T2
T2_N_ACTTACTAGACGCACA	0.486961	T2
T2_N_ACTTTCACAGACGTAG	0.506702	T2
T2_N_AGAGCTTCAAGTCATC	0.495921	T2
T2_N_AGCCTAAGTCCTAGCG	0.501631	T2
T2_N_AGCGTATAGAGGGCTT	0.518637	T2
T2_N_AGCTTGAAGCGCCTTG	0.515658	T2
T2_N_AGGGATGAGGAATTAC	0.448177	T2
T2_N_AGGGTGATCCGCATCT	0.488464	T2
T2_N_AGTGAGGTCTCCAACC	0.462145	T2
T2_N_AGTGGGACAGGGTATG	0.531936	T2
T2_N_AGTGTCACACCACGTG	0.544891	T2
T2_N_AGTTGGTGTACCCAAT	0.497346	T2
T2_N_ATAACGCAGCGATATA	0.528328	T2
T2_N_ATCCACCAGGAGCGAG	0.454433	T2
T2_N_ATCGAGTTCCTTTACA	0.540883	T2
T2_N_ATTACTCGTTCCACTC	0.521549	T2
T2_N_ATTATCCTCTCTAAGG	0.529214	T2
T2_N_ATTCTACAGATGCGAC	0.51243	T2
T2_N_CAACCTCTCACGAAGG	0.489523	T2
T2_N_CACACTCCAATGGTCT	0.478288	T2
T2_N_CACCACTCACCGATAT	0.485453	T2
T2_N_CACCAGGCAGACTCGC	0.491494	T2
T2_N_CACTCCAAGATACACA	0.50246	T2
T2_N_CACTCCAAGGTAGCTG	0.477583	T2
T2_N_CAGCCGAAGCTAACAA	0.509211	T2
T2_N_CATATGGTCGTACGGC	0.468395	T2
T2_N_CATTCGCGTTCCACGG	0.487559	T2
T2_N_CCAATCCGTGCAACTT	0.462681	T2
T2_N_CCACGGATCTTCGAGA	0.460788	T2
T2_N_CCACTACGTGGTCCGT	0.480879	T2
T2_N_CCAGCGACAGTACACT	0.439069	T2
T2_N_CCATTCGAGGATCGCA	0.498331	T2
T2_N_CCCAATCCAGTAAGCG	0.476484	T2
T2_N_CCCAATCTCGGTTAAC	0.554587	T2
T2_N_CCGGTAGAGTGGAGTC	0.492773	T2
T2_N_CCTACCAAGTTTAGGA	0.52445	T2
T2_N_CCTATTAAGTGTCCAT	0.515044	T2
T2_N_CCTTTCTTCAACACTG	0.58504	T2
T2_N_CGACCTTGTCATACTG	0.52754	T2
T2_N_CGAGCACGTCTAACGT	0.515914	T2
T2_N_CGAGCCAAGGTAGCCA	0.504545	T2
T2_N_CGCCAAGAGCTGCAAG	0.462445	T2
T2_N_CGCTATCCAAAGCGGT	0.465193	T2
T2_N_CGGCTAGAGTGGCACA	0.541645	T2
T2_N_CGGTTAACATGTCCTC	0.468713	T2
T2_N_CGTAGGCAGTGAACAT	0.50066	T2
T2_N_CGTAGGCAGTGACATA	0.431299	T2
T2_N_CGTAGGCGTACTCTCC	0.493885	T2
T2_N_CGTCAGGAGGTGACCA	0.535441	T2
T2_N_CGTCTACAGAGCCTAG	0.51075	T2
T2_N_CGTCTACTCGAATGGG	0.519153	T2
T2_N_CGTCTACTCTCAAACG	0.493522	T2
T2_N_CTAGCCTTCTTTCCTC	0.490839	T2
T2_N_CTCAGAACATGCCTTC	0.543144	T2
T2_N_CTCAGAAGTAAAGTCA	0.392162	T2
T2_N_CTCCTAGTCAGGCGAA	0.534179	T2
T2_N_CTCGAAACACCAGTTA	0.526483	T2
T2_N_CTCGGGAGTAGTGAAT	0.521491	T2
T2_N_CTCGTCAGTCTAAACC	0.496802	T2
T2_N_CTCTAATAGTCCCACG	0.558674	T2
T2_N_CTGCTGTTCCGTTGTC	0.532219	T2
T2_N_CTGTTTACAAGTCATC	0.455306	T2
T2_N_CTTAACTGTTGTCGCG	0.502129	T2
T2_N_CTTTGCGAGTGGCACA	0.505728	T2
T2_N_CTTTGCGGTAGGGACT	0.460931	T2
T2_N_GAAATGACACGGCGTT	0.501572	T2
T2_N_GAATGAACACGAAATA	0.423332	T2
T2_N_GACTGCGAGGACCACA	0.519503	T2
T2_N_GAGTCCGCAGTATCTG	0.504528	T2
T2_N_GATCAGTTCTCGCATC	0.470461	T2
T2_N_GATCGCGCACGGATAG	0.451919	T2
T2_N_GATGCTAAGGGTGTGT	0.482629	T2
T2_N_GCACTCTGTCTAGAGG	0.502858	T2
T2_N_GCATGCGGTTGCTCCT	0.521184	T2
T2_N_GCCAAATTCGCCGTGA	0.480179	T2
T2_N_GCGCAACCAGAAGCAC	0.526323	T2
T2_N_GCGCGATGTCTCTCTG	0.516003	T2
T2_N_GCTGCAGTCACTATTC	0.518836	T2
T2_N_GCTGCGAAGCTATGCT	0.5328	T2
T2_N_GGAACTTGTTCGAATC	0.507096	T2
T2_N_GGACAAGAGTTCGCAT	0.483274	T2
T2_N_GGACAGAGTAGGCATG	0.526055	T2
T2_N_GGAGCAACAGACAAAT	0.463833	T2
T2_N_GGATGTTAGTGCAAGC	0.503283	T2
T2_N_GGCCGATTCCACTGGG	0.465424	T2
T2_N_GGCGTGTAGCGTTCCG	0.521937	T2
T2_N_GGCTGGTGTAAACACA	0.486571	T2
T2_N_GGGAATGGTGCGGTAA	0.520959	T2
T2_N_GGTATTGCAATCCGAT	0.410947	T2
T2_N_GGTGTTAAGTGCGTGA	0.506097	T2
T2_N_GTACTCCGTTCGTGAT	0.493551	T2
T2_N_GTACTTTAGTTTGCGT	0.420944	T2
T2_N_GTATCTTTCGCCGTGA	0.518235	T2
T2_N_GTCAAGTCATAGAAAC	0.436985	T2
T2_N_GTGCATATCAGTTCGA	0.510956	T2
T2_N_GTGCTTCAGTTTAGGA	0.44147	T2
T2_N_TAAGAGAAGAATTGTG	0.459536	T2
T2_N_TAAGAGACAAACCTAC	0.488782	T2
T2_N_TAAGCGTCATTCGACA	0.484258	T2
T2_N_TACGGATAGCTGCCCA	0.489057	T2
T2_N_TACTCATTCTGTCAAG	0.511273	T2
T2_N_TACTTGTAGGGTTCCC	0.460909	T2
T2_N_TATCAGGAGGTGCACA	0.490458	T2
T2_N_TATCTCAGTACAGTGG	0.496924	T2
T2_N_TCACAAGGTCGAGATG	0.494607	T2
T2_N_TCACAAGGTCTCACCT	0.490197	T2
T2_N_TCGGGACCATGAGCGA	0.441936	T2
T2_N_TCGTAGAAGTTGAGAT	0.480389	T2
T2_N_TCTGGAAAGCTTTGGT	0.467614	T2
T2_N_TCTGGAAAGTTAAGTG	0.486834	T2
T2_N_TGACTTTCACGAGGTA	0.454271	T2
T2_N_TGAGGGACAAGGTTTC	0.404065	T2
T2_N_TGATTTCGTTGGACCC	0.491856	T2
T2_N_TGCACCTAGGTTACCT	0.521963	T2
T2_N_TGCGTGGCATGTCGAT	0.536756	T2
T2_N_TGCTACCCACAGGTTT	0.515737	T2
T2_N_TGCTGCTTCAGTGTTG	0.474691	T2
T2_N_TGGCTGGCAAGTACCT	0.450714	T2
T2_N_TGTGTTTAGCCGTCGT	0.539355	T2
T2_N_TTAGTTCCAAAGGTGC	0.433172	T2
T2_N_TTATGCTCAGCTTAAC	0.502014	T2
T2_N_TTCCCAGTCGTTGACA	0.47601	T2
T2_N_TTCTACAGTAGCGCTC	0.498188	T2
T2_N_TTGAACGTCTGGTGTA	0.505071	T2
T2_N_TTGGAACGTCCAACTA	0.50138	T2
T2_N_TTGGAACTCGTCCGTT	0.508389	T2
T2_N_TTGTAGGCATGATCCA	0.546499	T2
T2_N_TTGTAGGGTGTCGCTG	0.453311	T2
T2_N_TTTGTCAGTGAGTGAC	0.51257	T2
T2_N_AAACCTGAGGTGTTAA	0.44106	T2
T2_N_AAACCTGGTACGACCC	0.411385	T2
T2_N_AAACGGGAGGTGCACA	0.488716	T2
T2_N_AAAGATGGTAGCTTGT	0.512111	T2
T2_N_AAAGATGTCCCTCTTT	0.449029	T2
T2_N_AAATGCCTCATACGGT	0.45363	T2
T2_N_AAATGCCTCCTTGCCA	0.413553	T2
T2_N_AACACGTTCTTTCCTC	0.545411	T2
T2_N_AACCATGTCAGTCAGT	0.462954	T2
T2_N_AACCGCGGTTCGGCAC	0.416203	T2
T2_N_AACTGGTGTTGTCGCG	0.499406	T2
T2_N_AAGACCTCACGAGGTA	0.469598	T2
T2_N_AAGGAGCAGTCAAGGC	0.40695	T2
T2_N_AAGGAGCTCATCATTC	0.50605	T2
T2_N_AAGTCTGGTATAGGGC	0.434854	T2
T2_N_AATCCAGCAGCGTCCA	0.462861	T2
T2_N_AATCGGTAGTGGAGAA	0.463324	T2
T2_N_ACACCCTCAACGATCT	0.414188	T2
T2_N_ACACCCTCAGACACTT	0.431884	T2
T2_N_ACACCGGTCAACCATG	0.500519	T2
T2_N_ACAGCCGCACTTCGAA	0.472093	T2
T2_N_ACCGTAAAGATAGGAG	0.494253	T2
T2_N_ACGATACCATTGGCGC	0.506991	T2
T2_N_ACGCAGCAGACACTAA	0.52982	T2
T2_N_ACGCAGCAGTGCTGCC	0.422228	T2
T2_N_ACGCAGCCACGGTAAG	0.418383	T2
T2_N_ACGCCAGTCATTTGGG	0.464919	T2
T2_N_ACGGAGAGTCCCGACA	0.487702	T2
T2_N_ACGGAGATCTCCAACC	0.514586	T2
T2_N_ACGGCCACAAATACAG	0.510529	T2
T2_N_ACGGCCAGTGCACGAA	0.438271	T2
T2_N_ACGGGCTTCTCTGCTG	0.480362	T2
T2_N_ACGGGTCCAAGTCTAC	0.494663	T2
T2_N_ACTATCTAGCTATGCT	0.495709	T2
T2_N_ACTGCTCAGGGATCTG	0.432212	T2
T2_N_ACTGCTCTCTCGAGTA	0.43409	T2
T2_N_ACTTTCAAGTTGTAGA	0.463543	T2
T2_N_ACTTTCAGTCGCGTGT	0.526554	T2
T2_N_AGACGTTCACAGCCCA	0.536789	T2
T2_N_AGAGCGATCAGGATCT	0.463294	T2
T2_N_AGAGTGGAGTTCGCGC	0.507326	T2
T2_N_AGAGTGGCAACCGCCA	0.523992	T2
T2_N_AGATCTGCATCTACGA	0.475338	T2
T2_N_AGCTCCTCAATTCCTT	0.462386	T2
T2_N_AGCTCCTCAGTATGCT	0.50316	T2
T2_N_AGCTCCTGTTTACTCT	0.525061	T2
T2_N_AGCTTGAAGAAGGTTT	0.477066	T2
T2_N_AGCTTGAAGCTACCTA	0.405627	T2
T2_N_AGCTTGATCAAGAAGT	0.468145	T2
T2_N_AGGCCGTGTTGTCGCG	0.506657	T2
T2_N_AGGGAGTTCAGAGCTT	0.377072	T2
T2_N_AGGGATGCAGTCAGAG	0.451484	T2
T2_N_AGGTCATCAAGTCTAC	0.41349	T2
T2_N_AGGTCCGGTCTTCGTC	0.409122	T2
T2_N_AGTAGTCAGTGTTTGC	0.421714	T2
T2_N_AGTGAGGCAGCTGCAC	0.506395	T2
T2_N_AGTGAGGGTTAAGTAG	0.509082	T2
T2_N_AGTGAGGGTTATCCGA	0.464086	T2
T2_N_AGTGTCAGTCAACTGT	0.447765	T2
T2_N_ATAACGCAGGGATACC	0.449052	T2
T2_N_ATAACGCCAATAGCAA	0.436476	T2
T2_N_ATAAGAGAGTGTTAGA	0.406806	T2
T2_N_ATCATCTCAAGTAATG	0.486707	T2
T2_N_ATCATGGGTTCAGCGC	0.497558	T2
T2_N_ATCCACCGTCAACATC	0.498327	T2
T2_N_ATCCGAACAGTGACAG	0.483439	T2
T2_N_ATCTACTCAAGTAATG	0.414276	T2
T2_N_ATCTACTGTTCTGTTT	0.527825	T2
T2_N_ATCTGCCGTTCCTCCA	0.52186	T2
T2_N_ATGAGGGCATGCTAGT	0.514339	T2
T2_N_ATGGGAGGTCTAGTGT	0.439757	T2
T2_N_ATTACTCGTCTGCAAT	0.462701	T2
T2_N_ATTACTCTCAGCTCGG	0.51329	T2
T2_N_ATTCTACAGGGTATCG	0.45644	T2
T2_N_ATTTCTGTCTCACATT	0.468176	T2
T2_N_CAACCAATCACAAACC	0.507212	T2
T2_N_CAACCTCAGAGACTTA	0.502377	T2
T2_N_CAACTAGGTGACGGTA	0.422779	T2
T2_N_CAAGGCCGTAAGAGGA	0.537408	T2
T2_N_CACAAACGTAAGGGAA	0.514319	T2
T2_N_CACAAACGTCCGAACC	0.520298	T2
T2_N_CACACAAGTCTAGTCA	0.500963	T2
T2_N_CACACCTCATCTATGG	0.504539	T2
T2_N_CACACTCAGGAATGGA	0.482003	T2
T2_N_CACAGGCCACAAGTAA	0.516007	T2
T2_N_CACAGGCTCGCGGATC	0.407462	T2
T2_N_CACATAGCACGGATAG	0.434531	T2
T2_N_CACATTTAGCGCCTTG	0.426257	T2
T2_N_CACCACTAGGATCGCA	0.432039	T2
T2_N_CACCAGGTCACTATTC	0.513153	T2
T2_N_CACTCCATCGCATGAT	0.455437	T2
T2_N_CAGAATCTCTAACTGG	0.491781	T2
T2_N_CAGAGAGCACTTAAGC	0.395527	T2
T2_N_CAGAGAGCAGACAGGT	0.478397	T2
T2_N_CAGCAGCAGCAATATG	0.483373	T2
T2_N_CAGCAGCCAATCACAC	0.502509	T2
T2_N_CAGCAGCGTATCGCAT	0.536398	T2
T2_N_CAGCAGCTCTCCGGTT	0.493783	T2
T2_N_CAGCCGACACCAACCG	0.514642	T2
T2_N_CAGCCGACATCACGTA	0.526752	T2
T2_N_CAGCCGATCAGAGACG	0.481715	T2
T2_N_CAGCTGGGTGCACGAA	0.465905	T2
T2_N_CAGGTGCAGCTCTCGG	0.429501	T2
T2_N_CAGTCCTCAAGCCTAT	0.401145	T2
T2_N_CAGTCCTCACGACTCG	0.469584	T2
T2_N_CATATGGGTAACGACG	0.523782	T2
T2_N_CATATGGTCCTTTACA	0.462332	T2
T2_N_CATATGGTCTATGTGG	0.451446	T2
T2_N_CATATTCAGTACGACG	0.46815	T2
T2_N_CATATTCCAGTAAGCG	0.441064	T2
T2_N_CATATTCGTAGCTCCG	0.53635	T2
T2_N_CATATTCTCTGGCGAC	0.494655	T2
T2_N_CATCAAGAGTGGGATC	0.453887	T2
T2_N_CATGACAGTCCGAAGA	0.440329	T2
T2_N_CATGCCTTCTTCGGTC	0.477114	T2
T2_N_CATTATCAGGTTACCT	0.520878	T2
T2_N_CATTATCCACGCTTTC	0.479965	T2
T2_N_CATTATCCACTCGACG	0.50199	T2
T2_N_CATTATCGTGCACTTA	0.489623	T2
T2_N_CCAATCCGTCATCCCT	0.4978	T2
T2_N_CCACTACAGAATGTTG	0.446953	T2
T2_N_CCACTACAGACCTAGG	0.493817	T2
T2_N_CCACTACAGCTACCGC	0.471464	T2
T2_N_CCAGCGAAGGCATTGG	0.423944	T2
T2_N_CCATGTCCAAGTAGTA	0.451477	T2
T2_N_CCCAATCCATATGGTC	0.436473	T2
T2_N_CCCAGTTGTGGTAACG	0.516728	T2
T2_N_CCCATACGTTCCATGA	0.45741	T2
T2_N_CCCATACGTTCCGGCA	0.518134	T2
T2_N_CCCATACTCTCCAACC	0.543307	T2
T2_N_CCCTCCTTCTCAAACG	0.453095	T2
T2_N_CCGGTAGCATTGAGCT	0.538087	T2
T2_N_CCGTACTCACGCTTTC	0.456049	T2
T2_N_CCTAAAGGTCTTCAAG	0.456394	T2
T2_N_CCTACCAAGGTAGCCA	0.460297	T2
T2_N_CCTAGCTCACATCCGG	0.446017	T2
T2_N_CCTAGCTGTCCCTTGT	0.454568	T2
T2_N_CCTCTGAAGATGTGGC	0.493889	T2
T2_N_CCTTCCCGTATAGGGC	0.455898	T2
T2_N_CCTTCGATCGCGCCAA	0.494474	T2
T2_N_CCTTTCTCATCGACGC	0.506274	T2
T2_N_CGAATGTCAATTGCTG	0.477077	T2
T2_N_CGAGAAGTCGCTAGCG	0.44737	T2
T2_N_CGAGCACTCACCCTCA	0.510852	T2
T2_N_CGAGCCATCACCAGGC	0.558231	T2
T2_N_CGATCGGGTATGAATG	0.469242	T2
T2_N_CGATGGCAGTTAAGTG	0.476162	T2
T2_N_CGATGTAAGGCTCAGA	0.445616	T2
T2_N_CGATTGATCCTTCAAT	0.438762	T2
T2_N_CGCCAAGCACGACGAA	0.508551	T2
T2_N_CGCCAAGGTAAGGATT	0.498583	T2
T2_N_CGCGTTTTCAGCACAT	0.500827	T2
T2_N_CGCTATCCAGCCAATT	0.453363	T2
T2_N_CGCTGGAAGTGTGAAT	0.490914	T2
T2_N_CGGACACAGGATGCGT	0.432718	T2
T2_N_CGGACACTCAACTCTT	0.467623	T2
T2_N_CGGACACTCTTGGGTA	0.480971	T2
T2_N_CGGACGTAGGAGTAGA	0.501458	T2
T2_N_CGGGTCACACCAACCG	0.511403	T2
T2_N_CGGGTCATCGTTACAG	0.449287	T2
T2_N_CGGTTAAGTATCACCA	0.46736	T2
T2_N_CGTAGCGTCGTGACAT	0.430817	T2
T2_N_CGTCACTCAGCTGTTA	0.484026	T2
T2_N_CGTGAGCTCCTCAACC	0.48358	T2
T2_N_CGTGTAAGTTACCGAT	0.455835	T2
T2_N_CGTGTAATCTTACCTA	0.438233	T2
T2_N_CGTGTCTTCGCGCCAA	0.504889	T2
T2_N_CTAATGGTCCATGAAC	0.475286	T2
T2_N_CTACACCGTGTTCGAT	0.407365	T2
T2_N_CTACGTCTCGGTTAAC	0.504123	T2
T2_N_CTAGAGTGTTCAGGCC	0.51221	T2
T2_N_CTAGCCTGTTAAGATG	0.486755	T2
T2_N_CTCACACGTAAGTTCC	0.511764	T2
T2_N_CTCAGAAAGATGGGTC	0.48938	T2
T2_N_CTCAGAACAAATCCGT	0.422454	T2
T2_N_CTCATTAAGATGGCGT	0.476867	T2
T2_N_CTCCTAGGTTATCGGT	0.502875	T2
T2_N_CTCGGAGTCTCGAGTA	0.459949	T2
T2_N_CTCGGGAAGAAGGCCT	0.433024	T2
T2_N_CTCTAATAGTGGGCTA	0.484499	T2
T2_N_CTCTAATTCACAATGC	0.479601	T2
T2_N_CTCTGGTAGAGTACCG	0.457822	T2
T2_N_CTCTGGTAGGATGGAA	0.452802	T2
T2_N_CTCTGGTGTCATATGC	0.510908	T2
T2_N_CTGAAGTAGAAGATTC	0.498508	T2
T2_N_CTGAAGTAGATGTAAC	0.413041	T2
T2_N_CTGATAGCAGCGTCCA	0.400771	T2
T2_N_CTGCGGAAGCTACCGC	0.451321	T2
T2_N_CTGGTCTAGGTGTGGT	0.453541	T2
T2_N_CTGGTCTCAGGTGCCT	0.542028	T2
T2_N_CTGTTTACACCAGATT	0.524733	T2
T2_N_CTGTTTACATAAAGGT	0.510371	T2
T2_N_CTGTTTAGTTTGTTTC	0.499764	T2
T2_N_CTTACCGTCCTGCCAT	0.52762	T2
T2_N_CTTAGGAGTCAAAGAT	0.422612	T2
T2_N_CTTCTCTAGGCAGGTT	0.532144	T2
T2_N_CTTTGCGGTCGCTTCT	0.476948	T2
T2_N_GAAATGACAACACCTA	0.504729	T2
T2_N_GAACATCGTTGGTGGA	0.491262	T2
T2_N_GAACATCTCGGAGGTA	0.433516	T2
T2_N_GAACGGAAGTACACCT	0.452669	T2
T2_N_GAACGGATCAGCTTAG	0.479774	T2
T2_N_GACACGCCATGTCCTC	0.484508	T2
T2_N_GACAGAGCAGTACACT	0.481649	T2
T2_N_GACCAATCAACACCCG	0.472757	T2
T2_N_GACCTGGAGGCGTACA	0.503101	T2
T2_N_GACGCGTAGCGATATA	0.591278	T2
T2_N_GACGCGTAGGCCCGTT	0.498932	T2
T2_N_GACGCGTTCCAAGCCG	0.501006	T2
T2_N_GACTACAAGAACTCGG	0.473194	T2
T2_N_GACTGCGCACCGGAAA	0.478609	T2
T2_N_GACTGCGGTAAGGGAA	0.513062	T2
T2_N_GAGCAGAGTATAGTAG	0.501276	T2
T2_N_GAGGTGATCAACGGCC	0.436537	T2
T2_N_GAGTCCGTCCTCAATT	0.483697	T2
T2_N_GATCGATTCAACCAAC	0.477269	T2
T2_N_GATCGATTCTCAACTT	0.487079	T2
T2_N_GATCGTACATTAGGCT	0.446134	T2
T2_N_GATCGTATCCATGAAC	0.494526	T2
T2_N_GATCTAGGTGTGCCTG	0.561693	T2
T2_N_GATGCTAAGGCAGGTT	0.477575	T2
T2_N_GATTCAGAGCTCAACT	0.331583	T2
T2_N_GATTCAGGTGTAAGTA	0.481812	T2
T2_N_GCAATCAAGCGCCTCA	0.431836	T2
T2_N_GCATACAAGGAGTAGA	0.517166	T2
T2_N_GCATGATAGAAGATTC	0.475334	T2
T2_N_GCATGCGCAGACTCGC	0.533487	T2
T2_N_GCATGCGGTCTAGGTT	0.526754	T2
T2_N_GCCAAATAGAGCTTCT	0.528232	T2
T2_N_GCCAAATAGTAGATGT	0.489082	T2
T2_N_GCCAAATCAGTGGGAT	0.435863	T2
T2_N_GCCAAATTCATAACCG	0.461346	T2
T2_N_GCCTCTATCAGATAAG	0.528408	T2
T2_N_GCCTCTATCAGGCGAA	0.472486	T2
T2_N_GCGAGAACAATCCGAT	0.504416	T2
T2_N_GCGCAACGTCGCGGTT	0.45478	T2
T2_N_GCGGGTTTCATTTGGG	0.480299	T2
T2_N_GCTGCAGAGTGCGATG	0.468048	T2
T2_N_GCTGCTTCACCATCCT	0.470516	T2
T2_N_GCTTCCACAAGCGAGT	0.385385	T2
T2_N_GCTTCCATCAGTGCAT	0.51403	T2
T2_N_GGAAAGCAGCGATCCC	0.460766	T2
T2_N_GGAACTTTCCATGAGT	0.438518	T2
T2_N_GGAATAACATAAGACA	0.323543	T2
T2_N_GGACAAGAGAGGACGG	0.437442	T2
T2_N_GGACAGAAGAAGGTTT	0.494143	T2
T2_N_GGACATTGTGAGGGTT	0.452599	T2
T2_N_GGATGTTAGACACTAA	0.43942	T2
T2_N_GGCAATTAGAAACGAG	0.434995	T2
T2_N_GGCAATTGTCGGCATC	0.515201	T2
T2_N_GGCCGATAGCGTCTAT	0.455947	T2
T2_N_GGCCGATTCATTCACT	0.475953	T2
T2_N_GGCGACTCAGCCTGTG	0.509914	T2
T2_N_GGCGACTGTGATAAAC	0.41417	T2
T2_N_GGCGACTTCGATGAGG	0.473756	T2
T2_N_GGCGTGTAGTAGTGCG	0.351426	T2
T2_N_GGCTGGTCAGACAAAT	0.438698	T2
T2_N_GGGAATGGTCATCGGC	0.516786	T2
T2_N_GGGACCTTCAGTGTTG	0.4997	T2
T2_N_GGGATGAAGCTAGGCA	0.510018	T2
T2_N_GGGATGACATATGCTG	0.484357	T2
T2_N_GGGATGATCTTGTACT	0.492949	T2
T2_N_GGGCATCGTCGCGAAA	0.435803	T2
T2_N_GGTATTGAGCCCAACC	0.457314	T2
T2_N_GGTGAAGAGGGTATCG	0.441533	T2
T2_N_GGTGTTACAGATCCAT	0.506449	T2
T2_N_GTAACGTTCCGAGCCA	0.50623	T2
T2_N_GTACGTACAAGAAGAG	0.393943	T2
T2_N_GTACGTACACGTCTCT	0.502425	T2
T2_N_GTACGTACAGACAAGC	0.400436	T2
T2_N_GTACTCCAGATGAGAG	0.452228	T2
T2_N_GTACTCCCAGCCAGAA	0.543074	T2
T2_N_GTACTCCTCTCAAGTG	0.421217	T2
T2_N_GTAGTCAGTTACGACT	0.456846	T2
T2_N_GTATTCTAGCCCAATT	0.536863	T2
T2_N_GTATTCTAGGTGCAAC	0.5243	T2
T2_N_GTATTCTAGTCTCAAC	0.486856	T2
T2_N_GTCAAGTTCAACGGGA	0.475437	T2
T2_N_GTCAAGTTCCAGAAGG	0.498612	T2
T2_N_GTCACAAAGAGTAAGG	0.480004	T2
T2_N_GTCACAACACCTGGTG	0.528614	T2
T2_N_GTCACGGTCTGTTTGT	0.468315	T2
T2_N_GTCCTCAAGATCGATA	0.525353	T2
T2_N_GTCGTAACAAGCCATT	0.532796	T2
T2_N_GTCTCGTCATGCATGT	0.534639	T2
T2_N_GTCTCGTGTCAATGTC	0.501167	T2
T2_N_GTGCAGCAGGATGTAT	0.435028	T2
T2_N_GTGCATAAGAAGGGTA	0.466386	T2
T2_N_GTGCTTCCACACAGAG	0.44234	T2
T2_N_GTGTGCGTCCACGCAG	0.496284	T2
T2_N_GTGTTAGTCTTGAGAC	0.516047	T2
T2_N_GTTAAGCGTACCGTTA	0.501063	T2
T2_N_GTTCATTGTCTCACCT	0.502647	T2
T2_N_GTTCGGGGTTCGGCAC	0.49684	T2
T2_N_GTTCTCGGTGCGCTTG	0.480206	T2
T2_N_TAAGTGCCAAACCCAT	0.447597	T2
T2_N_TACACGATCTTGTCAT	0.531635	T2
T2_N_TACAGTGTCTTGTTTG	0.472125	T2
T2_N_TACCTATTCAACACGT	0.495758	T2
T2_N_TACCTTAGTCTAGAGG	0.449553	T2
T2_N_TACGGATGTTCGCGAC	0.516042	T2
T2_N_TACGGTAGTCCTCTTG	0.49179	T2
T2_N_TACGGTAGTTGCGTTA	0.472736	T2
T2_N_TACTCATAGCAACGGT	0.508213	T2
T2_N_TACTCATGTCTTTCAT	0.448889	T2
T2_N_TACTCATTCACCACCT	0.443882	T2
T2_N_TACTTACCACTCAGGC	0.487728	T2
T2_N_TACTTACCAGTGAGTG	0.489267	T2
T2_N_TAGAGCTAGCCCGAAA	0.424395	T2
T2_N_TAGGCATGTCTAGAGG	0.439634	T2
T2_N_TAGTGGTGTAGCGCTC	0.507101	T2
T2_N_TAGTTGGAGTACGACG	0.394127	T2
T2_N_TAGTTGGGTCATACTG	0.429171	T2
T2_N_TATCAGGCAGATCTGT	0.468807	T2
T2_N_TATGCCCTCGAACGGA	0.51137	T2
T2_N_TATTACCAGGTGCTTT	0.541425	T2
T2_N_TCAACGAGTCGGCACT	0.496824	T2
T2_N_TCAATCTGTACATCCA	0.402022	T2
T2_N_TCACGAAGTCCGTTAA	0.510615	T2
T2_N_TCACGAATCAGTTAGC	0.476002	T2
T2_N_TCAGATGCACCTATCC	0.538755	T2
T2_N_TCAGATGTCCTGTAGA	0.481479	T2
T2_N_TCAGCAAGTCTGCCAG	0.478139	T2
T2_N_TCAGGATCAGGTCGTC	0.411405	T2
T2_N_TCATTACTCGTCTGAA	0.502775	T2
T2_N_TCCCGATGTTTACTCT	0.446155	T2
T2_N_TCGAGGCGTATTCGTG	0.502285	T2
T2_N_TCGCGTTCAGTACACT	0.397584	T2
T2_N_TCGTACCCATCACAAC	0.478039	T2
T2_N_TCGTAGAAGCCAGAAC	0.45707	T2
T2_N_TCTATTGCATATGGTC	0.493315	T2
T2_N_TCTCATAAGAAGCCCA	0.442828	T2
T2_N_TCTCATAGTGTGGTTT	0.429587	T2
T2_N_TCTGGAAGTTACGACT	0.47056	T2
T2_N_TCTTCGGTCCTATTCA	0.338108	T2
T2_N_TCTTTCCGTAAACCTC	0.535677	T2
T2_N_TGACTAGCATTCACTT	0.462214	T2
T2_N_TGAGCATAGACGCTTT	0.465745	T2
T2_N_TGAGCCGAGCTAAACA	0.508853	T2
T2_N_TGAGCCGGTAGCTAAA	0.542422	T2
T2_N_TGAGCCGGTTAAGAAC	0.474116	T2
T2_N_TGAGGGACAGTGACAG	0.473153	T2
T2_N_TGCACCTTCGAACTGT	0.51764	T2
T2_N_TGCCCTAGTCACAAGG	0.507911	T2
T2_N_TGCGCAGCAGTAAGAT	0.44725	T2
T2_N_TGCGCAGGTTCAGCGC	0.585522	T2
T2_N_TGCTACCTCTCCTATA	0.539418	T2
T2_N_TGGCCAGTCCGATATG	0.518759	T2
T2_N_TGGCGCAAGACAGACC	0.500316	T2
T2_N_TGGCTGGGTGCCTGCA	0.484645	T2
T2_N_TGGCTGGGTTAGTGGG	0.470483	T2
T2_N_TGGGAAGAGAGGGATA	0.459946	T2
T2_N_TGGGAAGTCGCGGATC	0.444383	T2
T2_N_TGGGAAGTCGTTGACA	0.499491	T2
T2_N_TGGGCGTGTGATGTGG	0.505292	T2
T2_N_TGTATTCCAGCCTGTG	0.481645	T2
T2_N_TGTGTTTAGTGGTAAT	0.480507	T2
T2_N_TGTTCCGCACTGCCAG	0.490664	T2
T2_N_TTAACTCAGCTAACAA	0.4266	T2
T2_N_TTCGAAGAGCCACGCT	0.431061	T2
T2_N_TTCGGTCTCGTTTATC	0.441378	T2
T2_N_TTCTTAGGTATTAGCC	0.453571	T2
T2_N_TTCTTAGTCCTCCTAG	0.497521	T2
T2_N_TTTATGCAGGAGCGTT	0.462294	T2
T2_N_TTTATGCTCAACGGGA	0.491219	T2
T2_N_TTTCCTCGTGAGGGTT	0.484656	T2
T2_N_TTTGGTTCAATAGAGT	0.487084	T2
T2_N_AAGGTTCTCTTGCATT	0.488704	T2
T2_N_AGTGGGACAGACGCCT	0.456322	T2
T2_N_ATCATGGGTACAGACG	0.383309	T2
T2_N_CGTCTACTCTTACCTA	0.518542	T2
T2_N_GCTGGGTAGTGGGTTG	0.447506	T2
T2_N_GGAATAACATCCTTGC	0.434403	T2
T2_N_AAACCTGTCTAAGCCA	0.479431	T2
T2_N_AACTCTTTCACATACG	0.482151	T2
T2_N_AACTTTCGTCGCGAAA	0.531003	T2
T2_N_AAGGAGCCATAAGACA	0.42482	T2
T2_N_ACGCCAGTCCTCAATT	0.510936	T2
T2_N_ACGGCCACACTGTCGG	0.511829	T2
T2_N_ACGGGTCAGAGTACCG	0.526636	T2
T2_N_ACTGAGTAGTCCGTAT	0.510293	T2
T2_N_ACTGATGCACTTGGAT	0.504371	T2
T2_N_ACTGTCCAGTCCGTAT	0.503641	T2
T2_N_AGCAGCCCACTGTGTA	0.553222	T2
T2_N_AGCAGCCTCCGAACGC	0.505725	T2
T2_N_AGCGTATCACAGGAGT	0.497686	T2
T2_N_AGTTGGTTCTCAACTT	0.515911	T2
T2_N_AGTTGGTTCTGGCGTG	0.524354	T2
T2_N_ATCTACTCATCGGTTA	0.50568	T2
T2_N_ATGGGAGGTCTGATCA	0.541062	T2
T2_N_CAACCAAAGCGTTGCC	0.519725	T2
T2_N_CACACCTCATGTTGAC	0.524939	T2
T2_N_CACACCTGTTCGTTGA	0.507726	T2
T2_N_CACACTCAGATGCCAG	0.55878	T2
T2_N_CACAGTACAGGGCATA	0.495261	T2
T2_N_CACCACTCATGAAGTA	0.512626	T2
T2_N_CAGAGAGGTCATGCAT	0.52056	T2
T2_N_CAGCTGGGTGTGAAAT	0.533089	T2
T2_N_CAGGTGCCACATTAGC	0.50606	T2
T2_N_CAGTCCTTCCCTAATT	0.481811	T2
T2_N_CATCAAGTCTGTTGAG	0.543512	T2
T2_N_CATCCACCACAGCCCA	0.503158	T2
T2_N_CATTATCTCTTACCGC	0.459584	T2
T2_N_CCATTCGGTTCTGGTA	0.516961	T2
T2_N_CCGTACTGTCGCTTCT	0.512571	T2
T2_N_CCTACACAGCGTAATA	0.513305	T2
T2_N_CCTCAGTCACATAACC	0.528642	T2
T2_N_CGCTGGATCATTTGGG	0.49741	T2
T2_N_CGGAGTCTCCTCAATT	0.491656	T2
T2_N_CGTCCATGTTGGTTTG	0.49297	T2
T2_N_CGTGAGCCAAACTGTC	0.489095	T2
T2_N_CGTGTCTCACCCAGTG	0.486756	T2
T2_N_CTACACCAGAATTCCC	0.494208	T2
T2_N_CTACCCATCTGGAGCC	0.522519	T2
T2_N_CTGAAACCACCTGGTG	0.510813	T2
T2_N_GAACGGAGTTATCGGT	0.51211	T2
T2_N_GACAGAGAGACTGGGT	0.364486	T2
T2_N_GACGGCTCAATAGCAA	0.532303	T2
T2_N_GACGGCTGTCCAGTGC	0.418323	T2
T2_N_GACTACAGTAGCTCCG	0.511649	T2
T2_N_GCATGATAGCTTATCG	0.524496	T2
T2_N_GGACGTCAGCATGGCA	0.491847	T2
T2_N_GGATTACCATGGTAGG	0.492757	T2
T2_N_GTAGTCAGTAGCAAAT	0.510975	T2
T2_N_GTGGGTCCAAACCTAC	0.514087	T2
T2_N_TAAGAGATCTAACCGA	0.497785	T2
T2_N_TACTTGTGTGAGTGAC	0.502239	T2
T2_N_TAGTTGGAGGGTCGAT	0.522993	T2
T2_N_TATCAGGGTAAAGTCA	0.47984	T2
T2_N_TATTACCGTTACGTCA	0.536618	T2
T2_N_TCACAAGGTTGTTTGG	0.526271	T2
T2_N_TCACGAAAGTACGCGA	0.492877	T2
T2_N_TCTGAGACAATTCCTT	0.499564	T2
T2_N_TCTGGAACATCATCCC	0.493036	T2
T2_N_TCTTCGGCAATAGCAA	0.469058	T2
T2_N_TGAAAGAGTCATACTG	0.513669	T2
T2_N_TGACGGCGTACTCTCC	0.520411	T2
T2_N_TGAGAGGCAGAGTGTG	0.522371	T2
T2_N_TGCCAAAAGGAGTACC	0.506697	T2
T2_N_TGCGTGGCAACTTGAC	0.557479	T2
T2_N_TGGCGCACACGTCTCT	0.53342	T2
T2_N_TGGCTGGAGTGTTTGC	0.472411	T2
T2_N_TTTATGCAGTGCCATT	0.50443	T2
T2_N_TTTGCGCCACATAACC	0.529635	T2
T2_N_ACGGAGAGTACGAAAT	0.504587	T2
T2_N_ACGGCCAGTCTTGATG	0.483198	T2
T2_N_AGTGTCAGTAGCTTGT	0.483369	T2
T2_N_CCACTACTCACTTATC	0.514769	T2
T2_N_CGATCGGCAATCGGTT	0.488821	T2
T2_N_CTCGAAAGTGCCTGGT	0.499381	T2
T2_N_CTTAACTTCCTGCCAT	0.55803	T2
T2_N_GACGGCTCAGACGTAG	0.481005	T2
T2_N_GGGACCTGTAACGTTC	0.450763	T2
T2_N_TGAGCCGAGTTATCGC	0.498882	T2
T2_N_TTATGCTGTGCACTTA	0.5271	T2
T2_N_AGGGAGTGTCACCTAA	0.509122	T2
T2_N_GTCGTAAAGGCAGTCA	0.4831	T2
Tend_1L_ACCAGTATCAGCACAT	0.460871	T3
Tend_1L_ATCTACTTCTATCCCG	0.482327	T3
Tend_1L_CATCGGGGTTGGTTTG	0.498663	T3
Tend_1L_GGGCACTAGACAGGCT	0.473678	T3
Tend_1L_AAACGGGCAGCGTCCA	0.469841	T3
Tend_1L_AAAGTAGTCGATCCCT	0.455293	T3
Tend_1L_AACCATGGTGACGCCT	0.431876	T3
Tend_1L_AACTCCCCAAACCCAT	0.439927	T3
Tend_1L_AACTCTTGTAAACACA	0.443525	T3
Tend_1L_AAGCCGCCATATGCTG	0.472948	T3
Tend_1L_AAGGCAGGTTAGTGGG	0.412715	T3
Tend_1L_AAGTCTGGTGTGCGTC	0.460715	T3
Tend_1L_ACACCCTAGGTGGGTT	0.448587	T3
Tend_1L_ACACCCTTCGAGAGCA	0.433739	T3
Tend_1L_ACATACGGTGGGTATG	0.409415	T3
Tend_1L_ACATACGTCTTCGAGA	0.409895	T3
Tend_1L_ACCAGTAGTGCATCTA	0.449528	T3
Tend_1L_ACGAGCCAGTGACATA	0.470315	T3
Tend_1L_ACGATACCAGACGTAG	0.444869	T3
Tend_1L_ACGCAGCGTATGAAAC	0.463089	T3
Tend_1L_ACGCAGCTCTAACCGA	0.493237	T3
Tend_1L_ACGGAGAGTACATCCA	0.415212	T3
Tend_1L_ACGGGTCAGGGTTCCC	0.514985	T3
Tend_1L_ACGGGTCCATGCGCAC	0.456828	T3
Tend_1L_ACGGGTCTCATCGATG	0.42084	T3
Tend_1L_ACGTCAACAGTCACTA	0.464841	T3
Tend_1L_ACGTCAAGTAAGTGTA	0.420428	T3
Tend_1L_ACTGAACTCTGTTGAG	0.466006	T3
Tend_1L_ACTGATGAGGGAAACA	0.374791	T3
Tend_1L_ACTGATGCATATGCTG	0.442511	T3
Tend_1L_ACTGCTCAGAGTAAGG	0.459582	T3
Tend_1L_ACTGTCCTCCTCAACC	0.466139	T3
Tend_1L_ACTTGTTTCTGTCAAG	0.470147	T3
Tend_1L_ACTTTCAGTGTGCGTC	0.462213	T3
Tend_1L_AGAGCTTAGCGAGAAA	0.373606	T3
Tend_1L_AGAGCTTCAATGTAAG	0.474528	T3
Tend_1L_AGAGTGGAGTCAAGCG	0.446241	T3
Tend_1L_AGATTGCTCCGTCAAA	0.422299	T3
Tend_1L_AGATTGCTCCTTGCCA	0.487501	T3
Tend_1L_AGCAGCCTCCGTTGTC	0.454606	T3
Tend_1L_AGCGTATTCTTCTGGC	0.48227	T3
Tend_1L_AGGCCACTCTATCCCG	0.470785	T3
Tend_1L_AGGCCGTGTTCCAACA	0.388921	T3
Tend_1L_AGGTCATTCTTAGAGC	0.451672	T3
Tend_1L_AGTAGTCAGACGCACA	0.473791	T3
Tend_1L_AGTGTCAAGCGCTCCA	0.460059	T3
Tend_1L_AGTTGGTGTATTACCG	0.436061	T3
Tend_1L_ATAACGCAGCCAACAG	0.438014	T3
Tend_1L_ATAACGCCAAGGTGTG	0.480019	T3
Tend_1L_ATCATCTCAGATAATG	0.477434	T3
Tend_1L_ATCCACCAGGGATCTG	0.396081	T3
Tend_1L_ATCTACTAGGTGATAT	0.445392	T3
Tend_1L_ATCTGCCAGACACTAA	0.449089	T3
Tend_1L_ATGTGTGAGGACATTA	0.414525	T3
Tend_1L_ATTGGTGTCAACCATG	0.432065	T3
Tend_1L_CAACCAAAGGTGCTAG	0.437344	T3
Tend_1L_CAACCAATCGACAGCC	0.467036	T3
Tend_1L_CACAAACCACAGTCGC	0.484742	T3
Tend_1L_CACACTCGTTCCCGAG	0.431305	T3
Tend_1L_CACAGGCCAAAGTGCG	0.451833	T3
Tend_1L_CACAGGCCATTGAGCT	0.435131	T3
Tend_1L_CACATTTGTACCGAGA	0.450919	T3
Tend_1L_CACTCCAGTCCTCTTG	0.460289	T3
Tend_1L_CAGCATAAGGGTTCCC	0.427826	T3
Tend_1L_CAGCATAAGTACATGA	0.483903	T3
Tend_1L_CAGCGACAGGAATCGC	0.445871	T3
Tend_1L_CAGCGACCAGTGAGTG	0.425482	T3
Tend_1L_CAGTAACCATCCTTGC	0.427901	T3
Tend_1L_CATATGGCACCACCAG	0.458657	T3
Tend_1L_CATATGGGTCGGCTCA	0.446135	T3
Tend_1L_CATATGGTCGGATGTT	0.410207	T3
Tend_1L_CATATTCAGGAGCGAG	0.450343	T3
Tend_1L_CATATTCCAGCATGAG	0.441362	T3
Tend_1L_CATCAAGTCTGATTCT	0.470691	T3
Tend_1L_CATCAGAGTGGGTATG	0.445402	T3
Tend_1L_CATCAGATCAGGTTCA	0.456424	T3
Tend_1L_CATCCACCAGGAATCG	0.452284	T3
Tend_1L_CATCGAATCCAGTAGT	0.456053	T3
Tend_1L_CATCGGGTCCCGACTT	0.462166	T3
Tend_1L_CATGACAAGACAATAC	0.465988	T3
Tend_1L_CATGCCTGTAAATACG	0.429796	T3
Tend_1L_CATTATCGTCACACGC	0.492024	T3
Tend_1L_CCACGGAAGAGGTTGC	0.497533	T3
Tend_1L_CCCATACCACCTATCC	0.440725	T3
Tend_1L_CCGGGATCATATGGTC	0.4585	T3
Tend_1L_CCGTTCACAGACACTT	0.501057	T3
Tend_1L_CCTACCAGTCACCTAA	0.467986	T3
Tend_1L_CCTATTACAGTGAGTG	0.431387	T3
Tend_1L_CCTATTATCCTCCTAG	0.469679	T3
Tend_1L_CCTTCCCTCCGTCATC	0.499387	T3
Tend_1L_CCTTCCCTCTAGAGTC	0.384247	T3
Tend_1L_CGAACATGTACAGTGG	0.463813	T3
Tend_1L_CGAATGTCAATAAGCA	0.445542	T3
Tend_1L_CGAATGTCACCTCGGA	0.481952	T3
Tend_1L_CGACTTCAGCAGACTG	0.472327	T3
Tend_1L_CGAGCCACATACTACG	0.481854	T3
Tend_1L_CGATCGGGTCTGATTG	0.440082	T3
Tend_1L_CGATCGGTCCAATGGT	0.449851	T3
Tend_1L_CGATCGGTCCTGCAGG	0.467613	T3
Tend_1L_CGCTTCAGTCACTTCC	0.477601	T3
Tend_1L_CGGACGTAGGCAATTA	0.421944	T3
Tend_1L_CGGAGTCGTTCGGGCT	0.397056	T3
Tend_1L_CGGAGTCTCTCTTGAT	0.453536	T3
Tend_1L_CGGCTAGTCAGGTAAA	0.426019	T3
Tend_1L_CGGGTCAAGATGTCGG	0.429755	T3
Tend_1L_CGTAGGCCAATCTGCA	0.44914	T3
Tend_1L_CGTCACTAGCATCATC	0.482613	T3
Tend_1L_CGTCAGGAGTCTCGGC	0.433497	T3
Tend_1L_CGTCAGGAGTGTCCCG	0.487826	T3
Tend_1L_CGTCCATCACCTCGGA	0.434306	T3
Tend_1L_CGTGAGCAGAAACGCC	0.464379	T3
Tend_1L_CGTGTAACATACTACG	0.448108	T3
Tend_1L_CTAACTTCAGCTGTAT	0.492593	T3
Tend_1L_CTAACTTCAGTAACGG	0.409369	T3
Tend_1L_CTAACTTCATTGGTAC	0.467978	T3
Tend_1L_CTAAGACCACTGTGTA	0.421552	T3
Tend_1L_CTAATGGCAAGTAGTA	0.422854	T3
Tend_1L_CTAATGGCATGGATGG	0.442522	T3
Tend_1L_CTACACCAGCTAACAA	0.456752	T3
Tend_1L_CTACGTCGTCGGCACT	0.458948	T3
Tend_1L_CTAGAGTGTAGGCTGA	0.431552	T3
Tend_1L_CTCACACAGAGTCGGT	0.457584	T3
Tend_1L_CTCCTAGGTGTAAGTA	0.477514	T3
Tend_1L_CTCGGGAAGCATGGCA	0.458644	T3
Tend_1L_CTCGGGAGTGTATGGG	0.462804	T3
Tend_1L_CTCTGGTGTCCAGTGC	0.467121	T3
Tend_1L_CTGAAGTCAAAGTGCG	0.456272	T3
Tend_1L_CTGATAGAGTGTACCT	0.42609	T3
Tend_1L_CTGATCCTCGCGTTTC	0.49629	T3
Tend_1L_CTGCCTACAGGAATGC	0.414479	T3
Tend_1L_CTGCGGACAGCGTCCA	0.435008	T3
Tend_1L_CTTAACTAGTGAACGC	0.405694	T3
Tend_1L_CTTAACTTCTGGTGTA	0.431728	T3
Tend_1L_CTTGGCTAGACATAAC	0.4401	T3
Tend_1L_CTTTGCGAGCAGACTG	0.493612	T3
Tend_1L_GAAACTCTCTTGTACT	0.449398	T3
Tend_1L_GAACATCGTGACGGTA	0.457841	T3
Tend_1L_GAACATCGTTGGTTTG	0.453221	T3
Tend_1L_GAACGGAGTTGTTTGG	0.437403	T3
Tend_1L_GACACGCAGCGATGAC	0.465612	T3
Tend_1L_GACCTGGGTCTTCAAG	0.438934	T3
Tend_1L_GACGTGCCACCGATAT	0.36256	T3
Tend_1L_GACGTGCTCGCTAGCG	0.459425	T3
Tend_1L_GACGTTACACATCCAA	0.463558	T3
Tend_1L_GAGGTGAAGAAAGTGG	0.464994	T3
Tend_1L_GAGTCCGAGGTGCTTT	0.467719	T3
Tend_1L_GATCGTATCAGCTCGG	0.439969	T3
Tend_1L_GATCTAGTCTTGGGTA	0.493259	T3
Tend_1L_GATGAGGTCGACGGAA	0.438254	T3
Tend_1L_GATGCTACAAGTAGTA	0.407849	T3
Tend_1L_GCACATAAGAGATGAG	0.46659	T3
Tend_1L_GCACTCTAGTGGGCTA	0.374879	T3
Tend_1L_GCACTCTGTCAAACTC	0.396992	T3
Tend_1L_GCATGCGAGTGTTAGA	0.461018	T3
Tend_1L_GCATGTAAGACTTGAA	0.471386	T3
Tend_1L_GCGCAGTTCTAAGCCA	0.441422	T3
Tend_1L_GCTCTGTAGGCAATTA	0.464339	T3
Tend_1L_GCTCTGTTCCTGTAGA	0.468826	T3
Tend_1L_GCTGCAGTCAACACAC	0.359498	T3
Tend_1L_GCTGCGACATTGAGCT	0.416351	T3
Tend_1L_GCTTGAAGTCGAACAG	0.478913	T3
Tend_1L_GGAAAGCTCCTATGTT	0.426806	T3
Tend_1L_GGAACTTAGTTGTAGA	0.444855	T3
Tend_1L_GGAATAATCAGCTCTC	0.491314	T3
Tend_1L_GGAATAATCTCTAAGG	0.453398	T3
Tend_1L_GGAGCAACATGAGCGA	0.427799	T3
Tend_1L_GGATGTTGTCAGAAGC	0.44519	T3
Tend_1L_GGCCGATTCAGTTTGG	0.451216	T3
Tend_1L_GGCGTGTTCCTAGGGC	0.439293	T3
Tend_1L_GGCTCGACATTAGGCT	0.435114	T3
Tend_1L_GGGATGACATCCTAGA	0.457631	T3
Tend_1L_GGGCACTGTTAGTGGG	0.42917	T3
Tend_1L_GGGTCTGAGGCCCGTT	0.43836	T3
Tend_1L_GGGTCTGTCTCAAGTG	0.45108	T3
Tend_1L_GGTGCGTTCACGGTTA	0.451849	T3
Tend_1L_GTAACGTTCTGCGACG	0.428426	T3
Tend_1L_GTACGTAAGGCTAGCA	0.467056	T3
Tend_1L_GTACTCCAGCATCATC	0.422743	T3
Tend_1L_GTACTCCGTACACCGC	0.481616	T3
Tend_1L_GTCATTTGTAAGTGGC	0.459545	T3
Tend_1L_GTGCTTCCAGTTTACG	0.432999	T3
Tend_1L_GTGCTTCTCTACCTGC	0.449866	T3
Tend_1L_GTGTGCGGTACCGCTG	0.493639	T3
Tend_1L_GTTAAGCAGCGAAGGG	0.464712	T3
Tend_1L_GTTAAGCCAGCATGAG	0.415667	T3
Tend_1L_GTTAAGCTCGGAGCAA	0.439684	T3
Tend_1L_GTTACAGTCCTGCTTG	0.372387	T3
Tend_1L_GTTCATTAGCTCCTCT	0.508018	T3
Tend_1L_GTTTCTAAGTGTTAGA	0.544755	T3
Tend_1L_GTTTCTAGTCGACTGC	0.454246	T3
Tend_1L_TAAGCGTAGATCGGGT	0.471674	T3
Tend_1L_TACACGATCTGCGACG	0.425991	T3
Tend_1L_TACCTTAAGCGAAGGG	0.441286	T3
Tend_1L_TACCTTATCTCAAGTG	0.449245	T3
Tend_1L_TACTTGTGTAGGCTGA	0.484347	T3
Tend_1L_TAGCCGGAGAACAACT	0.383231	T3
Tend_1L_TAGCCGGGTTGGGACA	0.44056	T3
Tend_1L_TAGTGGTAGCTAAGAT	0.466734	T3
Tend_1L_TAGTTGGCAAGGTTCT	0.436994	T3
Tend_1L_TAGTTGGCACGGTAAG	0.470312	T3
Tend_1L_TATGCCCGTAGCGCTC	0.479844	T3
Tend_1L_TATTACCAGTGTACTC	0.427815	T3
Tend_1L_TATTACCGTTGGTGGA	0.484619	T3
Tend_1L_TCAATCTAGATGTGGC	0.394445	T3
Tend_1L_TCACGAATCACCCGAG	0.418274	T3
Tend_1L_TCAGCAACAGTCGATT	0.423712	T3
Tend_1L_TCCACACAGGACACCA	0.463792	T3
Tend_1L_TCGCGAGTCAGTCAGT	0.487686	T3
Tend_1L_TCGCGTTCATTAGCCA	0.426382	T3
Tend_1L_TCGGGACCAAATCCGT	0.454453	T3
Tend_1L_TGACGGCAGTACGATA	0.444178	T3
Tend_1L_TGACTAGCAAGGGTCA	0.432358	T3
Tend_1L_TGACTTTCAGTTTACG	0.460005	T3
Tend_1L_TGACTTTGTATCACCA	0.476491	T3
Tend_1L_TGAGCATGTTGCGCAC	0.471749	T3
Tend_1L_TGCCAAACAATGCCAT	0.499476	T3
Tend_1L_TGCCCTACATGCAATC	0.41849	T3
Tend_1L_TGCGGGTTCCTTTCTC	0.462488	T3
Tend_1L_TGGTTAGCATGTTCCC	0.468695	T3
Tend_1L_TGGTTAGCATTTGCCC	0.474641	T3
Tend_1L_TGTATTCTCTCTTGAT	0.440073	T3
Tend_1L_TTAGTTCCATAGAAAC	0.466708	T3
Tend_1L_TTCCCAGTCGCGTTTC	0.392507	T3
Tend_1L_TTCGAAGCAATGGACG	0.418065	T3
Tend_1L_TTCGGTCAGGACCACA	0.420307	T3
Tend_1L_TTGGCAAAGTTAACGA	0.465718	T3
Tend_1L_TTGTAGGAGCCAGAAC	0.473633	T3
Tend_1L_TTTGCGCTCGTCCGTT	0.461545	T3
Tend_1L_AAGGAGCTCCTCAATT	0.373446	T3
Tend_1L_ACACTGAAGTGACATA	0.472804	T3
Tend_1L_ACTGATGGTACCGTAT	0.436939	T3
Tend_1L_ACTGCTCTCCATGAAC	0.442396	T3
Tend_1L_AGCTTGAAGGATCGCA	0.486753	T3
Tend_1L_ATCACGAGTCGCCATG	0.423421	T3
Tend_1L_ATCATGGAGGTGATTA	0.434161	T3
Tend_1L_ATCGAGTTCAGTTCGA	0.454685	T3
Tend_1L_CACATAGGTTACCAGT	0.454782	T3
Tend_1L_CACCTTGGTACGAAAT	0.446213	T3
Tend_1L_CAGCCGAAGTGGACGT	0.414613	T3
Tend_1L_CAGTCCTAGACATAAC	0.471862	T3
Tend_1L_CATGGCGTCTAACGGT	0.473367	T3
Tend_1L_CCTAAAGAGTGAATTG	0.425478	T3
Tend_1L_CGACCTTGTACACCGC	0.42138	T3
Tend_1L_CGATGTATCTGATTCT	0.458425	T3
Tend_1L_CGGCTAGAGAGTACCG	0.431332	T3
Tend_1L_CGGGTCACAGAAGCAC	0.425213	T3
Tend_1L_CGTGAGCAGTTCCACA	0.48328	T3
Tend_1L_CTACATTAGCGAGAAA	0.389127	T3
Tend_1L_CTACATTTCACTTATC	0.470193	T3
Tend_1L_CTAGCCTCAACACCTA	0.436388	T3
Tend_1L_CTTAACTTCTACGAGT	0.437034	T3
Tend_1L_GACGTGCGTCGGCATC	0.384358	T3
Tend_1L_GATCGTAGTGAAGGCT	0.354617	T3
Tend_1L_GCAGTTAAGGTAGCCA	0.457588	T3
Tend_1L_GCGCGATCATGTAGTC	0.43408	T3
Tend_1L_GCGGGTTAGTACGATA	0.422573	T3
Tend_1L_GGATGTTAGCCCAGCT	0.46713	T3
Tend_1L_GGCGTGTGTTAGTGGG	0.429935	T3
Tend_1L_GGGAGATTCGTTGACA	0.467786	T3
Tend_1L_GTACTTTGTAGTGAAT	0.454574	T3
Tend_1L_GTCGTAAGTTGGTAAA	0.441312	T3
Tend_1L_TACCTATCAACGATGG	0.415399	T3
Tend_1L_TCAGCAATCATTGCGA	0.448804	T3
Tend_1L_TCATTTGCAAGCCATT	0.395363	T3
Tend_1L_TCTTTCCGTCAAACTC	0.46162	T3
Tend_1L_TGCCCTAAGATCTGCT	0.4361	T3
Tend_1L_TGCGTGGGTGTTGGGA	0.458669	T3
Tend_1L_TTAGGACAGATACACA	0.445674	T3
Tend_1L_TTAGTTCTCGTCCAGG	0.467815	T3
Tend_1L_TTGACTTGTCCAAGTT	0.435218	T3
Tend_1L_TTTACTGGTCTGCGGT	0.393499	T3
[truncated: 17,568 more rows]

## Sheet: Fig 2E
	days_to_last_follow_up	vital_status	group	status			days_to_last_follow_up	vital_status	group	status			days_to_last_follow_up	vital_status	group	status			days_to_last_follow_up	vital_status	group	status
TARGET.20.PARCZL.04A.02R	2695	Alive	T0_Splice_UP	0		TARGET.20.PARCZL.04A.02R	2695	Alive	T1_Splice_DOWN	0		TARGET.20.PARCZL.04A.02R	2695	Alive	T2_Splice_UP	0		TARGET.20.PARCZL.04A.02R	2695	Alive	T3_Splice_DOWN	0
TARGET.20.PARZUU.09A.04R	2168	Alive	T0_Splice_UP	0		TARGET.20.PARZUU.09A.04R	2168	Alive	T1_Splice_UP	0		TARGET.20.PARZUU.09A.04R	2168	Alive	T2_Splice_UP	0		TARGET.20.PARZUU.09A.04R	2168	Alive	T3_Splice_UP	0
TARGET.20.PARYVW.09A.01R	2317	Alive	T0_Splice_UP	0		TARGET.20.PARYVW.09A.01R	2317	Alive	T1_Splice_UP	0		TARGET.20.PARYVW.09A.01R	2317	Alive	T2_Splice_UP	0		TARGET.20.PARYVW.09A.01R	2317	Alive	T3_Splice_UP	0
TARGET.20.PARJYP.03A.01R	1798	Alive	T0_Splice_DOWN	0		TARGET.20.PARJYP.03A.01R	1798	Alive	T1_Splice_DOWN	0		TARGET.20.PARJYP.03A.01R	1798	Alive	T2_Splice_DOWN	0		TARGET.20.PARJYP.03A.01R	1798	Alive	T3_Splice_DOWN	0
TARGET.20.PASWPD.09A.02R	689	Dead	T0_Splice_DOWN	1		TARGET.20.PASWPD.09A.02R	689	Dead	T1_Splice_DOWN	1		TARGET.20.PASWPD.09A.02R	689	Dead	T2_Splice_UP	1		TARGET.20.PASWPD.09A.02R	689	Dead	T3_Splice_DOWN	1
TARGET.20.PASPGA.09A.02R	1729	Dead	T0_Splice_UP	1		TARGET.20.PASPGA.09A.02R	1729	Dead	T1_Splice_UP	1		TARGET.20.PASPGA.09A.02R	1729	Dead	T2_Splice_UP	1		TARGET.20.PASPGA.09A.02R	1729	Dead	T3_Splice_UP	1
TARGET.20.PASSSI.09A.02R	712	Dead	T0_Splice_UP	1		TARGET.20.PASSSI.09A.02R	712	Dead	T1_Splice_DOWN	1		TARGET.20.PASSSI.09A.02R	712	Dead	T2_Splice_UP	1		TARGET.20.PASSSI.09A.02R	712	Dead	T3_Splice_DOWN	1
TARGET.20.PASLSD.03A.01R	2126	Alive	T0_Splice_UP	0		TARGET.20.PASLSD.03A.01R	2126	Alive	T1_Splice_UP	0		TARGET.20.PASLSD.03A.01R	2126	Alive	T2_Splice_UP	0		TARGET.20.PASLSD.03A.01R	2126	Alive	T3_Splice_UP	0
TARGET.20.PARYFN.03A.01R	2203	Alive	T0_Splice_DOWN	0		TARGET.20.PARYFN.03A.01R	2203	Alive	T1_Splice_UP	0		TARGET.20.PARYFN.03A.01R	2203	Alive	T2_Splice_DOWN	0		TARGET.20.PARYFN.03A.01R	2203	Alive	T3_Splice_DOWN	0
TARGET.20.PASINN.04A.02R	843	Dead	T0_Splice_UP	1		TARGET.20.PASINN.04A.02R	843	Dead	T1_Splice_UP	1		TARGET.20.PASINN.04A.02R	843	Dead	T2_Splice_DOWN	1		TARGET.20.PASINN.04A.02R	843	Dead	T3_Splice_UP	1
TARGET.20.PAPVDV.03A.01R	2688	Alive	T0_Splice_UP	0		TARGET.20.PAPVDV.03A.01R	2688	Alive	T1_Splice_UP	0		TARGET.20.PAPVDV.03A.01R	2688	Alive	T2_Splice_UP	0		TARGET.20.PAPVDV.03A.01R	2688	Alive	T3_Splice_DOWN	0
TARGET.20.PANKFZ.09A.04R	3116	Alive	T0_Splice_DOWN	0		TARGET.20.PANKFZ.09A.04R	3116	Alive	T1_Splice_DOWN	0		TARGET.20.PANKFZ.09A.04R	3116	Alive	T2_Splice_DOWN	0		TARGET.20.PANKFZ.09A.04R	3116	Alive	T3_Splice_DOWN	0
TARGET.20.PARJCR.09A.01R	468	Dead	T0_Splice_DOWN	1		TARGET.20.PARJCR.09A.01R	468	Dead	T1_Splice_DOWN	1		TARGET.20.PARJCR.09A.01R	468	Dead	T2_Splice_DOWN	1		TARGET.20.PARJCR.09A.01R	468	Dead	T3_Splice_UP	1
TARGET.20.PARFAL.04A.01R	378	Dead	T0_Splice_UP	1		TARGET.20.PARFAL.04A.01R	378	Dead	T1_Splice_UP	1		TARGET.20.PARFAL.04A.01R	378	Dead	T2_Splice_UP	1		TARGET.20.PARFAL.04A.01R	378	Dead	T3_Splice_DOWN	1
TARGET.20.PARBIU.04A.02R	917	Dead	T0_Splice_UP	1		TARGET.20.PARBIU.04A.02R	917	Dead	T1_Splice_UP	1		TARGET.20.PARBIU.04A.02R	917	Dead	T2_Splice_DOWN	1		TARGET.20.PARBIU.04A.02R	917	Dead	T3_Splice_DOWN	1
TARGET.20.PASWAJ.09A.04R	1712	Alive	T0_Splice_DOWN	0		TARGET.20.PASWAJ.09A.04R	1712	Alive	T1_Splice_DOWN	0		TARGET.20.PASWAJ.09A.04R	1712	Alive	T2_Splice_DOWN	0		TARGET.20.PASWAJ.09A.04R	1712	Alive	T3_Splice_DOWN	0
TARGET.20.PANSJB.09A.03R	422	Dead	T0_Splice_DOWN	1		TARGET.20.PANSJB.09A.03R	422	Dead	T1_Splice_DOWN	1		TARGET.20.PANSJB.09A.03R	422	Dead	T2_Splice_DOWN	1		TARGET.20.PANSJB.09A.03R	422	Dead	T3_Splice_DOWN	1
TARGET.20.PAKIYW.09A.01R	2965	Alive	T0_Splice_UP	0		TARGET.20.PAKIYW.09A.01R	2965	Alive	T1_Splice_DOWN	0		TARGET.20.PAKIYW.09A.01R	2965	Alive	T2_Splice_DOWN	0		TARGET.20.PAKIYW.09A.01R	2965	Alive	T3_Splice_UP	0
TARGET.20.PASPLU.04A.01R	351	Dead	T0_Splice_UP	1		TARGET.20.PASPLU.04A.01R	351	Dead	T1_Splice_DOWN	1		TARGET.20.PASPLU.04A.01R	351	Dead	T2_Splice_UP	1		TARGET.20.PASPLU.04A.01R	351	Dead	T3_Splice_UP	1
TARGET.20.PASXNR.04A.01R	542	Dead	T0_Splice_UP	1		TARGET.20.PASXNR.04A.01R	542	Dead	T1_Splice_UP	1		TARGET.20.PASXNR.04A.01R	542	Dead	T2_Splice_UP	1		TARGET.20.PASXNR.04A.01R	542	Dead	T3_Splice_UP	1
TARGET.20.PASIBG.09A.01R	1094	Dead	T0_Splice_DOWN	1		TARGET.20.PASIBG.09A.01R	1094	Dead	T1_Splice_UP	1		TARGET.20.PASIBG.09A.01R	1094	Dead	T2_Splice_UP	1		TARGET.20.PASIBG.09A.01R	1094	Dead	T3_Splice_UP	1
TARGET.20.PASVYA.09A.01R	630	Dead	T0_Splice_DOWN	1		TARGET.20.PASVYA.09A.01R	630	Dead	T1_Splice_DOWN	1		TARGET.20.PASVYA.09A.01R	630	Dead	T2_Splice_DOWN	1		TARGET.20.PASVYA.09A.01R	630	Dead	T3_Splice_DOWN	1
TARGET.20.PASMYS.04A.02R	2302	Alive	T0_Splice_DOWN	0		TARGET.20.PASMYS.04A.02R	2302	Alive	T1_Splice_DOWN	0		TARGET.20.PASMYS.04A.02R	2302	Alive	T2_Splice_DOWN	0		TARGET.20.PASMYS.04A.02R	2302	Alive	T3_Splice_DOWN	0
TARGET.20.PAPVCN.09A.03R	2592	Alive	T0_Splice_DOWN	0		TARGET.20.PAPVCN.09A.03R	2592	Alive	T1_Splice_DOWN	0		TARGET.20.PAPVCN.09A.03R	2592	Alive	T2_Splice_DOWN	0		TARGET.20.PAPVCN.09A.03R	2592	Alive	T3_Splice_DOWN	0
TARGET.20.PANZKA.09A.02R	2824	Alive	T0_Splice_DOWN	0		TARGET.20.PANZKA.09A.02R	2824	Alive	T1_Splice_DOWN	0		TARGET.20.PANZKA.09A.02R	2824	Alive	T2_Splice_DOWN	0		TARGET.20.PANZKA.09A.02R	2824	Alive	T3_Splice_DOWN	0
TARGET.20.PASHBI.09A.01R	1335	Alive	T0_Splice_DOWN	0		TARGET.20.PASHBI.09A.01R	1335	Alive	T1_Splice_UP	0		TARGET.20.PASHBI.09A.01R	1335	Alive	T2_Splice_DOWN	0		TARGET.20.PASHBI.09A.01R	1335	Alive	T3_Splice_UP	0
TARGET.20.PAEFGR.09A.02R	4022	Alive	T0_Splice_DOWN	0		TARGET.20.PAEFGR.09A.02R	4022	Alive	T1_Splice_DOWN	0		TARGET.20.PAEFGR.09A.02R	4022	Alive	T2_Splice_DOWN	0		TARGET.20.PAEFGR.09A.02R	4022	Alive	T3_Splice_DOWN	0
TARGET.20.PARAJX.09A.02R	3183	Alive	T0_Splice_UP	0		TARGET.20.PARAJX.09A.02R	3183	Alive	T1_Splice_DOWN	0		TARGET.20.PARAJX.09A.02R	3183	Alive	T2_Splice_UP	0		TARGET.20.PARAJX.09A.02R	3183	Alive	T3_Splice_DOWN	0
TARGET.20.PANPKN.09A.03R	3630	Alive	T0_Splice_UP	0		TARGET.20.PANPKN.09A.03R	3630	Alive	T1_Splice_DOWN	0		TARGET.20.PANPKN.09A.03R	3630	Alive	T2_Splice_DOWN	0		TARGET.20.PANPKN.09A.03R	3630	Alive	T3_Splice_DOWN	0
TARGET.20.PAPXRJ.04A.02R	1248	Dead	T0_Splice_UP	1		TARGET.20.PAPXRJ.04A.02R	1248	Dead	T1_Splice_DOWN	1		TARGET.20.PAPXRJ.04A.02R	1248	Dead	T2_Splice_UP	1		TARGET.20.PAPXRJ.04A.02R	1248	Dead	T3_Splice_UP	1
TARGET.20.PADYIR.04A.01R	585	Dead	T0_Splice_UP	1		TARGET.20.PADYIR.04A.01R	585	Dead	T1_Splice_UP	1		TARGET.20.PADYIR.04A.01R	585	Dead	T2_Splice_UP	1		TARGET.20.PADYIR.04A.01R	585	Dead	T3_Splice_UP	1
TARGET.20.PAPWHS.09A.03R	2687	Alive	T0_Splice_DOWN	0		TARGET.20.PAPWHS.09A.03R	2687	Alive	T1_Splice_DOWN	0		TARGET.20.PAPWHS.09A.03R	2687	Alive	T2_Splice_DOWN	0		TARGET.20.PAPWHS.09A.03R	2687	Alive	T3_Splice_DOWN	0
TARGET.20.PASPKE.09A.04R	2026	Alive	T0_Splice_UP	0		TARGET.20.PASPKE.09A.04R	2026	Alive	T1_Splice_DOWN	0		TARGET.20.PASPKE.09A.04R	2026	Alive	T2_Splice_DOWN	0		TARGET.20.PASPKE.09A.04R	2026	Alive	T3_Splice_DOWN	0
TARGET.20.PASGGK.03A.01R	2025	Alive	T0_Splice_UP	0		TARGET.20.PASGGK.03A.01R	2025	Alive	T1_Splice_DOWN	0		TARGET.20.PASGGK.03A.01R	2025	Alive	T2_Splice_UP	0		TARGET.20.PASGGK.03A.01R	2025	Alive	T3_Splice_DOWN	0
TARGET.20.PARMZF.09A.02R	2193	Alive	T0_Splice_DOWN	0		TARGET.20.PARMZF.09A.02R	2193	Alive	T1_Splice_DOWN	0		TARGET.20.PARMZF.09A.02R	2193	Alive	T2_Splice_DOWN	0		TARGET.20.PARMZF.09A.02R	2193	Alive	T3_Splice_DOWN	0
TARGET.20.PAKSMZ.03A.02R	1293	Dead	T0_Splice_UP	1		TARGET.20.PAKSMZ.03A.02R	1293	Dead	T1_Splice_UP	1		TARGET.20.PAKSMZ.03A.02R	1293	Dead	T2_Splice_UP	1		TARGET.20.PAKSMZ.03A.02R	1293	Dead	T3_Splice_UP	1
TARGET.20.PANWHP.09A.02R	2738	Alive	T0_Splice_DOWN	0		TARGET.20.PANWHP.09A.02R	2738	Alive	T1_Splice_DOWN	0		TARGET.20.PANWHP.09A.02R	2738	Alive	T2_Splice_DOWN	0		TARGET.20.PANWHP.09A.02R	2738	Alive	T3_Splice_DOWN	0
TARGET.20.PAPXWI.09A.03R	880	Alive	T0_Splice_UP	0		TARGET.20.PAPXWI.09A.03R	880	Alive	T1_Splice_DOWN	0		TARGET.20.PAPXWI.09A.03R	880	Alive	T2_Splice_DOWN	0		TARGET.20.PAPXWI.09A.03R	880	Alive	T3_Splice_DOWN	0
TARGET.20.PASZLJ.09A.01R	289	Dead	T0_Splice_DOWN	1		TARGET.20.PASZLJ.09A.01R	289	Dead	T1_Splice_UP	1		TARGET.20.PASZLJ.09A.01R	289	Dead	T2_Splice_UP	1		TARGET.20.PASZLJ.09A.01R	289	Dead	T3_Splice_UP	1
TARGET.20.PARBRA.09A.03R	1362	Dead	T0_Splice_UP	1		TARGET.20.PARBRA.09A.03R	1362	Dead	T1_Splice_DOWN	1		TARGET.20.PARBRA.09A.03R	1362	Dead	T2_Splice_DOWN	1		TARGET.20.PARBRA.09A.03R	1362	Dead	T3_Splice_DOWN	1
TARGET.20.PASFEW.09A.05R	313	Dead	T0_Splice_DOWN	1		TARGET.20.PASFEW.09A.05R	313	Dead	T1_Splice_UP	1		TARGET.20.PASFEW.09A.05R	313	Dead	T2_Splice_UP	1		TARGET.20.PASFEW.09A.05R	313	Dead	T3_Splice_UP	1
TARGET.20.PAPWIU.09A.03R	2829	Alive	T0_Splice_UP	0		TARGET.20.PAPWIU.09A.03R	2829	Alive	T1_Splice_DOWN	0		TARGET.20.PAPWIU.09A.03R	2829	Alive	T2_Splice_DOWN	0		TARGET.20.PAPWIU.09A.03R	2829	Alive	T3_Splice_DOWN	0
TARGET.20.PATIAK.09A.01R	1464	Alive	T0_Splice_DOWN	0		TARGET.20.PATIAK.09A.01R	1464	Alive	T1_Splice_UP	0		TARGET.20.PATIAK.09A.01R	1464	Alive	T2_Splice_UP	0		TARGET.20.PATIAK.09A.01R	1464	Alive	T3_Splice_DOWN	0
TARGET.20.PASVVS.04A.01R	2368	Alive	T0_Splice_DOWN	0		TARGET.20.PASVVS.04A.01R	2368	Alive	T1_Splice_UP	0		TARGET.20.PASVVS.04A.01R	2368	Alive	T2_Splice_UP	0		TARGET.20.PASVVS.04A.01R	2368	Alive	T3_Splice_UP	0
TARGET.20.PARUWX.09A.02R	439	Dead	T0_Splice_UP	1		TARGET.20.PARUWX.09A.02R	439	Dead	T1_Splice_DOWN	1		TARGET.20.PARUWX.09A.02R	439	Dead	T2_Splice_DOWN	1		TARGET.20.PARUWX.09A.02R	439	Dead	T3_Splice_DOWN	1
TARGET.20.PARXMP.09A.02R	1903	Alive	T0_Splice_UP	0		TARGET.20.PARXMP.09A.02R	1903	Alive	T1_Splice_UP	0		TARGET.20.PARXMP.09A.02R	1903	Alive	T2_Splice_UP	0		TARGET.20.PARXMP.09A.02R	1903	Alive	T3_Splice_UP	0
TARGET.20.PASWPT.09A.01R	518	Dead	T0_Splice_DOWN	1		TARGET.20.PASWPT.09A.01R	518	Dead	T1_Splice_DOWN	1		TARGET.20.PASWPT.09A.01R	518	Dead	T2_Splice_UP	1		TARGET.20.PASWPT.09A.01R	518	Dead	T3_Splice_DOWN	1
TARGET.20.PABLDZ.04A.01R	721	Alive	T0_Splice_DOWN	0		TARGET.20.PABLDZ.04A.01R	721	Alive	T1_Splice_DOWN	0		TARGET.20.PABLDZ.04A.01R	721	Alive	T2_Splice_DOWN	0		TARGET.20.PABLDZ.04A.01R	721	Alive	T3_Splice_UP	0
TARGET.20.PASVVS.09A.03R	2368	Alive	T0_Splice_DOWN	0		TARGET.20.PASVVS.09A.03R	2368	Alive	T1_Splice_UP	0		TARGET.20.PASVVS.09A.03R	2368	Alive	T2_Splice_DOWN	0		TARGET.20.PASVVS.09A.03R	2368	Alive	T3_Splice_UP	0
TARGET.20.PARXNG.09A.01R	2246	Alive	T0_Splice_DOWN	0		TARGET.20.PARXNG.09A.01R	2246	Alive	T1_Splice_UP	0		TARGET.20.PARXNG.09A.01R	2246	Alive	T2_Splice_UP	0		TARGET.20.PARXNG.09A.01R	2246	Alive	T3_Splice_UP	0
TARGET.20.PANHYK.09A.01R	1675	Alive	T0_Splice_UP	0		TARGET.20.PANHYK.09A.01R	1675	Alive	T1_Splice_DOWN	0		TARGET.20.PANHYK.09A.01R	1675	Alive	T2_Splice_UP	0		TARGET.20.PANHYK.09A.01R	1675	Alive	T3_Splice_UP	0
TARGET.20.PARXBT.09A.02R	2246	Alive	T0_Splice_UP	0		TARGET.20.PARXBT.09A.02R	2246	Alive	T1_Splice_UP	0		TARGET.20.PARXBT.09A.02R	2246	Alive	T2_Splice_UP	0		TARGET.20.PARXBT.09A.02R	2246	Alive	T3_Splice_UP	0
TARGET.20.PARYGA.09A.03R	2406	Alive	T0_Splice_DOWN	0		TARGET.20.PARYGA.09A.03R	2406	Alive	T1_Splice_DOWN	0		TARGET.20.PARYGA.09A.03R	2406	Alive	T2_Splice_DOWN	0		TARGET.20.PARYGA.09A.03R	2406	Alive	T3_Splice_DOWN	0
TARGET.20.PAEERJ.04A.01R	373	Dead	T0_Splice_UP	1		TARGET.20.PAEERJ.04A.01R	373	Dead	T1_Splice_UP	1		TARGET.20.PAEERJ.04A.01R	373	Dead	T2_Splice_UP	1		TARGET.20.PAEERJ.04A.01R	373	Dead	T3_Splice_UP	1
TARGET.20.PANFMG.09A.04R	3253	Alive	T0_Splice_UP	0		TARGET.20.PANFMG.09A.04R	3253	Alive	T1_Splice_DOWN	0		TARGET.20.PANFMG.09A.04R	3253	Alive	T2_Splice_DOWN	0		TARGET.20.PANFMG.09A.04R	3253	Alive	T3_Splice_UP	0
TARGET.20.PANLIZ.09A.03R	784	Dead	T0_Splice_UP	1		TARGET.20.PANLIZ.09A.03R	784	Dead	T1_Splice_DOWN	1		TARGET.20.PANLIZ.09A.03R	784	Dead	T2_Splice_UP	1		TARGET.20.PANLIZ.09A.03R	784	Dead	T3_Splice_UP	1
TARGET.20.PARFAL.09A.05R	378	Dead	T0_Splice_UP	1		TARGET.20.PARFAL.09A.05R	378	Dead	T1_Splice_DOWN	1		TARGET.20.PARFAL.09A.05R	378	Dead	T2_Splice_UP	1		TARGET.20.PARFAL.09A.05R	378	Dead	T3_Splice_UP	1
TARGET.20.PARCUK.09A.03R	279	Dead	T0_Splice_DOWN	1		TARGET.20.PARCUK.09A.03R	279	Dead	T1_Splice_DOWN	1		TARGET.20.PARCUK.09A.03R	279	Dead	T2_Splice_DOWN	1		TARGET.20.PARCUK.09A.03R	279	Dead	T3_Splice_DOWN	1
TARGET.20.PAPBEJ.09A.03R	404	Dead	T0_Splice_UP	1		TARGET.20.PAPBEJ.09A.03R	404	Dead	T1_Splice_UP	1		TARGET.20.PAPBEJ.09A.03R	404	Dead	T2_Splice_UP	1		TARGET.20.PAPBEJ.09A.03R	404	Dead	T3_Splice_UP	1
TARGET.20.PARHVK.09A.04R	2516	Alive	T0_Splice_UP	0		TARGET.20.PARHVK.09A.04R	2516	Alive	T1_Splice_DOWN	0		TARGET.20.PARHVK.09A.04R	2516	Alive	T2_Splice_DOWN	0		TARGET.20.PARHVK.09A.04R	2516	Alive	T3_Splice_UP	0
TARGET.20.PAEIKD.09A.01R	3600	Alive	T0_Splice_UP	0		TARGET.20.PAEIKD.09A.01R	3600	Alive	T1_Splice_UP	0		TARGET.20.PAEIKD.09A.01R	3600	Alive	T2_Splice_UP	0		TARGET.20.PAEIKD.09A.01R	3600	Alive	T3_Splice_UP	0
TARGET.20.PASCRZ.04A.01R	339	Dead	T0_Splice_UP	1		TARGET.20.PASCRZ.04A.01R	339	Dead	T1_Splice_DOWN	1		TARGET.20.PASCRZ.04A.01R	339	Dead	T2_Splice_DOWN	1		TARGET.20.PASCRZ.04A.01R	339	Dead	T3_Splice_DOWN	1
TARGET.20.PASCGR.03A.02R	702	Dead	T0_Splice_DOWN	1		TARGET.20.PASCGR.03A.02R	702	Dead	T1_Splice_DOWN	1		TARGET.20.PASCGR.03A.02R	702	Dead	T2_Splice_DOWN	1		TARGET.20.PASCGR.03A.02R	702	Dead	T3_Splice_DOWN	1
TARGET.20.PARASV.03A.03R	749	Dead	T0_Splice_UP	1		TARGET.20.PARASV.03A.03R	749	Dead	T1_Splice_DOWN	1		TARGET.20.PARASV.03A.03R	749	Dead	T2_Splice_DOWN	1		TARGET.20.PARASV.03A.03R	749	Dead	T3_Splice_DOWN	1
TARGET.20.PANLIR.09A.02R	3238	Alive	T0_Splice_DOWN	0		TARGET.20.PANLIR.09A.02R	3238	Alive	T1_Splice_UP	0		TARGET.20.PANLIR.09A.02R	3238	Alive	T2_Splice_UP	0		TARGET.20.PANLIR.09A.02R	3238	Alive	T3_Splice_DOWN	0
TARGET.20.PASTTW.09A.01R	600	Dead	T0_Splice_DOWN	1		TARGET.20.PASTTW.09A.01R	600	Dead	T1_Splice_UP	1		TARGET.20.PASTTW.09A.01R	600	Dead	T2_Splice_DOWN	1		TARGET.20.PASTTW.09A.01R	600	Dead	T3_Splice_DOWN	1
TARGET.20.PAKERZ.04A.01R	397	Dead	T0_Splice_UP	1		TARGET.20.PAKERZ.04A.01R	397	Dead	T1_Splice_UP	1		TARGET.20.PAKERZ.04A.01R	397	Dead	T2_Splice_UP	1		TARGET.20.PAKERZ.04A.01R	397	Dead	T3_Splice_UP	1
TARGET.20.PANGJY.09A.03R	2983	Alive	T0_Splice_UP	0		TARGET.20.PANGJY.09A.03R	2983	Alive	T1_Splice_DOWN	0		TARGET.20.PANGJY.09A.03R	2983	Alive	T2_Splice_DOWN	0		TARGET.20.PANGJY.09A.03R	2983	Alive	T3_Splice_DOWN	0
TARGET.20.PALGKX.09A.03R	485	Dead	T0_Splice_DOWN	1		TARGET.20.PALGKX.09A.03R	485	Dead	T1_Splice_DOWN	1		TARGET.20.PALGKX.09A.03R	485	Dead	T2_Splice_DOWN	1		TARGET.20.PALGKX.09A.03R	485	Dead	T3_Splice_DOWN	1
TARGET.20.PAKVGI.09A.01R	1229	Dead	T0_Splice_DOWN	1		TARGET.20.PAKVGI.09A.01R	1229	Dead	T1_Splice_UP	1		TARGET.20.PAKVGI.09A.01R	1229	Dead	T2_Splice_UP	1		TARGET.20.PAKVGI.09A.01R	1229	Dead	T3_Splice_UP	1
TARGET.20.PARUDL.03A.01R	2411	Alive	T0_Splice_DOWN	0		TARGET.20.PARUDL.03A.01R	2411	Alive	T1_Splice_UP	0		TARGET.20.PARUDL.03A.01R	2411	Alive	T2_Splice_DOWN	0		TARGET.20.PARUDL.03A.01R	2411	Alive	T3_Splice_DOWN	0
TARGET.20.PARYVW.04A.02R	2317	Alive	T0_Splice_UP	0		TARGET.20.PARYVW.04A.02R	2317	Alive	T1_Splice_UP	0		TARGET.20.PARYVW.04A.02R	2317	Alive	T2_Splice_UP	0		TARGET.20.PARYVW.04A.02R	2317	Alive	T3_Splice_UP	0
TARGET.20.PARTAL.04A.01R	531	Dead	T0_Splice_UP	1		TARGET.20.PARTAL.04A.01R	531	Dead	T1_Splice_UP	1		TARGET.20.PARTAL.04A.01R	531	Dead	T2_Splice_UP	1		TARGET.20.PARTAL.04A.01R	531	Dead	T3_Splice_DOWN	1
TARGET.20.PANDER.09A.02R	3291	Alive	T0_Splice_DOWN	0		TARGET.20.PANDER.09A.02R	3291	Alive	T1_Splice_DOWN	0		TARGET.20.PANDER.09A.02R	3291	Alive	T2_Splice_DOWN	0		TARGET.20.PANDER.09A.02R	3291	Alive	T3_Splice_DOWN	0
TARGET.20.PARIZR.03A.02R	2457	Alive	T0_Splice_DOWN	0		TARGET.20.PARIZR.03A.02R	2457	Alive	T1_Splice_DOWN	0		TARGET.20.PARIZR.03A.02R	2457	Alive	T2_Splice_DOWN	0		TARGET.20.PARIZR.03A.02R	2457	Alive	T3_Splice_DOWN	0
TARGET.20.PAKIWK.04A.01R	112	Alive	T0_Splice_UP	0		TARGET.20.PAKIWK.04A.01R	112	Alive	T1_Splice_UP	0		TARGET.20.PAKIWK.04A.01R	112	Alive	T2_Splice_UP	0		TARGET.20.PAKIWK.04A.01R	112	Alive	T3_Splice_UP	0
TARGET.20.PANTPW.09A.02R	2946	Alive	T0_Splice_DOWN	0		TARGET.20.PANTPW.09A.02R	2946	Alive	T1_Splice_DOWN	0		TARGET.20.PANTPW.09A.02R	2946	Alive	T2_Splice_DOWN	0		TARGET.20.PANTPW.09A.02R	2946	Alive	T3_Splice_DOWN	0
TARGET.20.PARIHK.03A.03R	923	Dead	T0_Splice_DOWN	1		TARGET.20.PARIHK.03A.03R	923	Dead	T1_Splice_DOWN	1		TARGET.20.PARIHK.03A.03R	923	Dead	T2_Splice_DOWN	1		TARGET.20.PARIHK.03A.03R	923	Dead	T3_Splice_UP	1
TARGET.20.PAEFGT.04A.01R	315	Dead	T0_Splice_UP	1		TARGET.20.PAEFGT.04A.01R	315	Dead	T1_Splice_UP	1		TARGET.20.PAEFGT.04A.01R	315	Dead	T2_Splice_UP	1		TARGET.20.PAEFGT.04A.01R	315	Dead	T3_Splice_UP	1
TARGET.20.PANGTF.09A.04R	616	Dead	T0_Splice_UP	1		TARGET.20.PANGTF.09A.04R	616	Dead	T1_Splice_UP	1		TARGET.20.PANGTF.09A.04R	616	Dead	T2_Splice_DOWN	1		TARGET.20.PANGTF.09A.04R	616	Dead	T3_Splice_DOWN	1
TARGET.20.PASHYZ.04A.01R	433	Dead	T0_Splice_DOWN	1		TARGET.20.PASHYZ.04A.01R	433	Dead	T1_Splice_DOWN	1		TARGET.20.PASHYZ.04A.01R	433	Dead	T2_Splice_DOWN	1		TARGET.20.PASHYZ.04A.01R	433	Dead	T3_Splice_UP	1
TARGET.20.PASPTM.09A.03R	1900	Alive	T0_Splice_DOWN	0		TARGET.20.PASPTM.09A.03R	1900	Alive	T1_Splice_UP	0		TARGET.20.PASPTM.09A.03R	1900	Alive	T2_Splice_DOWN	0		TARGET.20.PASPTM.09A.03R	1900	Alive	T3_Splice_DOWN	0
TARGET.20.PASJTM.09A.01R	1953	Alive	T0_Splice_DOWN	0		TARGET.20.PASJTM.09A.01R	1953	Alive	T1_Splice_UP	0		TARGET.20.PASJTM.09A.01R	1953	Alive	T2_Splice_UP	0		TARGET.20.PASJTM.09A.01R	1953	Alive	T3_Splice_UP	0
TARGET.20.PAEDKB.04A.01R	800	Dead	T0_Splice_UP	1		TARGET.20.PAEDKB.04A.01R	800	Dead	T1_Splice_DOWN	1		TARGET.20.PAEDKB.04A.01R	800	Dead	T2_Splice_UP	1		TARGET.20.PAEDKB.04A.01R	800	Dead	T3_Splice_UP	1
TARGET.20.PANGCM.03A.03R	3055	Alive	T0_Splice_UP	0		TARGET.20.PANGCM.03A.03R	3055	Alive	T1_Splice_DOWN	0		TARGET.20.PANGCM.03A.03R	3055	Alive	T2_Splice_DOWN	0		TARGET.20.PANGCM.03A.03R	3055	Alive	T3_Splice_DOWN	0
TARGET.20.PASHYZ.09A.03R	433	Dead	T0_Splice_DOWN	1		TARGET.20.PASHYZ.09A.03R	433	Dead	T1_Splice_DOWN	1		TARGET.20.PASHYZ.09A.03R	433	Dead	T2_Splice_DOWN	1		TARGET.20.PASHYZ.09A.03R	433	Dead	T3_Splice_DOWN	1
TARGET.20.PASCFW.09A.01R	2205	Alive	T0_Splice_UP	0		TARGET.20.PASCFW.09A.01R	2205	Alive	T1_Splice_UP	0		TARGET.20.PASCFW.09A.01R	2205	Alive	T2_Splice_UP	0		TARGET.20.PASCFW.09A.01R	2205	Alive	T3_Splice_UP	0
TARGET.20.PARCCH.03A.03R	228	Dead	T0_Splice_DOWN	1		TARGET.20.PARCCH.03A.03R	228	Dead	T1_Splice_UP	1		TARGET.20.PARCCH.03A.03R	228	Dead	T2_Splice_UP	1		TARGET.20.PARCCH.03A.03R	228	Dead	T3_Splice_UP	1
TARGET.20.PANUUA.09A.02R	1767	Dead	T0_Splice_DOWN	1		TARGET.20.PANUUA.09A.02R	1767	Dead	T1_Splice_DOWN	1		TARGET.20.PANUUA.09A.02R	1767	Dead	T2_Splice_DOWN	1		TARGET.20.PANUUA.09A.02R	1767	Dead	T3_Splice_DOWN	1
TARGET.20.PARZWH.09A.03R	2151	Alive	T0_Splice_DOWN	0		TARGET.20.PARZWH.09A.03R	2151	Alive	T1_Splice_DOWN	0		TARGET.20.PARZWH.09A.03R	2151	Alive	T2_Splice_DOWN	0		TARGET.20.PARZWH.09A.03R	2151	Alive	T3_Splice_UP	0
TARGET.20.PASBBE.04A.02R	2244	Alive	T0_Splice_UP	0		TARGET.20.PASBBE.04A.02R	2244	Alive	T1_Splice_UP	0		TARGET.20.PASBBE.04A.02R	2244	Alive	T2_Splice_UP	0		TARGET.20.PASBBE.04A.02R	2244	Alive	T3_Splice_UP	0
TARGET.20.PARKCX.09A.03R	2760	Alive	T0_Splice_DOWN	0		TARGET.20.PARKCX.09A.03R	2760	Alive	T1_Splice_UP	0		TARGET.20.PARKCX.09A.03R	2760	Alive	T2_Splice_UP	0		TARGET.20.PARKCX.09A.03R	2760	Alive	T3_Splice_UP	0
TARGET.20.PARBIU.09A.03R	917	Dead	T0_Splice_DOWN	1		TARGET.20.PARBIU.09A.03R	917	Dead	T1_Splice_UP	1		TARGET.20.PARBIU.09A.03R	917	Dead	T2_Splice_UP	1		TARGET.20.PARBIU.09A.03R	917	Dead	T3_Splice_UP	1
TARGET.20.PARANT.09A.02R	2509	Alive	T0_Splice_DOWN	0		TARGET.20.PARANT.09A.02R	2509	Alive	T1_Splice_DOWN	0		TARGET.20.PARANT.09A.02R	2509	Alive	T2_Splice_DOWN	0		TARGET.20.PARANT.09A.02R	2509	Alive	T3_Splice_DOWN	0
TARGET.20.PASYJI.04A.02R	1780	Alive	T0_Splice_DOWN	0		TARGET.20.PASYJI.04A.02R	1780	Alive	T1_Splice_UP	0		TARGET.20.PASYJI.04A.02R	1780	Alive	T2_Splice_UP	0		TARGET.20.PASYJI.04A.02R	1780	Alive	T3_Splice_DOWN	0
TARGET.20.PANUTB.09A.05R	925	Dead	T0_Splice_DOWN	1		TARGET.20.PANUTB.09A.05R	925	Dead	T1_Splice_UP	1		TARGET.20.PANUTB.09A.05R	925	Dead	T2_Splice_UP	1		TARGET.20.PANUTB.09A.05R	925	Dead	T3_Splice_UP	1
TARGET.20.PANVGP.03A.04R	2688	Alive	T0_Splice_UP	0		TARGET.20.PANVGP.03A.04R	2688	Alive	T1_Splice_UP	0		TARGET.20.PANVGP.03A.04R	2688	Alive	T2_Splice_UP	0		TARGET.20.PANVGP.03A.04R	2688	Alive	T3_Splice_DOWN	0
TARGET.20.PAMYAS.09A.03R	3263	Alive	T0_Splice_UP	0		TARGET.20.PAMYAS.09A.03R	3263	Alive	T1_Splice_DOWN	0		TARGET.20.PAMYAS.09A.03R	3263	Alive	T2_Splice_DOWN	0		TARGET.20.PAMYAS.09A.03R	3263	Alive	T3_Splice_DOWN	0
TARGET.20.PARUTH.09A.04R	1412	Dead	T0_Splice_DOWN	1		TARGET.20.PARUTH.09A.04R	1412	Dead	T1_Splice_DOWN	1		TARGET.20.PARUTH.09A.04R	1412	Dead	T2_Splice_DOWN	1		TARGET.20.PARUTH.09A.04R	1412	Dead	T3_Splice_DOWN	1
TARGET.20.PATDNN.09A.03R	194	Dead	T0_Splice_UP	1		TARGET.20.PATDNN.09A.03R	194	Dead	T1_Splice_DOWN	1		TARGET.20.PATDNN.09A.03R	194	Dead	T2_Splice_DOWN	1		TARGET.20.PATDNN.09A.03R	194	Dead	T3_Splice_DOWN	1
TARGET.20.PARIMT.03A.01R	2476	Alive	T0_Splice_DOWN	0		TARGET.20.PARIMT.03A.01R	2476	Alive	T1_Splice_UP	0		TARGET.20.PARIMT.03A.01R	2476	Alive	T2_Splice_DOWN	0		TARGET.20.PARIMT.03A.01R	2476	Alive	T3_Splice_UP	0
TARGET.20.PARDDY.04A.01R	766	Dead	T0_Splice_DOWN	1		TARGET.20.PARDDY.04A.01R	766	Dead	T1_Splice_DOWN	1		TARGET.20.PARDDY.04A.01R	766	Dead	T2_Splice_DOWN	1		TARGET.20.PARDDY.04A.01R	766	Dead	T3_Splice_DOWN	1
TARGET.20.PASTUH.03A.01R	166	Dead	T0_Splice_UP	1		TARGET.20.PASTUH.03A.01R	166	Dead	T1_Splice_UP	1		TARGET.20.PASTUH.03A.01R	166	Dead	T2_Splice_UP	1		TARGET.20.PASTUH.03A.01R	166	Dead	T3_Splice_UP	1
TARGET.20.PADYIR.09A.01R	585	Dead	T0_Splice_UP	1		TARGET.20.PADYIR.09A.01R	585	Dead	T1_Splice_UP	1		TARGET.20.PADYIR.09A.01R	585	Dead	T2_Splice_UP	1		TARGET.20.PADYIR.09A.01R	585	Dead	T3_Splice_DOWN	1
TARGET.20.PARDMG.09A.03R	413	Dead	T0_Splice_UP	1		TARGET.20.PARDMG.09A.03R	413	Dead	T1_Splice_UP	1		TARGET.20.PARDMG.09A.03R	413	Dead	T2_Splice_UP	1		TARGET.20.PARDMG.09A.03R	413	Dead	T3_Splice_UP	1
TARGET.20.PAKERZ.09A.01R	397	Dead	T0_Splice_UP	1		TARGET.20.PAKERZ.09A.01R	397	Dead	T1_Splice_UP	1		TARGET.20.PAKERZ.09A.01R	397	Dead	T2_Splice_UP	1		TARGET.20.PAKERZ.09A.01R	397	Dead	T3_Splice_UP	1
TARGET.20.PADZCG.09A.02R	536	Dead	T0_Splice_DOWN	1		TARGET.20.PADZCG.09A.02R	536	Dead	T1_Splice_UP	1		TARGET.20.PADZCG.09A.02R	536	Dead	T2_Splice_UP	1		TARGET.20.PADZCG.09A.02R	536	Dead	T3_Splice_UP	1
TARGET.20.PAMYAS.04A.03R	3263	Alive	T0_Splice_UP	0		TARGET.20.PAMYAS.04A.03R	3263	Alive	T1_Splice_UP	0		TARGET.20.PAMYAS.04A.03R	3263	Alive	T2_Splice_UP	0		TARGET.20.PAMYAS.04A.03R	3263	Alive	T3_Splice_UP	0
TARGET.20.PALGKX.04A.01R	485	Dead	T0_Splice_UP	1		TARGET.20.PALGKX.04A.01R	485	Dead	T1_Splice_DOWN	1		TARGET.20.PALGKX.04A.01R	485	Dead	T2_Splice_DOWN	1		TARGET.20.PALGKX.04A.01R	485	Dead	T3_Splice_UP	1
TARGET.20.PATJHJ.40A.01R	607	Dead	T0_Splice_UP	1		TARGET.20.PATJHJ.40A.01R	607	Dead	T1_Splice_UP	1		TARGET.20.PATJHJ.40A.01R	607	Dead	T2_Splice_UP	1		TARGET.20.PATJHJ.40A.01R	607	Dead	T3_Splice_UP	1
TARGET.20.PASWLN.09A.01R	614	Dead	T0_Splice_DOWN	1		TARGET.20.PASWLN.09A.01R	614	Dead	T1_Splice_UP	1		TARGET.20.PASWLN.09A.01R	614	Dead	T2_Splice_DOWN	1		TARGET.20.PASWLN.09A.01R	614	Dead	T3_Splice_DOWN	1
TARGET.20.PATJHJ.09A.01R	607	Dead	T0_Splice_DOWN	1		TARGET.20.PATJHJ.09A.01R	607	Dead	T1_Splice_UP	1		TARGET.20.PATJHJ.09A.01R	607	Dead	T2_Splice_UP	1		TARGET.20.PATJHJ.09A.01R	607	Dead	T3_Splice_UP	1
TARGET.20.PATDHA.09A.01R	403	Dead	T0_Splice_DOWN	1		TARGET.20.PATDHA.09A.01R	403	Dead	T1_Splice_DOWN	1		TARGET.20.PATDHA.09A.01R	403	Dead	T2_Splice_DOWN	1		TARGET.20.PATDHA.09A.01R	403	Dead	T3_Splice_DOWN	1
TARGET.20.PATIAK.04A.01R	1464	Alive	T0_Splice_UP	0		TARGET.20.PATIAK.04A.01R	1464	Alive	T1_Splice_UP	0		TARGET.20.PATIAK.04A.01R	1464	Alive	T2_Splice_UP	0		TARGET.20.PATIAK.04A.01R	1464	Alive	T3_Splice_UP	0
TARGET.20.PASGWH.09A.04R	1214	Dead	T0_Splice_DOWN	1		TARGET.20.PASGWH.09A.04R	1214	Dead	T1_Splice_DOWN	1		TARGET.20.PASGWH.09A.04R	1214	Dead	T2_Splice_DOWN	1		TARGET.20.PASGWH.09A.04R	1214	Dead	T3_Splice_DOWN	1
TARGET.20.PANPTM.09A.02R	3130	Alive	T0_Splice_DOWN	0		TARGET.20.PANPTM.09A.02R	3130	Alive	T1_Splice_DOWN	0		TARGET.20.PANPTM.09A.02R	3130	Alive	T2_Splice_DOWN	0		TARGET.20.PANPTM.09A.02R	3130	Alive	T3_Splice_DOWN	0
TARGET.20.PANVGE.09A.02R	2819	Alive	T0_Splice_DOWN	0		TARGET.20.PANVGE.09A.02R	2819	Alive	T1_Splice_DOWN	0		TARGET.20.PANVGE.09A.02R	2819	Alive	T2_Splice_DOWN	0		TARGET.20.PANVGE.09A.02R	2819	Alive	T3_Splice_DOWN	0
TARGET.20.PAPWYK.09A.03R	199	Dead	T0_Splice_DOWN	1		TARGET.20.PAPWYK.09A.03R	199	Dead	T1_Splice_DOWN	1		TARGET.20.PAPWYK.09A.03R	199	Dead	T2_Splice_DOWN	1		TARGET.20.PAPWYK.09A.03R	199	Dead	T3_Splice_DOWN	1
TARGET.20.PANAEV.09A.03R	2767	Alive	T0_Splice_DOWN	0		TARGET.20.PANAEV.09A.03R	2767	Alive	T1_Splice_DOWN	0		TARGET.20.PANAEV.09A.03R	2767	Alive	T2_Splice_DOWN	0		TARGET.20.PANAEV.09A.03R	2767	Alive	T3_Splice_DOWN	0
TARGET.20.PARUUB.09A.02R	1882	Alive	T0_Splice_DOWN	0		TARGET.20.PARUUB.09A.02R	1882	Alive	T1_Splice_UP	0		TARGET.20.PARUUB.09A.02R	1882	Alive	T2_Splice_UP	0		TARGET.20.PARUUB.09A.02R	1882	Alive	T3_Splice_UP	0
TARGET.20.PARENB.09A.03R	314	Alive	T0_Splice_UP	0		TARGET.20.PARENB.09A.03R	314	Alive	T1_Splice_UP	0		TARGET.20.PARENB.09A.03R	314	Alive	T2_Splice_UP	0		TARGET.20.PARENB.09A.03R	314	Alive	T3_Splice_UP	0
TARGET.20.PAKLPD.09A.02R	2707	Alive	T0_Splice_UP	0		TARGET.20.PAKLPD.09A.02R	2707	Alive	T1_Splice_UP	0		TARGET.20.PAKLPD.09A.02R	2707	Alive	T2_Splice_DOWN	0		TARGET.20.PAKLPD.09A.02R	2707	Alive	T3_Splice_DOWN	0
TARGET.20.PANDIX.09A.03R	3069	Alive	T0_Splice_DOWN	0		TARGET.20.PANDIX.09A.03R	3069	Alive	T1_Splice_UP	0		TARGET.20.PANDIX.09A.03R	3069	Alive	T2_Splice_DOWN	0		TARGET.20.PANDIX.09A.03R	3069	Alive	T3_Splice_UP	0
TARGET.20.PANLJN.09A.03R	2133	Alive	T0_Splice_DOWN	0		TARGET.20.PANLJN.09A.03R	2133	Alive	T1_Splice_DOWN	0		TARGET.20.PANLJN.09A.03R	2133	Alive	T2_Splice_UP	0		TARGET.20.PANLJN.09A.03R	2133	Alive	T3_Splice_UP	0
TARGET.20.PANLKB.09A.03R	1985	Alive	T0_Splice_DOWN	0		TARGET.20.PANLKB.09A.03R	1985	Alive	T1_Splice_DOWN	0		TARGET.20.PANLKB.09A.03R	1985	Alive	T2_Splice_DOWN	0		TARGET.20.PANLKB.09A.03R	1985	Alive	T3_Splice_DOWN	0
TARGET.20.PADZCG.04A.01R	536	Dead	T0_Splice_DOWN	1		TARGET.20.PADZCG.04A.01R	536	Dead	T1_Splice_DOWN	1		TARGET.20.PADZCG.04A.01R	536	Dead	T2_Splice_DOWN	1		TARGET.20.PADZCG.04A.01R	536	Dead	T3_Splice_DOWN	1
TARGET.20.PAKTCX.09A.02R	1896	Dead	T0_Splice_DOWN	1		TARGET.20.PAKTCX.09A.02R	1896	Dead	T1_Splice_UP	1		TARGET.20.PAKTCX.09A.02R	1896	Dead	T2_Splice_UP	1		TARGET.20.PAKTCX.09A.02R	1896	Dead	T3_Splice_UP	1
TARGET.20.PATDNN.04A.02R	194	Dead	T0_Splice_DOWN	1		TARGET.20.PATDNN.04A.02R	194	Dead	T1_Splice_UP	1		TARGET.20.PATDNN.04A.02R	194	Dead	T2_Splice_UP	1		TARGET.20.PATDNN.04A.02R	194	Dead	T3_Splice_UP	1
TARGET.20.PAEIKD.04A.01R	3600	Alive	T0_Splice_UP	0		TARGET.20.PAEIKD.04A.01R	3600	Alive	T1_Splice_UP	0		TARGET.20.PAEIKD.04A.01R	3600	Alive	T2_Splice_UP	0		TARGET.20.PAEIKD.04A.01R	3600	Alive	T3_Splice_UP	0
TARGET.20.PARLVL.04A.02R	1979	Dead	T0_Splice_UP	1		TARGET.20.PARLVL.04A.02R	1979	Dead	T1_Splice_UP	1		TARGET.20.PARLVL.04A.02R	1979	Dead	T2_Splice_UP	1		TARGET.20.PARLVL.04A.02R	1979	Dead	T3_Splice_UP	1
TARGET.20.PASGWH.04A.02R	1214	Dead	T0_Splice_UP	1		TARGET.20.PASGWH.04A.02R	1214	Dead	T1_Splice_UP	1		TARGET.20.PASGWH.04A.02R	1214	Dead	T2_Splice_UP	1		TARGET.20.PASGWH.04A.02R	1214	Dead	T3_Splice_UP	1
TARGET.20.PANTNA.09A.02R	1152	Dead	T0_Splice_UP	1		TARGET.20.PANTNA.09A.02R	1152	Dead	T1_Splice_DOWN	1		TARGET.20.PANTNA.09A.02R	1152	Dead	T2_Splice_DOWN	1		TARGET.20.PANTNA.09A.02R	1152	Dead	T3_Splice_UP	1
TARGET.20.PASPLU.09A.02R	351	Dead	T0_Splice_DOWN	1		TARGET.20.PASPLU.09A.02R	351	Dead	T1_Splice_UP	1		TARGET.20.PASPLU.09A.02R	351	Dead	T2_Splice_UP	1		TARGET.20.PASPLU.09A.02R	351	Dead	T3_Splice_UP	1
TARGET.20.PASTUH.04A.01R	166	Dead	T0_Splice_UP	1		TARGET.20.PASTUH.04A.01R	166	Dead	T1_Splice_DOWN	1		TARGET.20.PASTUH.04A.01R	166	Dead	T2_Splice_UP	1		TARGET.20.PASTUH.04A.01R	166	Dead	T3_Splice_UP	1
TARGET.20.PANSBH.09A.05R	813	Dead	T0_Splice_UP	1		TARGET.20.PANSBH.09A.05R	813	Dead	T1_Splice_UP	1		TARGET.20.PANSBH.09A.05R	813	Dead	T2_Splice_UP	1		TARGET.20.PANSBH.09A.05R	813	Dead	T3_Splice_UP	1
TARGET.20.PAPXRJ.09A.01R	1248	Dead	T0_Splice_UP	1		TARGET.20.PAPXRJ.09A.01R	1248	Dead	T1_Splice_DOWN	1		TARGET.20.PAPXRJ.09A.01R	1248	Dead	T2_Splice_DOWN	1		TARGET.20.PAPXRJ.09A.01R	1248	Dead	T3_Splice_DOWN	1
TARGET.20.PAKTCX.04A.01R	1896	Dead	T0_Splice_DOWN	1		TARGET.20.PAKTCX.04A.01R	1896	Dead	T1_Splice_DOWN	1		TARGET.20.PAKTCX.04A.01R	1896	Dead	T2_Splice_DOWN	1		TARGET.20.PAKTCX.04A.01R	1896	Dead	T3_Splice_UP	1
TARGET.20.PANGDN.09A.05R	3063	Alive	T0_Splice_DOWN	0		TARGET.20.PANGDN.09A.05R	3063	Alive	T1_Splice_DOWN	0		TARGET.20.PANGDN.09A.05R	3063	Alive	T2_Splice_DOWN	0		TARGET.20.PANGDN.09A.05R	3063	Alive	T3_Splice_DOWN	0
TARGET.20.PAEERJ.09A.01R	373	Dead	T0_Splice_UP	1		TARGET.20.PAEERJ.09A.01R	373	Dead	T1_Splice_DOWN	1		TARGET.20.PAEERJ.09A.01R	373	Dead	T2_Splice_DOWN	1		TARGET.20.PAEERJ.09A.01R	373	Dead	T3_Splice_UP	1
TARGET.20.PASMGW.09A.01R	286	Dead	T0_Splice_DOWN	1		TARGET.20.PASMGW.09A.01R	286	Dead	T1_Splice_DOWN	1		TARGET.20.PASMGW.09A.01R	286	Dead	T2_Splice_UP	1		TARGET.20.PASMGW.09A.01R	286	Dead	T3_Splice_DOWN	1
TARGET.20.PARSAN.03A.01R	870	Dead	T0_Splice_DOWN	1		TARGET.20.PARSAN.03A.01R	870	Dead	T1_Splice_UP	1		TARGET.20.PARSAN.03A.01R	870	Dead	T2_Splice_UP	1		TARGET.20.PARSAN.03A.01R	870	Dead	T3_Splice_UP	1
TARGET.20.PAPVZK.09A.03R	2492	Alive	T0_Splice_DOWN	0		TARGET.20.PAPVZK.09A.03R	2492	Alive	T1_Splice_DOWN	0		TARGET.20.PAPVZK.09A.03R	2492	Alive	T2_Splice_DOWN	0		TARGET.20.PAPVZK.09A.03R	2492	Alive	T3_Splice_DOWN	0
TARGET.20.PARSHM.03A.02R	2450	Alive	T0_Splice_UP	0		TARGET.20.PARSHM.03A.02R	2450	Alive	T1_Splice_UP	0		TARGET.20.PARSHM.03A.02R	2450	Alive	T2_Splice_UP	0		TARGET.20.PARSHM.03A.02R	2450	Alive	T3_Splice_UP	0
TARGET.20.PANPLS.03A.04R	702	Dead	T0_Splice_UP	1		TARGET.20.PANPLS.03A.04R	702	Dead	T1_Splice_UP	1		TARGET.20.PANPLS.03A.04R	702	Dead	T2_Splice_DOWN	1		TARGET.20.PANPLS.03A.04R	702	Dead	T3_Splice_DOWN	1
TARGET.20.PASBPK.09A.02R	2117	Alive	T0_Splice_DOWN	0		TARGET.20.PASBPK.09A.02R	2117	Alive	T1_Splice_DOWN	0		TARGET.20.PASBPK.09A.02R	2117	Alive	T2_Splice_DOWN	0		TARGET.20.PASBPK.09A.02R	2117	Alive	T3_Splice_UP	0
TARGET.20.PANLXM.09A.03R	390	Dead	T0_Splice_UP	1		TARGET.20.PANLXM.09A.03R	390	Dead	T1_Splice_UP	1		TARGET.20.PANLXM.09A.03R	390	Dead	T2_Splice_UP	1		TARGET.20.PANLXM.09A.03R	390	Dead	T3_Splice_UP	1
TARGET.20.PAECCE.09A.01R	147	Dead	T0_Splice_UP	1		TARGET.20.PAECCE.09A.01R	147	Dead	T1_Splice_UP	1		TARGET.20.PAECCE.09A.01R	147	Dead	T2_Splice_UP	1		TARGET.20.PAECCE.09A.01R	147	Dead	T3_Splice_DOWN	1
TARGET.20.PAEFGT.03A.01R	315	Dead	T0_Splice_DOWN	1		TARGET.20.PAEFGT.03A.01R	315	Dead	T1_Splice_DOWN	1		TARGET.20.PAEFGT.03A.01R	315	Dead	T2_Splice_DOWN	1		TARGET.20.PAEFGT.03A.01R	315	Dead	T3_Splice_UP	1
TARGET.20.PASJGZ.04A.01R	462	Dead	T0_Splice_DOWN	1		TARGET.20.PASJGZ.04A.01R	462	Dead	T1_Splice_DOWN	1		TARGET.20.PASJGZ.04A.01R	462	Dead	T2_Splice_DOWN	1		TARGET.20.PASJGZ.04A.01R	462	Dead	T3_Splice_DOWN	1
TARGET.20.PASWAT.09A.01R	342	Dead	T0_Splice_DOWN	1		TARGET.20.PASWAT.09A.01R	342	Dead	T1_Splice_UP	1		TARGET.20.PASWAT.09A.01R	342	Dead	T2_Splice_DOWN	1		TARGET.20.PASWAT.09A.01R	342	Dead	T3_Splice_DOWN	1
TARGET.20.PARPDS.09A.01R	836	Dead	T0_Splice_DOWN	1		TARGET.20.PARPDS.09A.01R	836	Dead	T1_Splice_UP	1		TARGET.20.PARPDS.09A.01R	836	Dead	T2_Splice_UP	1		TARGET.20.PARPDS.09A.01R	836	Dead	T3_Splice_UP	1
TARGET.20.PANYSN.03A.04R	914	Alive	T0_Splice_DOWN	0		TARGET.20.PANYSN.03A.04R	914	Alive	T1_Splice_UP	0		TARGET.20.PANYSN.03A.04R	914	Alive	T2_Splice_DOWN	0		TARGET.20.PANYSN.03A.04R	914	Alive	T3_Splice_DOWN	0
TARGET.20.PASYJI.09A.03R	1780	Alive	T0_Splice_DOWN	0		TARGET.20.PASYJI.09A.03R	1780	Alive	T1_Splice_DOWN	0		TARGET.20.PASYJI.09A.03R	1780	Alive	T2_Splice_DOWN	0		TARGET.20.PASYJI.09A.03R	1780	Alive	T3_Splice_DOWN	0
TARGET.20.PARUNX.09A.04R	2364	Alive	T0_Splice_DOWN	0		TARGET.20.PARUNX.09A.04R	2364	Alive	T1_Splice_DOWN	0		TARGET.20.PARUNX.09A.04R	2364	Alive	T2_Splice_DOWN	0		TARGET.20.PARUNX.09A.04R	2364	Alive	T3_Splice_DOWN	0
TARGET.20.PARYFN.04A.01R	2203	Alive	T0_Splice_UP	0		TARGET.20.PARYFN.04A.01R	2203	Alive	T1_Splice_UP	0		TARGET.20.PARYFN.04A.01R	2203	Alive	T2_Splice_UP	0		TARGET.20.PARYFN.04A.01R	2203	Alive	T3_Splice_DOWN	0
TARGET.20.PASVYL.09A.01R	286	Dead	T0_Splice_DOWN	1		TARGET.20.PASVYL.09A.01R	286	Dead	T1_Splice_UP	1		TARGET.20.PASVYL.09A.01R	286	Dead	T2_Splice_UP	1		TARGET.20.PASVYL.09A.01R	286	Dead	T3_Splice_UP	1
TARGET.20.PARWDZ.09A.01R	321	Dead	T0_Splice_UP	1		TARGET.20.PARWDZ.09A.01R	321	Dead	T1_Splice_UP	1		TARGET.20.PARWDZ.09A.01R	321	Dead	T2_Splice_UP	1		TARGET.20.PARWDZ.09A.01R	321	Dead	T3_Splice_UP	1
TARGET.20.PANLIZ.04A.02R	784	Dead	T0_Splice_UP	1		TARGET.20.PANLIZ.04A.02R	784	Dead	T1_Splice_UP	1		TARGET.20.PANLIZ.04A.02R	784	Dead	T2_Splice_UP	1		TARGET.20.PANLIZ.04A.02R	784	Dead	T3_Splice_UP	1
TARGET.20.PANNHB.09A.03R	436	Dead	T0_Splice_DOWN	1		TARGET.20.PANNHB.09A.03R	436	Dead	T1_Splice_DOWN	1		TARGET.20.PANNHB.09A.03R	436	Dead	T2_Splice_UP	1		TARGET.20.PANNHB.09A.03R	436	Dead	T3_Splice_UP	1
TARGET.20.PAMVKZ.09A.03R	693	Dead	T0_Splice_UP	1		TARGET.20.PAMVKZ.09A.03R	693	Dead	T1_Splice_UP	1		TARGET.20.PAMVKZ.09A.03R	693	Dead	T2_Splice_UP	1		TARGET.20.PAMVKZ.09A.03R	693	Dead	T3_Splice_UP	1
TARGET.20.PARBFJ.09A.02R	2387	Alive	T0_Splice_UP	0		TARGET.20.PARBFJ.09A.02R	2387	Alive	T1_Splice_DOWN	0		TARGET.20.PARBFJ.09A.02R	2387	Alive	T2_Splice_UP	0		TARGET.20.PARBFJ.09A.02R	2387	Alive	T3_Splice_DOWN	0
TARGET.20.PANINI.09A.03R	3144	Alive	T0_Splice_UP	0		TARGET.20.PANINI.09A.03R	3144	Alive	T1_Splice_DOWN	0		TARGET.20.PANINI.09A.03R	3144	Alive	T2_Splice_DOWN	0		TARGET.20.PANINI.09A.03R	3144	Alive	T3_Splice_DOWN	0
TARGET.20.PAKIWK.09A.01R	112	Alive	T0_Splice_UP	0		TARGET.20.PAKIWK.09A.01R	112	Alive	T1_Splice_UP	0		TARGET.20.PAKIWK.09A.01R	112	Alive	T2_Splice_UP	0		TARGET.20.PAKIWK.09A.01R	112	Alive	T3_Splice_UP	0
TARGET.20.PARPWL.09A.03R	1199	Alive	T0_Splice_UP	0		TARGET.20.PARPWL.09A.03R	1199	Alive	T1_Splice_DOWN	0		TARGET.20.PARPWL.09A.03R	1199	Alive	T2_Splice_DOWN	0		TARGET.20.PARPWL.09A.03R	1199	Alive	T3_Splice_DOWN	0
TARGET.20.PARUBT.40A.01R	586	Dead	T0_Splice_DOWN	1		TARGET.20.PARUBT.40A.01R	586	Dead	T1_Splice_DOWN	1		TARGET.20.PARUBT.40A.01R	586	Dead	T2_Splice_UP	1		TARGET.20.PARUBT.40A.01R	586	Dead	T3_Splice_UP	1
TARGET.20.PAMYGX.09A.03R	3380	Alive	T0_Splice_UP	0		TARGET.20.PAMYGX.09A.03R	3380	Alive	T1_Splice_UP	0		TARGET.20.PAMYGX.09A.03R	3380	Alive	T2_Splice_UP	0		TARGET.20.PAMYGX.09A.03R	3380	Alive	T3_Splice_UP	0
TARGET.20.PANYNR.03A.03R	2952	Alive	T0_Splice_DOWN	0		TARGET.20.PANYNR.03A.03R	2952	Alive	T1_Splice_DOWN	0		TARGET.20.PANYNR.03A.03R	2952	Alive	T2_Splice_DOWN	0		TARGET.20.PANYNR.03A.03R	2952	Alive	T3_Splice_DOWN	0
TARGET.20.PASXYG.09A.05R	570	Dead	T0_Splice_DOWN	1		TARGET.20.PASXYG.09A.05R	570	Dead	T1_Splice_DOWN	1		TARGET.20.PASXYG.09A.05R	570	Dead	T2_Splice_DOWN	1		TARGET.20.PASXYG.09A.05R	570	Dead	T3_Splice_DOWN	1
TARGET.20.PANKNB.09A.03R	443	Alive	T0_Splice_UP	0		TARGET.20.PANKNB.09A.03R	443	Alive	T1_Splice_DOWN	0		TARGET.20.PANKNB.09A.03R	443	Alive	T2_Splice_DOWN	0		TARGET.20.PANKNB.09A.03R	443	Alive	T3_Splice_DOWN	0
TARGET.20.PASGZS.04A.01R	278	Dead	T0_Splice_UP	1		TARGET.20.PASGZS.04A.01R	278	Dead	T1_Splice_UP	1		TARGET.20.PASGZS.04A.01R	278	Dead	T2_Splice_UP	1		TARGET.20.PASGZS.04A.01R	278	Dead	T3_Splice_UP	1
TARGET.20.PARVAI.03A.02R	429	Dead	T0_Splice_UP	1		TARGET.20.PARVAI.03A.02R	429	Dead	T1_Splice_UP	1		TARGET.20.PARVAI.03A.02R	429	Dead	T2_Splice_UP	1		TARGET.20.PARVAI.03A.02R	429	Dead	T3_Splice_UP	1
TARGET.20.PATELT.03A.05R	1652	Alive	T0_Splice_UP	0		TARGET.20.PATELT.03A.05R	1652	Alive	T1_Splice_UP	0		TARGET.20.PATELT.03A.05R	1652	Alive	T2_Splice_UP	0		TARGET.20.PATELT.03A.05R	1652	Alive	T3_Splice_UP	0
TARGET.20.PARGVC.03A.03R	295	Dead	T0_Splice_UP	1		TARGET.20.PARGVC.03A.03R	295	Dead	T1_Splice_DOWN	1		TARGET.20.PARGVC.03A.03R	295	Dead	T2_Splice_DOWN	1		TARGET.20.PARGVC.03A.03R	295	Dead	T3_Splice_DOWN	1
TARGET.20.PARDDY.09A.05R	766	Dead	T0_Splice_UP	1		TARGET.20.PARDDY.09A.05R	766	Dead	T1_Splice_UP	1		TARGET.20.PARDDY.09A.05R	766	Dead	T2_Splice_UP	1		TARGET.20.PARDDY.09A.05R	766	Dead	T3_Splice_UP	1
TARGET.20.PASWAJ.04A.02R	1712	Alive	T0_Splice_UP	0		TARGET.20.PASWAJ.04A.02R	1712	Alive	T1_Splice_DOWN	0		TARGET.20.PASWAJ.04A.02R	1712	Alive	T2_Splice_DOWN	0		TARGET.20.PASWAJ.04A.02R	1712	Alive	T3_Splice_DOWN	0
TARGET.20.PASBHI.09A.01R	2769	Alive	T0_Splice_UP	0		TARGET.20.PASBHI.09A.01R	2769	Alive	T1_Splice_DOWN	0		TARGET.20.PASBHI.09A.01R	2769	Alive	T2_Splice_DOWN	0		TARGET.20.PASBHI.09A.01R	2769	Alive	T3_Splice_DOWN	0
TARGET.20.PANKKE.09A.03R	3149	Alive	T0_Splice_DOWN	0		TARGET.20.PANKKE.09A.03R	3149	Alive	T1_Splice_DOWN	0		TARGET.20.PANKKE.09A.03R	3149	Alive	T2_Splice_DOWN	0		TARGET.20.PANKKE.09A.03R	3149	Alive	T3_Splice_DOWN	0
TARGET.20.PARCZL.09A.02R	2695	Alive	T0_Splice_DOWN	0		TARGET.20.PARCZL.09A.02R	2695	Alive	T1_Splice_DOWN	0		TARGET.20.PARCZL.09A.02R	2695	Alive	T2_Splice_DOWN	0		TARGET.20.PARCZL.09A.02R	2695	Alive	T3_Splice_DOWN	0
TARGET.20.PARUNX.04A.01R	2364	Alive	T0_Splice_UP	0		TARGET.20.PARUNX.04A.01R	2364	Alive	T1_Splice_UP	0		TARGET.20.PARUNX.04A.01R	2364	Alive	T2_Splice_UP	0		TARGET.20.PARUNX.04A.01R	2364	Alive	T3_Splice_UP	0
TARGET.20.PASMHY.03A.03R	592	Dead	T0_Splice_DOWN	1		TARGET.20.PASMHY.03A.03R	592	Dead	T1_Splice_UP	1		TARGET.20.PASMHY.03A.03R	592	Dead	T2_Splice_DOWN	1		TARGET.20.PASMHY.03A.03R	592	Dead	T3_Splice_DOWN	1
TARGET.20.PAPAWN.09A.02R	2605	Alive	T0_Splice_DOWN	0		TARGET.20.PAPAWN.09A.02R	2605	Alive	T1_Splice_DOWN	0		TARGET.20.PAPAWN.09A.02R	2605	Alive	T2_Splice_DOWN	0		TARGET.20.PAPAWN.09A.02R	2605	Alive	T3_Splice_DOWN	0
TARGET.20.PANLLX.09A.01R	3234	Alive	T0_Splice_UP	0		TARGET.20.PANLLX.09A.01R	3234	Alive	T1_Splice_UP	0		TARGET.20.PANLLX.09A.01R	3234	Alive	T2_Splice_UP	0		TARGET.20.PANLLX.09A.01R	3234	Alive	T3_Splice_DOWN	0
TARGET.20.PANBZH.09A.03R	462	Dead	T0_Splice_DOWN	1		TARGET.20.PANBZH.09A.03R	462	Dead	T1_Splice_DOWN	1		TARGET.20.PANBZH.09A.03R	462	Dead	T2_Splice_DOWN	1		TARGET.20.PANBZH.09A.03R	462	Dead	T3_Splice_DOWN	1
TARGET.20.PAEAKL.09A.03R	163	Dead	T0_Splice_UP	1		TARGET.20.PAEAKL.09A.03R	163	Dead	T1_Splice_UP	1		TARGET.20.PAEAKL.09A.03R	163	Dead	T2_Splice_UP	1		TARGET.20.PAEAKL.09A.03R	163	Dead	T3_Splice_DOWN	1
TARGET.20.PASGMZ.09A.01R	789	Dead	T0_Splice_DOWN	1		TARGET.20.PASGMZ.09A.01R	789	Dead	T1_Splice_UP	1		TARGET.20.PASGMZ.09A.01R	789	Dead	T2_Splice_DOWN	1		TARGET.20.PASGMZ.09A.01R	789	Dead	T3_Splice_UP	1
TARGET.20.PASVYA.04A.01R	630	Dead	T0_Splice_UP	1		TARGET.20.PASVYA.04A.01R	630	Dead	T1_Splice_UP	1		TARGET.20.PASVYA.04A.01R	630	Dead	T2_Splice_UP	1		TARGET.20.PASVYA.04A.01R	630	Dead	T3_Splice_UP	1
TARGET.20.PARTAL.09A.02R	531	Dead	T0_Splice_DOWN	1		TARGET.20.PARTAL.09A.02R	531	Dead	T1_Splice_UP	1		TARGET.20.PARTAL.09A.02R	531	Dead	T2_Splice_UP	1		TARGET.20.PARTAL.09A.02R	531	Dead	T3_Splice_UP	1

## Sheet: Fig 3C
The gene signatures of GMP like and GMP lineages.
GMP like sig	GMP sig
Mif	S100a9
Npm1	Lyz2
Rplp1	Wfdc21
Eef1g	Pglyrp1
Rps2	Anxa1
Hsp90ab1	Ccnd3
Rps8	Lcn2
Rpl4	Lrg1
Gnb2l1	Ngp
Rpl14	Hp
Rpl12	Cybb
Rpl36	Fcnb
Rpl11	Marcksl1
Rpl7a	Chil3
Rps5	Clec4a2
Rps21	Camp
Rpl29	Vim
Nop10	Ltf
Rpl10a	Adpgk
Rpl26	Cd177
Rpl10	Hsd11b1
Hspe1	Serpinb1a
Rpl22	Gca
Rpl28	Chil1
Rps11	Cd9
Rps12	Gsn
Rps17	2810417H13Rik
Rpl30	Slfn2
Rpl5	Anxa2
Eef1a1	Id2
Rplp2	Vamp5
Rpl27a	Ifitm3
Srm	Cdkn2d
Rps10	Actb
Ncl	Ifitm6
Eef1b2	Lgals3
Rps20	S100a6
Btf3	Stfa1
Rpl38	BC100530
Rpl3
Rps23
Rps7
C1qbp
Hspd1
Phgdh
Rpl36a
Nhp2
Eef2
Atp5g1
Rps27l
Park7
Serbp1
Mt1
Rpl15
Pebp1
Set
Npm3
Rpl31
Plac8
Tomm20
Snrpf
Nme1
Rpl37a
Erh
Eif4a1
Eef1d
Impdh2
Wdr89
Uqcr11
Cenpv
Hsp90aa1
Rpl35
Calr
Ran
Phb2
Bola2
Apex1
Hnrnpa1
Dctpp1
Nhp2l1
Snrpg
Ybx1
Tomm5
Lsm7
Pabpc1
Lect1
Gsto1
Rpl22l1
Ranbp1
Odc1
Fbl
Atpif1
Eif3g
Llph
Ptma
Atp5b
Fkbp11
Fam136a
Slc25a5
Eif3i
Mrpl23
Lyar
Pa2g4
Nsun2
Gar1
Ybx3
Nme2
Tmem147
Cct8
Rpl36al
Slc25a3
Cdk4
Phb
Gadd45gip1
Serf1
Abhd11
Romo1
Cnbp
Atp5a1
Galk1
Hdgf
Hspa8
Erdr1
Pla2g12a
Eif3m
Prmt1
Ifrd2
Bzw2
Eif5a
Emc6
AI662270
Nap1l1
Nop58
Fkbp1a
Polr2h
Exosc5
St13
Nudc
Dkc1
Ide
Cycs
Rpn1
Sdf2l1
Gnl3
Tmem238
Rangrf
Tcp1
Ctsg
Polr2f
1190007I07Rik
Ssr2
Rps29
G3bp1
Nop16
Thyn1
Exosc7
Rexo2
Ndufa12
Ppan
Tomm22
Snrpd2
Hspa9
Ndufab1
Bccip
Idh2
Banf1
2700094K13Rik
Hsp90b1
Hspa5
Pdia6
Vcam1
Eif1a
Pabpc4
Cct2
Ppia
Slirp
Kcnq1ot1
Prdx1
Nop56
Mrpl42
Qdpr
Ppid
Rsl1d1
B230118H07Rik
Emg1
Ydjc
Eef1e1
Snx5
Cct3
Eif3j1
Ccdc58
Nifk
Chchd4
Vkorc1
Ssr4
Ppp1r14b
Mrpl12
1500011K16Rik
Glrx5
Trmt112
Naa10
Clpp
Sssca1
Eno1
Eif3b
Guk1
Cacybp
Krtcap2
Mydgf
Imp3
Timm13
Pdcd4
Slc25a4
Wdr12
Cdc37
Chchd10
Manf
Tma16
Ddx18
Ndufaf4
Nudcd2
Vdac1
Fkbp4
Polr2l
Snhg6
Eif1ad
Mrpl15
Cct5
Ebna1bp2
Mrto4
Ccnd2
Srgn
Nip7
Nutf2
Snrpd1
Dtwd1
Ctsz
Ruvbl2
Mt2
Polr3h
Akr1b3
Rrp15
Tomm40
Psmd7
Psma5
Ndufa10
Clns1a
Suclg1
Ptprcap
Eif3a
Mrpl17
Cct4
Bri3bp
Glrx3
Mybbp1a
Mrpl34
Psmg4
P4hb
Nolc1
Pdia4
Ssbp1
Mtx2
Psma3
Bst2
Comtd1
Fdx1l
Morf4l2
Fam162a
Prss57
Rsl24d1
Tsfm
Ostc
Prdx2
Rpf2
Denr
Mrps28
Mpo
Lap3
Cdk6
Hypk
Etfb
Nudt5
Pfdn2
Mrps5
Ppa1
U2af1
Khk
Mrps36
Mrpl19
Cdc34
Dnaja2
Ptges3
Hnrnpab
Ldha
Mrps15
Bax
Mrpl21
Gtsf1l
Sms
Psph
Atic
Rad23b
Prdx3
Nme4
Exosc3
Exosc1
Rrs1
Cfdp1
Uqcrc1
Eif4b
Twistnb
Mrps24
Paics
Arl6ip4
Timm9
Eprs
Bcas2
Mospd3
Ruvbl1
Bola3
Mettl1
Fcf1
Fam195a
Tmem97
Psat1
Fasn
Pdap1
Tmem70
Trappc6a
Smco4
Atad3a
Ptgr1
Uqcrc2
Nedd4
Dnaja1
Fkbp3
Tomm70a
Rnaseh2a
Hnrnpc
Gpatch4
Ddx21
Bola1
Mrpl36
Dtd1
Ssb
Sdhaf4
Trp53
Creg1
Nudt19
Pfdn6
Timm10
Sec11a
Alkbh1
Pop5
Rpp14
Snrpa
Uchl3
Gtf3a
Mrpl54
Dnajc2
Rcc2
Brix1
Rps19bp1
Frat2
Aldh9a1
Eif2s2
Erp29
Isyna1
Uck2
Comt
Chchd1
Bcap29
Txnl4a
Taf1d
Fth1
Eif2s3x
Ung
Aimp1
Polr1c
Dnajc19
Psmb10
Ly6e
Prtn3
Zfp593
Wdr61
Utp11l
Aars
1110001J03Rik
Metap2
Psma4
Bcat2
Magoh
1810022K09Rik
Mrps25
Rnf187
B4galnt1
Drap1
Usp50
Lman2
Ddost
Psmg3
Tmem205
Eif3d
Supt16
Ppih
Cyc1
Cct7
Elane
Knop1
Eny2
Adsl
Mpp6
Trim28
Eif3l
Ndufb2
Ola1
Emc4
Mrps10
Emb
Snrpa1
Eif2a
Syngr1
Mrps35
Srpk1
Cmc1
Mrpl11
Snrpe
Eif5b
H2afy
Sod1
Lsm2
Mrpl35
Rnf7
Eif2s1
Lmo2
Ddx39b
Myb
Mrps26
Sfpq
Cnpy2
Fubp1
Atp5o
Got2
Acot7
Rtcb
Mtdh
Syncrip
Rpn2
Syce2
Atp5g3
Sdhd
Ino80e
Med21
Pdia3
Dohh
Pole3
Nars
Glipr1
Srrm2
Cox6b2
Lgals1
Pdcd5
Phf5a
Bsg
Rbbp7
Tm7sf3
Naa50
Smn1
Tst
Nol7
Hmgb1
Samm50
Agpat5
Timm50
Map4k1
Mat2a
Cks1b
Gstm1
Ndufa5
Uchl5
Gatm
Nkg7

## Sheet: Fig 3E
	AML_UP_gene	LSC	new_anno4
T1_L_CAGCAGCCATTCTTAC	0.104487	0.145079	HSPC
T1_L_ACTGAGTTCGCCTGTT	0.102001	0.131565	GMP like
T1_L_AGGGAGTCACGGTTTA	0.110466	0.166254	GMP like
T1_L_CACTCCAAGTCATCCA	0.116592	0.150361	GMP like
T1_L_CATATTCGTCTTCTCG	0.0955398	0.168791	GMP like
T1_L_CGGAGCTGTTCCTCCA	0.107138	0.142467	GMP like
T1_L_CTCTAATCAAGCGATG	0.12857	0.137092	GMP like
T1_L_GGACAAGCAGATTGCT	0.0741624	0.188018	GMP like
T1_L_GTTTCTACAGGCTGAA	0.0914733	0.156137	GMP like
T1_L_TTCGAAGCAGTCACTA	0.100379	0.129733	GMP like
T2_2R_AAACGGGCAGCGTAAG	0.12055	0.143459	GMP like
T2_2R_ACACTGAAGTAGGTGC	0.116792	0.138643	GMP like
T2_2R_CCACCTATCCACGACG	0.20882	0.147324	GMP like
T2_2R_CGACCTTAGAGTGACC	0.0712058	0.0819204	GMP like
T2_2R_GATCGATTCTCTTATG	0.108921	0.171052	GMP like
T2_2R_GCGCGATGTTTACTCT	0.131986	0.183117	GMP like
T2_2R_GGTGTTATCCGCATAA	0.115	0.229423	GMP like
T2_2R_TACCTATTCAGTTAGC	0.080203	0.184044	GMP like
T2_2R_TGCCCTATCACTTCAT	0.114581	0.160649	GMP like
T2_N_CCAGCGACAGTACACT	0.133607	0.131512	GMP like
T2_N_CCCAATCTCGGTTAAC	0.134418	0.128702	GMP like
T2_N_GGTATTGCAATCCGAT	0.0941123	0.134298	GMP like
T2_N_AGGGAGTGTCACCTAA	0.110842	0.147901	GMP like
T2_N_GTCGTAAAGGCAGTCA	0.105929	0.111671	GMP like
Tend_1L_AAAGTAGTCGATCCCT	0.111745	0.182615	GMP like
Tend_1L_AAGTCTGGTGTGCGTC	0.154608	0.144769	GMP like
Tend_1L_ACACCCTTCGAGAGCA	0.109352	0.17537	GMP like
Tend_1L_ACGTCAAGTAAGTGTA	0.0855234	0.130329	GMP like
Tend_1L_ACTGCTCAGAGTAAGG	0.116069	0.163809	GMP like
Tend_1L_AGATTGCTCCGTCAAA	0.114834	0.15662	GMP like
Tend_1L_AGCAGCCTCCGTTGTC	0.12094	0.0939765	GMP like
Tend_1L_AGTTGGTGTATTACCG	0.0875256	0.0667452	GMP
Tend_1L_ATAACGCCAAGGTGTG	0.113587	0.140409	GMP like
Tend_1L_ATCTACTAGGTGATAT	0.0748034	0.161994	GMP like
Tend_1L_ATGTGTGAGGACATTA	0.0777596	0.132971	GMP like
Tend_1L_CAACCAAAGGTGCTAG	0.150508	0.102125	GMP like
Tend_1L_CACATTTGTACCGAGA	0.0852705	0.135968	GMP like
Tend_1L_CACTCCAGTCCTCTTG	0.139209	0.154887	GMP like
Tend_1L_CATATTCAGGAGCGAG	0.123239	0.113286	GMP like
Tend_1L_CATCAGATCAGGTTCA	0.104067	0.155382	GMP like
Tend_1L_CATGCCTGTAAATACG	0.0941486	0.16433	GMP like
Tend_1L_CCACGGAAGAGGTTGC	0.10329	0.166645	GMP like
Tend_1L_CGACTTCAGCAGACTG	0.124462	0.16714	GMP like
Tend_1L_CGAGCCACATACTACG	0.0785871	0.135559	GMP like
Tend_1L_CGGGTCAAGATGTCGG	0.128395	0.137418	GMP like
Tend_1L_CGTCACTAGCATCATC	0.140438	0.178595	GMP like
Tend_1L_CGTGAGCAGAAACGCC	0.162551	0.101941	GMP like
Tend_1L_CTACACCAGCTAACAA	0.0902252	0.118872	GMP like
Tend_1L_CTCACACAGAGTCGGT	0.112448	0.149319	GMP like
Tend_1L_CTCGGGAGTGTATGGG	0.125585	0.162324	GMP like
Tend_1L_CTGATAGAGTGTACCT	0.105596	0.147105	GMP like
Tend_1L_GAACATCGTTGGTTTG	0.143068	0.199826	GMP like
Tend_1L_GAACGGAGTTGTTTGG	0.104554	0.186679	GMP like
Tend_1L_GACCTGGGTCTTCAAG	0.110437	0.125015	GMP like
Tend_1L_GATCGTATCAGCTCGG	0.14147	0.139698	GMP like
Tend_1L_GATGAGGTCGACGGAA	0.109082	0.142216	GMP like
Tend_1L_GCACATAAGAGATGAG	0.156737	0.182942	GMP like
Tend_1L_GCTCTGTTCCTGTAGA	0.0935737	0.115998	GMP like
Tend_1L_GGAACTTAGTTGTAGA	0.0719321	0.145138	GMP like
Tend_1L_GGAATAATCTCTAAGG	0.100125	0.162189	GMP like
Tend_1L_GGCCGATTCAGTTTGG	0.158804	0.145453	GMP like
Tend_1L_GGCTCGACATTAGGCT	0.142584	0.174051	GMP like
Tend_1L_GGGATGACATCCTAGA	0.17754	0.136109	GMP like
Tend_1L_GGGCACTGTTAGTGGG	0.131251	0.138582	GMP like
Tend_1L_GTGCTTCTCTACCTGC	0.0821691	0.11031	GMP like
Tend_1L_GTTAAGCCAGCATGAG	0.115601	0.0841194	GMP like
Tend_1L_GTTAAGCTCGGAGCAA	0.0829887	0.118506	GMP like
Tend_1L_GTTACAGTCCTGCTTG	0.138105	0.103033	GMP like
Tend_1L_TAGTGGTAGCTAAGAT	0.114605	0.145018	GMP like
Tend_1L_TAGTTGGCAAGGTTCT	0.0955839	0.144408	GMP like
Tend_1L_TATTACCAGTGTACTC	0.125203	0.125989	GMP like
Tend_1L_TCAGCAACAGTCGATT	0.074325	0.169741	GMP like
Tend_1L_TGGTTAGCATTTGCCC	0.0878919	0.151468	GMP like
Tend_1L_TGTATTCTCTCTTGAT	0.129873	0.126442	GMP like
Tend_1L_TTAGTTCCATAGAAAC	0.116973	0.125952	GMP like
Tend_1L_TTGTAGGAGCCAGAAC	0.119214	0.135345	GMP like
Tend_1L_TTTGCGCTCGTCCGTT	0.118554	0.162329	GMP like
Tend_1L_ATCACGAGTCGCCATG	0.100247	0.138403	GMP like
Tend_1L_ATCATGGAGGTGATTA	0.120242	0.111092	GMP like
Tend_1L_CAGCCGAAGTGGACGT	0.0662452	0.0999197	GMP like
Tend_1L_CATGGCGTCTAACGGT	0.092305	0.177139	GMP like
Tend_1L_CCTAAAGAGTGAATTG	0.139978	0.136877	GMP like
Tend_1L_CGACCTTGTACACCGC	0.117909	0.136286	GMP like
Tend_1L_GACGTGCGTCGGCATC	0.100803	0.182716	GMP like
Tend_1L_GATCGTAGTGAAGGCT	0.0467575	0.107738	GMP like
Tend_1L_GCGCGATCATGTAGTC	0.0582435	0.151543	GMP like
Tend_1L_GCGGGTTAGTACGATA	0.0871139	0.11217	GMP like
Tend_1L_GGATGTTAGCCCAGCT	0.157387	0.148988	GMP like
Tend_1L_TACCTATCAACGATGG	0.0999206	0.132443	GMP like
Tend_1L_TCTTTCCGTCAAACTC	0.0872634	0.137701	GMP like
Tend_1L_TTAGTTCTCGTCCAGG	0.135435	0.175193	GMP like
Tend_1L_TTGACTTGTCCAAGTT	0.126154	0.139723	GMP like
Tend_1L_TTTACTGGTCTGCGGT	0.0756147	0.192824	GMP like
Tend_1L_AAAGTAGGTTCGTGAT	0.125659	0.12658	GMP like
Tend_1L_AACACGTGTGGCCCTA	0.047814	0.131907	GMP like
Tend_1L_AAGGAGCTCTGCGTAA	0.113025	0.13148	GMP like
Tend_1L_ACGATACCACGGACAA	0.141879	0.168459	GMP like
Tend_1L_ACTGCTCCACAAGCCC	0.106703	0.0877616	GMP like
Tend_1L_AGAGCGATCCTATTCA	0.081561	0.09919	GMP like
Tend_1L_AGAGTGGCAGTTTACG	0.0963873	0.150454	GMP like
Tend_1L_ATCCACCGTACGCACC	0.0880548	0.146655	GMP like
Tend_1L_CAAGAAACATTGTGCA	0.162972	0.147535	GMP like
Tend_1L_CAGCTAAAGAAACGAG	0.132155	0.0886625	GMP like
Tend_1L_CAGCTGGTCTCATTCA	0.114332	0.117484	GMP like
Tend_1L_CCAGCGAAGAGTCGGT	0.107722	0.1246	GMP like
Tend_1L_CCCATACCAAGAGGCT	0.120884	0.13514	GMP like
Tend_1L_CCGGGATCAACACCCG	0.0792973	0.0855204	GMP like
Tend_1L_CCTTTCTGTAGATTAG	0.131712	0.159292	GMP like
Tend_1L_CGGACGTAGCTGCCCA	0.0957273	0.0943837	GMP like
Tend_1L_CGTGAGCAGCTAACAA	0.135208	0.126866	GMP like
Tend_1L_CTCGAAACACGCCAGT	0.071785	0.137039	GMP like
Tend_1L_CTGTGCTCATGTCTCC	0.121485	0.139749	GMP like
Tend_1L_GGACGTCCATTCCTGC	0.119187	0.147764	GMP like
Tend_1L_GGCGACTAGCCCGAAA	0.0927844	0.156636	GMP like
Tend_1L_GTGGGTCGTGCAGACA	0.133266	0.187715	GMP like
Tend_1L_TACGGTATCCAACCAA	0.11816	0.150898	GMP like
Tend_1L_TGAGAGGTCTATCGCC	0.0737365	0.167263	GMP like
Tend_1L_TGTTCCGCAGACGCAA	0.116842	0.107356	GMP like
Tend_1L_TTGCGTCTCGGAGCAA	0.138906	0.104134	GMP like
Tend_1L_TTTATGCTCGGTGTCG	0.0775666	0.159785	GMP like
Tend_1L_AAACCTGAGGACTGGT	0.0848205	0.137728	GMP like
Tend_1L_AAGGAGCCATGTAAGA	0.102269	0.140315	GMP like
Tend_1L_ACATACGTCATTTGGG	0.110621	0.144662	GMP like
Tend_1L_ACGAGCCGTCTAGCGC	0.110299	0.122457	GMP like
Tend_1L_ACGATACCACCTTGTC	0.124145	0.156069	GMP like
Tend_1L_AGATTGCCATCTATGG	0.0930981	0.161985	GMP like
Tend_1L_AGCGTATCAATAAGCA	0.123121	0.125437	GMP like
Tend_1L_AGGTCCGGTCTTCTCG	0.11327	0.113317	GMP like
Tend_1L_CCATGTCAGCTCAACT	0.108861	0.141001	GMP like
Tend_1L_CCATTCGCAGCTGCTG	0.0971314	0.107833	GMP like
Tend_1L_CCGGGATTCATGCAAC	0.144998	0.145965	GMP like
Tend_1L_CCGGTAGTCGTTGCCT	0.105533	0.142832	GMP like
Tend_1L_CGCTTCATCTTAACCT	0.13051	0.112789	GMP like
Tend_1L_CTAAGACGTCAACTGT	0.0956179	0.12766	GMP like
Tend_1L_GACAGAGTCGGCTTGG	0.101763	0.101582	GMP like
Tend_1L_GACGCGTAGTCCAGGA	0.0895979	0.214005	GMP like
Tend_1L_GACTGCGTCTCGCATC	0.130983	0.107945	GMP like
Tend_1L_GATCAGTCATACGCTA	0.0940426	0.135539	GMP like
Tend_1L_GCAAACTGTGATAAAC	0.108412	0.153016	GMP like
Tend_1L_GGGTCTGAGACAGAGA	0.0992847	0.0907326	GMP like
Tend_1L_GGTATTGTCCAACCAA	0.101092	0.172831	GMP like
Tend_1L_GTCCTCACATGCCCGA	0.135013	0.156506	GMP like
Tend_1L_TACAGTGCATAAGACA	0.0594771	0.126278	GMP like
Tend_1L_TACCTATTCCGAGCCA	0.0831424	0.147734	GMP like
Tend_1L_TAGAGCTTCTGTACGA	0.115106	0.208724	GMP like
Tend_1L_TCAGGATCACGTGAGA	0.101676	0.160512	GMP like
Tend_1L_TCTTCGGGTATATGAG	0.129208	0.108315	GMP like
Tend_1L_TGACAACTCCGCGCAA	0.107733	0.116903	GMP like
Tend_1L_TGCTGCTAGGACATTA	0.0997444	0.141652	GMP like
Tend_1L_TGTCCCAAGGCACATG	0.119291	0.152289	GMP like
Tend_1L_TTAGGACCATGTTGAC	0.115753	0.227413	GMP like
Tend_1L_TTAGGCACAGCTATTG	0.111775	0.150451	GMP like
Tend_1L_TTCTACAGTCGGCTCA	0.128675	0.173135	GMP like
Tend_1L_TTGCGTCAGAATGTGT	0.137059	0.163533	GMP like
Tend_2L_AAGGAGCGTTCGGGCT	0.141793	0.135871	GMP like
Tend_2L_AATCGGTTCACGATGT	0.146886	0.171964	GMP like
Tend_2L_ACATGGTGTGTAATGA	0.128618	0.168301	GMP like
Tend_2L_ACCTTTACAGACAAAT	0.101394	0.130438	GMP like
Tend_2L_ACGAGCCGTCACAAGG	0.134122	0.148658	GMP like
Tend_2L_ACGAGGAAGGGATACC	0.12322	0.134535	GMP like
Tend_2L_ACGCCAGGTCTAGTGT	0.114459	0.135116	GMP like
Tend_2L_ACTATCTTCTCTAGGA	0.129185	0.15585	GMP like
Tend_2L_ACTTGTTTCCGTTGTC	0.126913	0.122639	GMP like
Tend_2L_AGATTGCAGATGAGAG	0.118576	0.161934	GMP like
Tend_2L_AGCGTATGTTCCACGG	0.111396	0.110802	GMP like
Tend_2L_AGGCCACGTGTGCGTC	0.120864	0.141505	GMP like
Tend_2L_ATAAGAGAGTTACCCA	0.103219	0.144045	GMP like
Tend_2L_ATGTGTGAGAGTACAT	0.110781	0.138637	GMP like
Tend_2L_CAAGATCTCACCGGGT	0.0518331	0.125277	GMP like
Tend_2L_CACCAGGCAGCATACT	0.102784	0.191083	GMP like
Tend_2L_CACCAGGTCTAACTTC	0.178852	0.129401	GMP like
Tend_2L_CAGCTAACAGGTTTCA	0.103808	0.156808	GMP like
Tend_2L_CAGTAACTCAAACAAG	0.201381	0.0922966	GMP like
Tend_2L_CATATGGCATTGCGGC	0.0983991	0.201349	GMP like
Tend_2L_CATGACAAGAGTCTGG	0.130096	0.150044	GMP like
Tend_2L_CCTACACTCGGCTTGG	0.132864	0.133053	GMP like
Tend_2L_CCTACACTCTACCAGA	0.125096	0.141482	GMP like
Tend_2L_CCTTCCCGTAATCGTC	0.116661	0.177769	GMP like
Tend_2L_CGAACATGTATATGGA	0.129325	0.130043	GMP like
Tend_2L_CGAGCACAGCAGACTG	0.112543	0.174464	GMP like
Tend_2L_CGATCGGAGTTAGGTA	0.126913	0.189649	GMP like
Tend_2L_CGGCTAGAGAAACGAG	0.123125	0.172705	GMP like
Tend_2L_CGGGTCATCTGCGTAA	0.134586	0.12873	GMP like
Tend_2L_CGTGTCTAGAGTAAGG	0.0808528	0.140318	GMP like
Tend_2L_CTAACTTAGCTCAACT	0.0844868	0.140794	GMP like
Tend_2L_CTCATTAAGCACCGTC	0.123143	0.180438	GMP like
Tend_2L_CTCTAATCATGGTCAT	0.0983252	0.188464	GMP like
Tend_2L_GATGAAAAGTCCAGGA	0.0939636	0.153827	GMP like
Tend_2L_GATGAGGTCCGAAGAG	0.129509	0.15185	GMP like
Tend_2L_GCAAACTGTCCCGACA	0.13083	0.128673	GMP like
Tend_2L_GCCAAATCATGAAGTA	0.108315	0.116597	GMP like
Tend_2L_GCCTCTAAGTGTCCAT	0.113257	0.150915	GMP like
Tend_2L_GCTTCCACATAACCTG	0.121939	0.155597	GMP like
Tend_2L_GGAACTTTCAGTTCGA	0.114595	0.11192	GMP like
Tend_2L_GTCATTTGTGATGCCC	0.157866	0.181791	GMP like
Tend_2L_GTGCGGTTCAGTGCAT	0.12437	0.197072	GMP like
Tend_2L_GTGGGTCCAGTATAAG	0.123412	0.15102	GMP like
Tend_2L_GTGGGTCTCCTAGAAC	0.108034	0.146226	GMP like
Tend_2L_GTTCTCGAGTGACATA	0.118114	0.123863	GMP like
Tend_2L_GTTCTCGCACGGTGTC	0.121475	0.141106	GMP like
Tend_2L_TAAGCGTAGTTGCAGG	0.112608	0.125609	GMP like
Tend_2L_TACCTATAGACAGAGA	0.0908851	0.127468	GMP like
Tend_2L_TATGCCCGTAAGTGTA	0.138962	0.145993	GMP like
Tend_2L_TGACGGCAGACTAGGC	0.11754	0.126304	GMP like
Tend_2L_TGCCCTACATTATCTC	0.131052	0.172579	GMP like
Tend_2L_TGGGAAGAGATTACCC	0.0832849	0.101209	GMP like
Tend_2L_TTAGGACTCCTATTCA	0.0894546	0.0605175	GMP like
Tend_2L_TTGAACGCATCCGCGA	0.0765248	0.1741	GMP like
Tend_2L_TTGTAGGGTCAGAATA	0.115519	0.127675	GMP like
Tend_2L_TTTATGCTCCCTTGCA	0.113203	0.173671	GMP like
Tend_2L_AAAGCAAAGCTATGCT	0.121937	0.134329	GMP like
Tend_2L_AAAGCAACAGTCCTTC	0.107922	0.142834	GMP like
Tend_2L_AACACGTTCATTCACT	0.151289	0.154689	GMP like
Tend_2L_ACCGTAAGTCTTCAAG	0.15449	0.166076	GMP like
Tend_2L_ACGATACTCACCCTCA	0.141039	0.0888792	GMP like
Tend_2L_ACTTGTTAGGCGTACA	0.106583	0.110343	GMP like
Tend_2L_AGAATAGAGTCCAGGA	0.105511	0.183111	GMP like
Tend_2L_AGACGTTTCCGCGCAA	0.114808	0.166053	GMP like
Tend_2L_AGCATACCACCAGTTA	0.120257	0.108739	GMP like
Tend_2L_AGGCCGTCAGTGAGTG	0.109925	0.174082	GMP like
Tend_2L_AGGTCCGAGCATGGCA	0.0802546	0.188692	GMP like
Tend_2L_ATAACGCTCTGCGGCA	0.15751	0.151912	GMP like
Tend_2L_ATAGACCCAGCCTTTC	0.155596	0.167115	GMP like
Tend_2L_ATCATGGCACACGCTG	0.133779	0.13976	GMP like
Tend_2L_ATCCACCTCGATGAGG	0.0853432	0.122118	GMP like
Tend_2L_ATCGAGTGTGTAAGTA	0.109818	0.123018	GMP like
Tend_2L_ATCTGCCAGTGGGATC	0.122348	0.124985	GMP like
Tend_2L_ATTGGTGTCCTAGAAC	0.134261	0.135517	GMP like
Tend_2L_CAACTAGGTAGGGACT	0.108816	0.177776	GMP like
Tend_2L_CACACCTAGAACTGTA	0.122806	0.105282	GMP like
Tend_2L_CACCAGGGTCAGATAA	0.145056	0.16793	GMP like
Tend_2L_CAGATCAAGAGATGAG	0.0801763	0.143277	GMP like
Tend_2L_CAGCATATCAGAGGTG	0.102518	0.153292	GMP like
Tend_2L_CAGCATATCTCTGCTG	0.137255	0.172327	GMP like
Tend_2L_CAGCCGAGTTAGTGGG	0.123324	0.137891	GMP like
Tend_2L_CATATGGCACATAACC	0.112907	0.164548	GMP like
Tend_2L_CATCCACGTGAACCTT	0.137599	0.148265	GMP like
Tend_2L_CCATGTCGTCAGTGGA	0.131241	0.143918	GMP like
Tend_2L_CCCAATCAGAATAGGG	0.116908	0.11454	GMP like
Tend_2L_CCGTGGAGTATTCGTG	0.131736	0.104327	GMP like
Tend_2L_CCTATTAAGTGGAGTC	0.162756	0.141673	GMP like
Tend_2L_CCTCAGTTCATAACCG	0.108716	0.131158	GMP like
Tend_2L_CCTTCGAGTCTAGTCA	0.121263	0.095369	GMP like
Tend_2L_CCTTCGATCTTATCTG	0.104613	0.106375	GMP like
Tend_2L_CGACTTCTCCGTAGTA	0.113434	0.141162	GMP like
Tend_2L_CGAGCACGTGGCTCCA	0.109082	0.165323	GMP like
Tend_2L_CGCTATCCAGCCTTTC	0.124294	0.126995	GMP like
Tend_2L_CGGTTAATCCGTACAA	0.11175	0.0782491	GMP like
Tend_2L_CGTAGGCTCGTACGGC	0.0750623	0.149048	GMP like
Tend_2L_CGTCAGGGTACACCGC	0.123798	0.137434	GMP like
Tend_2L_CGTCAGGGTTCAACCA	0.0939633	0.176276	GMP like
Tend_2L_CGTGTAACATCACGTA	0.15947	0.139261	GMP like
Tend_2L_CGTGTCTAGGCCCTCA	0.0432945	0.095982	GMP like
Tend_2L_CTAACTTGTAGGACAC	0.10703	0.140801	GMP like
Tend_2L_CTAATGGGTGCCTTGG	0.123646	0.152876	GMP like
Tend_2L_CTACACCCATTGGCGC	0.116689	0.185975	GMP like
Tend_2L_CTACCCAGTTTAAGCC	0.109726	0.129708	GMP like
Tend_2L_CTCGAAATCCGCGGTA	0.129659	0.115091	GMP like
Tend_2L_GAAATGATCGGCGGTT	0.111988	0.0929995	GMP like
Tend_2L_GAACATCCAGCTGCAC	0.093883	0.143191	GMP like
Tend_2L_GATTCAGCAATAACGA	0.123943	0.127319	GMP like
Tend_2L_GCAATCAGTGCAACGA	0.141733	0.150337	GMP like
Tend_2L_GCATGATCAGTATAAG	0.105491	0.122243	GMP like
Tend_2L_GGAAAGCCATTAGCCA	0.11713	0.16504	GMP like
Tend_2L_GGCGACTCACGAGAGT	0.13327	0.139099	GMP like
Tend_2L_GGGAATGAGAACAACT	0.0929513	0.138478	GMP like
Tend_2L_GGGCATCGTCATATGC	0.0889714	0.132831	GMP like
Tend_2L_GGGTCTGTCACGCGGT	0.122539	0.160247	GMP like
Tend_2L_GTAGGCCCATGAGCGA	0.130272	0.139363	GMP like
Tend_2L_GTCAAGTAGAGGTTGC	0.136364	0.140121	GMP like
Tend_2L_GTCACGGGTCACTGGC	0.117492	0.160215	GMP like
Tend_2L_GTCGTAATCAGTTAGC	0.118535	0.131268	GMP like
Tend_2L_GTCTCGTAGCAGCGTA	0.119462	0.124284	GMP like
Tend_2L_GTGCGGTAGCTGTTCA	0.0957443	0.149272	GMP like
Tend_2L_GTGTTAGCAACGATCT	0.108641	0.15747	GMP like
Tend_2L_GTGTTAGTCAACACGT	0.0957317	0.113775	GMP like
Tend_2L_GTTAAGCGTTCCATGA	0.124385	0.12703	GMP like
Tend_2L_TAAACCGTCTCTTATG	0.0809465	0.143356	GMP like
Tend_2L_TAAGCGTCACTATCTT	0.120317	0.159736	GMP like
Tend_2L_TACAGTGAGGCTACGA	0.108618	0.157189	GMP like
Tend_2L_TACGGATAGAATGTTG	0.0794108	0.129394	GMP like
Tend_2L_TACTTGTTCAGGATCT	0.107213	0.117683	GMP like
Tend_2L_TAGGCATGTAGCGTCC	0.11216	0.131937	GMP like
Tend_2L_TATCTCAAGCCAACAG	0.118924	0.13781	GMP like
Tend_2L_TATGCCCTCATTTGGG	0.088725	0.130861	GMP like
Tend_2L_TATTACCAGATGTGTA	0.130206	0.142718	GMP like
Tend_2L_TCACAAGAGGGTATCG	0.137743	0.148394	GMP like
Tend_2L_TCAGCAAAGGCTAGAC	0.117923	0.187969	GMP like
Tend_2L_TCCCGATTCCAAGCCG	0.106362	0.125337	GMP like
Tend_2L_TCTCTAATCACGGTTA	0.0945454	0.167969	GMP like
Tend_2L_TCTCTAATCTCTAAGG	0.086191	0.152938	GMP like
Tend_2L_TCTGAGAGTGACGGTA	0.159677	0.12672	GMP like
Tend_2L_TCTGAGAGTGTTGAGG	0.116065	0.166847	GMP like
Tend_2L_TCTGAGATCTTGAGAC	0.140925	0.183701	GMP like
Tend_2L_TGAGCCGCACAACGCC	0.0909589	0.125512	GMP like
Tend_2L_TGATTTCTCGTCCGTT	0.127902	0.122835	GMP like
Tend_2L_TGCCCTATCTGAGTGT	0.0926263	0.145694	GMP like
Tend_2L_TGCGGGTTCAGTTTGG	0.146748	0.153002	GMP like
Tend_2L_TTAGTTCAGAGTACCG	0.141842	0.141048	GMP like
Tend_2L_TTGCGTCGTTTGCATG	0.140466	0.130123	GMP like
Tend_2L_TTTGGTTTCGAATGCT	0.150087	0.127162	GMP like
Tend_2L_AGCGGTCTCCGCAGTG	0.114098	0.149949	GMP like
Tend_2L_AGGTCCGAGTCCGGTC	0.0947829	0.155351	GMP like
Tend_2L_ATTACTCAGGCTATCT	0.104301	0.134207	GMP like
Tend_2L_GAGTCCGTCCAAACAC	0.120654	0.141822	GMP like
Tend_2L_GATCGATTCACTTATC	0.118934	0.153842	GMP like
Tend_2L_GCTGCGAAGGCCCTTG	0.0972365	0.131441	GMP like
Tend_2L_GGCAATTCACAGGAGT	0.101831	0.143931	GMP like
Tend_2L_GGGTCTGTCTGGTGTA	0.0972624	0.146655	GMP like
Tend_2L_ACTTACTAGATATGGT	0.108424	0.132474	GMP like
Tend_2L_ACTTTCAGTACCGTTA	0.122016	0.190326	GMP like
Tend_2L_AGAGTGGGTGATGTCT	0.095369	0.127367	GMP like
Tend_2L_AGGCCGTCATCCAACA	0.0788914	0.119997	GMP like
Tend_2L_ATAGACCAGAAACGCC	0.139008	0.178352	GMP like
Tend_2L_CCAATCCGTAGCCTCG	0.0920357	0.13249	GMP like
Tend_2L_CGGACTGCATCAGTAC	0.112293	0.154368	GMP like
Tend_2L_CGTGTAATCAAGATCC	0.132543	0.182416	GMP like
Tend_2L_GAAATGAGTGATAAAC	0.111312	0.171391	GMP like
Tend_2L_GACAGAGGTATCAGTC	0.137368	0.102281	GMP like
Tend_2L_GACCTGGTCCGTTGCT	0.126935	0.0732569	GMP like
Tend_2L_GCACTCTTCCGCATCT	0.095617	0.138171	GMP like
Tend_2L_GCAGCCACATGCCTAA	0.10774	0.162589	GMP like
Tend_2L_GGAAAGCGTTGGTAAA	0.101083	0.168566	GMP like
Tend_2L_GTGAAGGGTACTCAAC	0.0727004	0.155411	GMP like
Tend_2L_TACCTATGTATGAATG	0.073255	0.148411	GMP like
Tend_2L_TACTTACAGCAGATCG	0.046822	0.144173	GMP like
Tend_2L_TAGACCATCGGTCTAA	0.112016	0.183995	GMP like
Tend_2L_TGAGCCGGTGACTACT	0.13919	0.140182	GMP like
Tend_2L_TGCGGGTCAGACAGGT	0.125723	0.076802	GMP like
AAACGGGAGCTAAGAT	0.157541	0.155035	GMP like
AAAGATGCACAGTCGC	0.118532	0.145573	GMP like
AAGTCTGCAATAGCGG	0.109711	0.0866962	GMP like
ACACCAACATAAGACA	0.0788198	0.138873	HSPC
ACATACGCAAACTGTC	0.0801603	0.113841	GMP like
ACCCACTCAACCGCCA	0.131567	0.203995	GMP like
ACCTTTAAGACCACGA	0.0881426	0.144589	GMP like
ACGGCCAAGTGTACTC	0.153599	0.0968682	GMP like
ACTATCTCAAGCCGTC	0.130384	0.136328	GMP like
AGAGCTTCAAACCCAT	0.136625	0.0728003	GMP like
AGCGGTCCAGGTCGTC	0.0904053	0.0519668	GMP like
AGTGTCAAGCCTATGT	0.0764505	0.114384	GMP like
ATGTGTGAGTGCAAGC	0.171142	0.188429	GMP like
ATTGGTGCACATGGGA	0.129841	0.0838382	GMP like
CAACCTCTCATAGCAC	0.160844	0.137268	GMP like
CAGAATCCATCATCCC	0.113219	0.163997	GMP like
CAGCATAAGATAGGAG	0.088296	0.212823	GMP like
CATCGAAGTCAAGCGA	0.104288	0.130294	GMP like
CATCGGGCAATGTTGC	0.111112	0.144149	GMP like
CATCGGGTCCGAAGAG	0.0917961	0.108577	GMP like
CCACGGAAGATATGCA	0.0878776	0.0627276	GMP like
CCTACACCATGTAGTC	0.0614223	0.125685	GMP like
CCTCAGTTCTTCGGTC	0.0706029	0.186425	GMP like
CGAGAAGAGGCTATCT	0.0924341	0.140113	GMP like
CGCGGTACACAAGACG	0.145645	0.125578	GMP like
CGGACACAGTGCTGCC	0.1106	0.147258	GMP like
CGGACACCAGAGTGTG	0.107133	0.135177	GMP like
CGGCTAGTCTAACCGA	0.0753493	0.127695	GMP like
CGTAGGCCACATTAGC	0.0892866	0.103163	GMP like
CGTTCTGGTGTTAAGA	0.0552931	0.0947763	GMP like
CTCCTAGCAGGATCGA	0.11184	0.17686	GMP like
CTGAAGTCACCAGCAC	0.104244	0.143831	GMP like
CTGCCTACAGCTCCGA	0.0737691	0.149431	GMP like
CTTAACTAGCTCTCGG	0.0911574	0.0438363	GMP like
CTTAACTGTAGCAAAT	0.152061	0.19762	GMP like
GAAACTCGTACTCGCG	0.114253	0.138293	GMP like
GAATGAACAGTTAACC	0.108456	0.108704	GMP like
GACCTGGCACGGTAGA	0.0520608	0.132366	GMP like
GATCGCGGTACCGCTG	0.15626	0.138943	GMP like
GCGACCATCTAGCACA	0.0547317	0.162957	GMP like
GGACATTCAGATGGGT	0.123201	0.178428	GMP like
GGATTACAGCGATGAC	0.117429	0.187363	GMP like
GGGAGATCAATCGGTT	0.127475	0.135534	GMP like
GGTGCGTCAAGCGTAG	0.118334	0.152538	GMP like
GTAGTCATCCTGCTTG	0.0875508	0.079281	GMP like
GTCACGGGTCAGGACA	0.140783	0.123131	GMP like
GTCGGGTGTTCGGCAC	0.0820055	0.1627	GMP like
GTGCAGCAGGAGCGAG	0.111382	0.161298	GMP like
TACGGGCTCCAACCAA	0.0686849	0.119258	GMP like
TATGCCCGTTACCAGT	0.137372	0.14142	GMP like
TCAGATGCAAGCGAGT	0.168602	0.131502	GMP like
TCCCGATAGGCACATG	0.123389	0.1463	GMP like
TCGGGACCACGTCTCT	0.177731	0.0232492	GMP like
TCTTCGGTCTTTCCTC	0.156331	0.116195	HSPC
TGACTAGAGCATGGCA	0.1372	0.173186	GMP like
TGCCCTAAGCCGATTT	0.0678115	0.15579	GMP like
TGCGCAGAGTGGAGTC	0.11931	0.174622	GMP like
TGGACGCTCCTACAGA	0.0964648	0.0995974	GMP like
TTATGCTTCGGCATCG	0.0979766	0.193471	GMP like
TTGCCGTGTACTCGCG	0.052095	0.0667538	GMP like
CGTCAGGCACCTTGTC	0.104467	0.0666295	GMP like
T2_2R_CGTCCATCACTCTGTC	0.154973	0.151293	GMP like
T2_2R_CGTTCTGCAAGGTTTC	0.146365	0.153007	GMP like
T2_2R_TGAGAGGAGAGCTGCA	0.0793074	0.135408	GMP like
T2_2R_TGAGCATCACGGCTAC	0.122463	0.17902	GMP like
T2_N_ACTTACTTCTAGCACA	0.117941	0.18037	GMP like
Tend_1L_AAGGAGCGTATAATGG	0.093566	0.125177	GMP like
Tend_1L_AGCTCCTCAGTACACT	0.0672014	0.131015	GMP like
Tend_1L_AGGGATGCATTACCTT	0.0575998	0.16351	GMP like
Tend_1L_ATAGACCAGTCAATAG	0.105642	0.110339	GMP like
Tend_1L_ATTGGACAGAACTGTA	0.115625	0.128299	GMP like
Tend_1L_ATTTCTGAGAGTAATC	0.091733	0.114063	GMP like
Tend_1L_CAACCAAAGTACATGA	0.0763417	0.118008	GMP like
Tend_1L_CAAGTTGGTGGCCCTA	0.0988701	0.167991	GMP like
Tend_1L_CACCACTGTCGACTAT	0.159356	0.158696	GMP like
Tend_1L_CAGCAGCGTCGCGAAA	0.105904	0.167531	GMP like
Tend_1L_CAGCGACCACATAACC	0.0496767	0.134561	GMP like
Tend_1L_CATGCCTCAATCCGAT	0.0993323	0.187242	GMP like
Tend_1L_CCGTACTGTGTTGGGA	0.112978	0.160746	GMP like
Tend_1L_CCTTCCCGTGTAATGA	0.109994	0.121771	GMP like
Tend_1L_CGGACACTCAAGAAGT	0.0824988	0.155264	GMP like
Tend_1L_CTCTGGTGTACTTCTT	0.0929055	0.111647	GMP like
Tend_1L_GACTACAGTCATGCAT	0.123077	0.165492	GMP like
Tend_1L_GCGCAGTAGACGACGT	0.123363	0.213423	GMP like
Tend_1L_GGACGTCCACGAAATA	0.137739	0.183093	GMP like
Tend_1L_GGCAATTAGGTACTCT	0.157244	0.155854	GMP like
Tend_1L_GTACTTTGTTGGGACA	0.10547	0.123936	GMP like
Tend_1L_GTCACAAAGCTAACTC	0.105581	0.14959	GMP like
Tend_1L_GTTCGGGTCAGAGACG	0.143266	0.103061	GMP like
Tend_1L_TCGTAGATCGCAGGCT	0.117298	0.128672	GMP like
Tend_1L_TGCCCATGTCGATTGT	0.0992679	0.145403	GMP like
Tend_1L_TGGCTGGGTGGTTTCA	0.0887733	0.127766	GMP like
Tend_1L_TTCTACACAAAGAATC	0.115007	0.237067	GMP like
Tend_1L_CACAGGCGTACAGCAG	0.112005	0.117734	GMP like
Tend_1L_TGACTTTTCATACGGT	0.0832519	0.160336	GMP like
Tend_1L_TTTATGCAGACTCGGA	0.0924503	0.171014	GMP like
Tend_2L_AAATGCCCACATTCGA	0.0986685	0.176744	GMP like
Tend_2L_ACGGGTCGTAAGAGAG	0.0878412	0.144225	GMP like
Tend_2L_ACGTCAACACTCGACG	0.147224	0.186962	GMP like
Tend_2L_ATCCACCAGGTGCAAC	0.140877	0.102626	GMP like
Tend_2L_ATGAGGGGTTACAGAA	0.166615	0.110368	GMP like
Tend_2L_CCCAGTTGTTTGACTG	0.154483	0.118576	GMP like
Tend_2L_CCGGTAGTCCTTGCCA	0.094902	0.0975123	GMP like
Tend_2L_CTTAGGACAGTGACAG	0.166346	0.213656	GMP like
Tend_2L_GATGAGGAGGTACTCT	0.084587	0.171686	GMP like
Tend_2L_GGAAAGCAGGTGGGTT	0.0851002	0.0884496	GMP like
Tend_2L_GTAGGCCAGCTAGTTC	0.106752	0.121544	GMP like
Tend_2L_GTTCATTCAGCCTGTG	0.0991225	0.101235	GMP like
Tend_2L_TAAGTGCGTACTTAGC	0.120673	0.156983	GMP like
Tend_2L_TGTCCCAAGGTGATAT	0.0482676	0.196451	GMP like
Tend_2L_AACTGGTCATGCCACG	0.116333	0.150134	GMP like
Tend_2L_CGATGTACATTTGCTT	0.108939	0.177877	GMP like
Tend_2L_CGCGTTTGTCTGCAAT	0.122714	0.112897	GMP like
Tend_2L_GCGCCAAAGCCAACAG	0.100825	0.131666	GMP like
CTCAGAACAAGCCATT	0.134398	0.117205	GMP like
GTATCTTGTAGGAGTC	0.100818	0.160045	GMP like
TCTTCGGAGACCACGA	0.101634	0.120333	GMP like
AGCTCCTTCTATCCTA	0.124638	0.0309415	GMP like
T1_L_GTCCTCACAAGTCATC	0	0.0623598	GMP
Tend_1L_ACAGCCGCATGGGACA	0.162327	0.185059	GMP like
Tend_1L_CCTACACGTTCAGCGC	0.0672306	0.144243	GMP like
Tend_1L_CTAGAGTGTTACTGAC	0.0844039	0.110769	GMP like
Tend_1L_GCAGTTAAGAAACGAG	0.156185	0.179065	GMP like
Tend_1L_GGAATAACATTAGCCA	0.141287	0.134778	GMP like
Tend_1L_GGGCACTAGCTGCGAA	0.10904	0.205236	GMP like
Tend_1L_TCACGAACACCGATAT	0.14276	0.126227	GMP like
Tend_1L_TCAGGATTCAACCATG	0.117448	0.152649	GMP like
Tend_1L_TTAGGCAGTTGTACAC	0.11684	0.180873	GMP like
Tend_1L_TTTGCGCGTTCCACGG	0.102666	0.176982	GMP like
Tend_1L_AGTTGGTTCAGGCAAG	0.130782	0.171549	GMP like
Tend_1L_CGAATGTGTGGCAAAC	0.10252	0.123184	GMP like
Tend_1L_ACTATCTCAGCTGTTA	0.130673	0.130287	GMP like
Tend_1L_CATCAGAAGTGGCACA	0.112627	0.166299	GMP like
Tend_1L_CATCCACTCTTCCTTC	0.0983884	0.132356	GMP like
Tend_1L_GGAATAACACTATCTT	0.13001	0.149809	GMP like
Tend_1L_GTATTCTAGTTCGCGC	0.137589	0.17854	GMP like
Tend_1L_TCAGATGAGAATTCCC	0.0999913	0.131423	GMP like
Tend_1L_TCAGGATTCGATAGAA	0.0956966	0.141771	GMP like
Tend_2L_AACTTTCAGGACACCA	0.120778	0.188868	GMP like
Tend_2L_AGTCTTTAGTAATCCC	0.120278	0.127028	GMP like
Tend_2L_GAACCTAGTGTAATGA	0.0899786	0.130648	GMP like
Tend_2L_GGGAATGTCCCTCTTT	0.103401	0.161492	GMP like
Tend_2L_TAGGCATCATGGTTGT	0.113012	0.135667	GMP like
Tend_2L_TGTGGTATCCTTTACA	0.0789994	0.211956	GMP like
Tend_2L_TTCTACAGTAAGAGAG	0.130328	0.165284	GMP like
Tend_2L_ACCGTAAAGCGTGAGT	0.125452	0.163949	GMP like
Tend_2L_ACTGAACAGAAAGTGG	0.135632	0.154082	GMP like
Tend_2L_AGCATACGTTGTCTTT	0.121163	0.169016	GMP like
Tend_2L_AGGTCATAGTGTTGAA	0.105544	0.106701	GMP like
Tend_2L_AGTTGGTAGGAGTCTG	0.116261	0.171724	GMP like
Tend_2L_CGAGAAGTCTAACTTC	0.0899911	0.111698	GMP like
Tend_2L_CGCCAAGAGATGGGTC	0.147056	0.149521	GMP like
Tend_2L_CTTACCGCAATGGTCT	0.13703	0.180804	GMP like
Tend_2L_TACCTTAGTCTGCAAT	0.128991	0.152672	GMP like
Tend_2L_TACTTGTAGTGGAGTC	0.140908	0.13185	GMP like
Tend_2L_TATGCCCGTTCCAACA	0.102269	0.116211	GMP like
Tend_2L_TGTGGTAGTACCATCA	0.130913	0.126036	GMP like
Tend_2L_CAACTAGAGAGCTGGT	0.0993772	0.187956	GMP like
ATGTGTGGTAAATGTG	0.100343	0.131278	GMP like
CTCGAGGTCGGCATCG	0.124649	0.175958	GMP like
CTCGTCACAATGAATG	0.157467	0.140687	GMP like
GGGAGATTCATTATCC	0.163673	0.202195	GMP like
GGTGAAGGTTTGACAC	0.0947022	0.160066	GMP like
GTAACGTGTCAATACC	0.158684	0.170859	GMP like
GTAGGCCCAAGTCATC	0.11021	0.154849	GMP like
T2_2R_CACATTTCACGTTGGC	0.103119	0.123959	HSPC
T2_N_CATGGCGCAGACGCCT	0.131091	0.177735	HSPC
Too_HSPC_ATAAGAGGTTCGAATC	0.13245	0.175056	HSPC
Tend_2L_AGTGTCACATGAAGTA	0.117534	0.102682	GMP
CACATAGCATGGTCAT	0.192584	0.125692	GMP like
CCACTACTCCTAAGTG	0.172628	0.175271	HSPC
GTCTTCGCATGGTCAT	0.144801	0.172249	HSPC
T1_L_AAACCTGTCTCCTATA	0.177412	0.0516376	HSPC
T1_L_AATCGGTTCGTTGCCT	0	0.0673802	GMP
T1_L_ACATACGGTTTGCATG	0	0.0541148	GMP
T1_L_ACATACGTCAGTACGT	0.154471	0.146302	HSPC
T1_L_ACATCAGTCCGCTGTT	0.0217061	0.0819229	GMP
T1_L_ACCTTTAGTAGAAGGA	0.108202	0.154717	HSPC
T1_L_ACGATGTGTTCTGTTT	0.0476292	0.0299603	GMP
T1_L_ACGGGCTTCTTACCTA	0.148783	0.0920167	HSPC
T1_L_AGACGTTTCGCTTGTC	0.142374	0.156245	HSPC
T1_L_AGAGCGACATGCCCGA	0.116853	0.1771	HSPC
T1_L_AGCCTAACAAGTAGTA	0.151405	0.206351	HSPC
T1_L_AGCGGTCAGGATGGAA	0.177875	0.162767	HSPC
T1_L_AGGTCATCATGGTCAT	0.115551	0.118437	HSPC
T1_L_AGGTCATGTAACGCGA	0.0911622	0.103178	GMP
T1_L_ATCCGAAGTCGGCACT	0.0632902	0.118222	GMP
T1_L_ATGAGGGCATACAGCT	0.12636	0.111515	HSPC
T1_L_ATTACTCTCTGAGTGT	0.0681895	0.0285956	GMP
T1_L_ATTTCTGAGATGAGAG	0.0936536	0.0589111	HSPC
T1_L_CAACCTCGTCGACTAT	0.148411	0.14177	HSPC
T1_L_CACAAACAGGGTGTGT	0.154598	0.286629	HSPC
T1_L_CACACTCAGGCATGGT	0.0857433	0.0671393	GMP
T1_L_CAGCTGGTCCTCCTAG	0.153174	0.172995	HSPC
T1_L_CATCCACAGACGCACA	0.0852922	0.126641	HSPC
T1_L_CATCCACGTTACGCGC	0.155037	0.0975235	HSPC
T1_L_CATCGAAGTAGCTGCC	0.0989127	0.170777	HSPC
T1_L_CATTCGCTCTCCAACC	0.125781	0.169048	HSPC
T1_L_CCACGGAAGCAGATCG	0.189958	0.186219	HSPC
T1_L_CCAGCGACAGACAAGC	0.0585551	0.145083	HSPC
T1_L_CCCAGTTCAGCTGCTG	0.116145	0.168285	HSPC
T1_L_CCGGGATAGATGTTAG	0.110506	0.0322818	GMP
T1_L_CCTAAAGAGGGTTCCC	0.197128	0.187969	HSPC
T1_L_CGAACATCAACTGCGC	0.148412	0.184139	HSPC
T1_L_CGAGCACTCTTTACGT	0.022047	0.0277366	GMP
T1_L_CGTAGCGTCGCCAAAT	0.168041	0.11866	HSPC
T1_L_CGTCACTAGATGTGGC	0.0952479	0.0263783	GMP
T1_L_CTAGAGTCAGGGAGAG	0.153374	0.0954883	HSPC
T1_L_CTCGAAAAGTATGACA	0.103552	0.129757	GMP
T1_L_CTCGTACCAACTTGAC	0.111064	0.220101	HSPC
T1_L_CTCTGGTTCCGGGTGT	0.117906	0.0941644	HSPC
T1_L_CTGTTTATCGTACGGC	0.110623	0.0909606	HSPC
T1_L_CTTACCGTCCGTAGGC	0.0647188	0.180536	GMP
T1_L_CTTAGGACAGGTCCAC	0.17091	0.144421	HSPC
T1_L_GAAATGACAGCTGCTG	0.11153	0.160896	GMP
T1_L_GAAGCAGGTAGCGATG	0.0532513	0.0263441	GMP
T1_L_GACCAATCATCCTAGA	0.100182	0.12087	HSPC
T1_L_GATCGATCAAACCTAC	0.0198988	0.100136	GMP
T1_L_GATTCAGCATTATCTC	0.102035	0.118648	GMP
T1_L_GCAATCATCACTTCAT	0.129788	0.163281	HSPC
T1_L_GCAGCCACACCGTTGG	0.0545917	0.0541678	GMP
T1_L_GCTTGAAAGACCCACC	0.178158	0.199215	HSPC
T1_L_GGACAGATCGGATGTT	0.117036	0.0895623	GMP
T1_L_GGCGACTGTACGACCC	0.0575276	0.0482489	GMP
T1_L_GGGACCTCAAGACACG	0.0175154	0.0790773	GMP
T1_L_GGGCATCTCACATGCA	0.0244927	0.0875057	HSPC
T1_L_GTATTCTAGGTAGCCA	0.14322	0.153989	HSPC
T1_L_GTATTCTCAATGGATA	0.0957293	0.120434	GMP
T1_L_GTCGTAAAGAGTAATC	0.0635028	0.0641316	GMP
T1_L_GTCTCGTGTCCGAGTC	0.0417535	0.112878	HSPC
T1_L_GTCTTCGTCGGATGGA	0.167052	0.19491	HSPC
T1_L_TAAACCGGTGCTAGCC	0.0788512	0.154299	GMP
T1_L_TAAGCGTGTCCGTCAG	0.184691	0.144946	HSPC
T1_L_TACGGGCTCCGTAGGC	0.0376908	0.112807	GMP
T1_L_TAGGCATAGTTACCCA	0.142513	0.0843128	HSPC
T1_L_TCAGCAATCCAAGTAC	0.0357602	0.0674829	GMP
T1_L_TCATTACCATCATCCC	0.0818556	0.0514898	GMP
T1_L_TCGTACCTCCGATATG	0.158013	0.170697	HSPC
T1_L_TGAGAGGAGGGTCTCC	0.131832	0.118498	HSPC
T1_L_TGAGCATCAGACGTAG	0.117817	0.136632	HSPC
T1_L_TGCTACCGTCGCATCG	0.192369	0.153997	GMP
T1_L_CCTTCGAGTGCCTGCA	0.259293	0.244829	HSPC
T1_L_GCGCCAACAATCGAAA	0.158428	0.116375	HSPC
T1_L_TGGGAAGTCGAGAACG	0.0610299	0.0426962	GMP
T1_L_ACGATACGTGACGCCT	0.045165	0	GMP
T1_R_AAACCTGCACTTACGA	0.0807183	0.0797352	GMP
T1_R_AAGTCTGTCATCGATG	0.0286016	0.111096	GMP
T1_R_ACCAGTACACGGCTAC	0.0334237	-0.00441717	GMP
T1_R_ACGATACAGGTACTCT	0.107461	0.100282	HSPC
T1_R_ACGGGTCCACAGACTT	0.160782	0.16176	HSPC
T1_R_ACTGTCCCAAGTTGTC	0.0699913	0.110597	GMP
T1_R_AGAGCGAGTAGCGCAA	0.0618686	0.0645578	GMP
T1_R_AGAGTGGAGACTAGAT	0.125658	0.158886	HSPC
T1_R_AGATTGCAGGCACATG	0.0466045	0.0852733	GMP
T1_R_AGCATACGTCCCGACA	0.169313	0.188333	HSPC
T1_R_AGTAGTCCACAGCGTC	0.180421	0.10024	HSPC
T1_R_AGTGAGGAGCTAGGCA	0.10786	0.0648	HSPC
T1_R_AGTGAGGTCAGCACAT	0.0826816	0.153642	GMP
T1_R_AGTGTCATCAGCACAT	0.134039	0.10402	HSPC
T1_R_ATGTGTGGTCGGCACT	0.103839	0.0637332	GMP
T1_R_ATTACTCAGCCACGTC	0.110082	0.104566	HSPC
T1_R_ATTGGTGTCACTCCTG	0.125908	0.144639	HSPC
T1_R_ATTGGTGTCTTCCTTC	0.0802508	0.101181	GMP
T1_R_CAAGGCCAGCCTATGT	0.12209	0.152541	HSPC
T1_R_CATGGCGAGTGTACTC	0.120042	0.118769	GMP
T1_R_CCGGGATCAGATTGCT	0.0710323	0.14654	HSPC
T1_R_CCGGTAGCAGGGCATA	0.0152457	0.0799041	GMP
T1_R_CCTACACGTTACGACT	0.085861	0.159703	HSPC
T1_R_CCTATTAGTCGCGTGT	0.0468761	0.0686887	GMP
T1_R_CCTTACGCAACTGGCC	0.0898124	0.013637	GMP
T1_R_CCTTTCTGTATTACCG	0.0859279	0.116659	GMP
T1_R_CGACCTTGTGGCAAAC	0.163793	0.131619	HSPC
T1_R_CGACTTCTCACGCGGT	0.0696974	0.08652	GMP
T1_R_CGGAGTCAGTCCGTAT	0.0303663	0.0546933	GMP
T1_R_CGTCTACTCCCGACTT	0.132687	0.209252	HSPC
T1_R_CGTGAGCCAAGCGTAG	0.147202	0.106548	HSPC
T1_R_CTACACCAGCTAGTCT	0.0907905	0.0610833	GMP
T1_R_CTAGAGTCAATCGGTT	0.097978	0.0836196	GMP
T1_R_CTGATCCTCCCATTAT	0.0317852	0.130993	HSPC
T1_R_CTGTTTAAGCTTTGGT	0.0187708	0.032311	GMP
T1_R_CTGTTTACACAAGACG	-0.00866658	0.0838047	GMP
T1_R_GAATGAATCGTGACAT	0.167973	0.147759	HSPC
T1_R_GACACGCAGATGGCGT	0.0582837	0.0923564	GMP
T1_R_GACACGCCAGTCCTTC	0.0951968	0.174178	HSPC
T1_R_GAGGTGACATGGTAGG	0.141459	0.15487	HSPC
T1_R_GAGTCCGAGAAACCAT	0.0794347	0.0828388	GMP
T1_R_GATCGATCATGCCACG	0.0789506	0.096525	GMP
T1_R_GATCGTACATGGTCTA	0.0426379	0.0713244	GMP
T1_R_GATGCTAAGCTCCTCT	-0.00306908	0.0982463	GMP
T1_R_GCAGTTATCCAAAGTC	0.111631	0.146204	HSPC
T1_R_GCGGGTTGTCTAGCGC	0.0954548	0.143287	HSPC
T1_R_GCTTCCAAGGTTACCT	0.110681	0.153475	GMP
T1_R_GGACATTAGACAAAGG	0.16103	0.235975	HSPC
T1_R_GGATGTTCACAAGTAA	0.14319	0.185154	HSPC
T1_R_GGCAATTCACAGCCCA	0.0275683	0.161917	HSPC
T1_R_GGGTCTGCAAAGTGCG	0.0823709	0.124368	GMP
T1_R_GTACGTAAGCATCATC	0.208273	0.183223	HSPC
T1_R_GTACTTTCATGTCCTC	0.00561093	0.0756134	GMP
T1_R_TAAGAGAAGATACACA	0.0257002	0.0221807	GMP
T1_R_TAAGCGTTCGCATGGC	0.0189301	0.069808	GMP
T1_R_TAAGTGCGTTTCGCTC	0.184544	0.110052	HSPC
T1_R_TACACGATCGGCGCTA	0.065615	0.160158	GMP
T1_R_TACGGGCTCACCATAG	0.163821	0.0949547	HSPC
T1_R_TATGCCCTCCCTCTTT	0.125395	0.160335	HSPC
T1_R_TATTACCCAATTCCTT	0.0585867	0.107805	GMP
T1_R_TCACAAGTCTTGACGA	0.0703893	0.143707	GMP
T1_R_TCAGGTATCCTCTAGC	0.122216	0.189057	HSPC
T1_R_TCCACACAGACGCAAC	0.029499	0.0176462	GMP
T1_R_TCGGGACAGAGCAATT	0.131596	0.16484	HSPC
T1_R_TGACTAGGTCAAAGAT	0.231626	0.198952	HSPC
T1_R_TGCACCTTCGTTACAG	0.0311859	0.0438093	GMP
T1_R_TGGGAAGGTCGAATCT	0.012469	0.0966644	GMP
T1_R_TGTCCCAGTCGACTGC	0.158133	0.205053	HSPC
T1_R_TGTTCCGAGACCCACC	0.134183	0.162656	HSPC
T1_R_TTTATGCCATAGAAAC	-0.0164796	0.0688873	GMP
T1_R_TTTGGTTAGTGAAGAG	0.0490652	0.117036	HSPC
T1_R_TTTGGTTGTGGCCCTA	0.0904113	0.0846197	GMP
T1_R_GCTCTGTGTAGGAGTC	0.172225	0.209519	HSPC
T1_R_TCTCTAACAAGCGATG	0.116903	0.193766	HSPC
T1_R_TCTTCGGTCAGCGATT	0.209681	0.135986	HSPC
T1_R_TCAGGTAAGGCAAAGA	0.0653745	0.10404	GMP
T2_2R_AAACCTGGTGGTAACG	0.149682	0.0565799	HSPC
T2_2R_AAATGCCGTGCCTGTG	0.0686376	0.0800846	GMP
T2_2R_AACCGCGCACGTCAGC	0.104222	0.050912	GMP
T2_2R_AACGTTGCAGATGAGC	0.0540902	0.0532537	GMP
T2_2R_AACGTTGTCCCTCTTT	0.0246475	0.059553	GMP
T2_2R_AACTCAGCAAGTACCT	0.148472	0.209964	HSPC
T2_2R_AACTCTTAGAAACCAT	0.108198	0.127105	HSPC
T2_2R_AACTCTTTCACGAAGG	0.0999581	0.195014	HSPC
T2_2R_AACTTTCGTACCATCA	0.0830764	0.183959	HSPC
T2_2R_AAGACCTGTTCCAACA	0.124757	0.12238	HSPC
T2_2R_AAGGCAGGTTGTCGCG	0.0280283	0.0442437	GMP
T2_2R_AAGGCAGTCCTAGTGA	0.00948693	0.0739943	GMP
T2_2R_AAGGTTCGTCCCTTGT	0.0245906	0.0904699	GMP
T2_2R_AAGGTTCGTCCGTCAG	0.161424	0.0909088	HSPC
T2_2R_AAGGTTCGTTATTCTC	0.124522	0.191067	HSPC
T2_2R_AAGGTTCTCTCGCTTG	0.0847898	0.11466	GMP
T2_2R_AAGTCTGGTTTGACAC	0.1679	0.162532	HSPC
T2_2R_AAGTCTGTCCATGAAC	0.10844	0.0800407	HSPC
T2_2R_AATCGGTGTCTAGCCG	0.0754405	0.0485615	GMP
T2_2R_ACAGCCGAGCCACGTC	0.0655113	0.104963	GMP
T2_2R_ACATGGTGTTTGTTGG	0.0914262	0.077452	HSPC
T2_2R_ACCGTAACAGGTTTCA	0.0136446	0.0676214	GMP
T2_2R_ACGATGTCATTCACTT	0.135214	0.159135	HSPC
T2_2R_ACGCCGACATAACCTG	0.146507	0.202501	HSPC
T2_2R_ACGGGCTTCGGATGTT	0.201945	0.177491	HSPC
T2_2R_ACGTCAACAACAACCT	0.152454	0.106155	HSPC
T2_2R_ACGTCAATCAAAGTAG	0.0699927	0.116189	GMP
T2_2R_ACTTTCACATGAACCT	0.0987104	0.0416499	GMP
T2_2R_AGAATAGTCTTGAGAC	0.0166263	0.0910512	GMP
T2_2R_AGAGCGAGTGTGACGA	0.100225	0.140359	HSPC
T2_2R_AGCCTAAAGGCATGTG	0.107789	0.1125	GMP
T2_2R_AGCCTAACAGTAAGCG	0.105944	0.20699	HSPC
T2_2R_AGCCTAACATGAGCGA	0.121271	0.114116	GMP
T2_2R_AGCCTAAGTCGGCTCA	0.12085	0.180166	HSPC
T2_2R_AGCCTAATCACATAGC	0.112279	0.0847454	HSPC
T2_2R_AGCTCCTGTTATTCTC	0.12998	0.148534	HSPC
T2_2R_AGGTCCGAGAGTTGGC	0.052587	0.0479904	GMP
T2_2R_ATAACGCTCCCAAGTA	0.0119983	-0.00139323	GMP
T2_2R_ATAGACCGTAAACCTC	0.123035	0.164997	HSPC
T2_2R_ATCATCTGTCTCGTTC	0.109213	0.149004	HSPC
T2_2R_ATCCGAATCCAACCAA	0.0635804	0.076247	GMP
T2_2R_ATTCTACGTTCGTGAT	0.0924626	0.0782148	GMP
T2_2R_CAACCTCAGTGGCACA	0.169744	0.133872	HSPC
T2_2R_CAACTAGAGGCCCTCA	0.110576	0.118587	HSPC
T2_2R_CACAAACTCTAGAGTC	0.0506598	0.0807102	GMP
T2_2R_CACACCTTCAGCTCTC	0.0269217	0.138052	HSPC
T2_2R_CACACTCCAGCCAATT	0.159493	0.0814066	HSPC
T2_2R_CACAGGCCATCGGACC	0.0328345	0.0562379	GMP
T2_2R_CACAGTATCGCCAAAT	0.0120581	0.0632765	GMP
T2_2R_CACCACTAGACAAAGG	0.149553	0.174761	HSPC
T2_2R_CACCAGGCAAGGACTG	0.140489	0.185813	HSPC
T2_2R_CAGCATAAGGCTCAGA	0.0335496	0.0565908	GMP
T2_2R_CAGCATACATCGGAAG	0.132497	0.151355	HSPC
T2_2R_CAGCTGGTCTGCGACG	0.0951293	0.137945	GMP
T2_2R_CATCGGGTCTGGTGTA	0.0597498	0.1055	HSPC
T2_2R_CATGCCTCACGAAAGC	0.119897	0.0856905	HSPC
T2_2R_CATGGCGAGAAACCTA	0.146835	0.168932	HSPC
T2_2R_CATTCGCGTCCGAGTC	0.157999	0.21329	HSPC
T2_2R_CCAATCCCAGGTCTCG	0.104581	0.121067	HSPC
T2_2R_CCAGCGACATGTTCCC	0.173228	0.135059	HSPC
T2_2R_CCATGTCAGCGTTCCG	0.116954	0.0515483	HSPC
T2_2R_CCCAATCAGGATGTAT	0.106768	0.0547305	GMP
T2_2R_CCCAATCTCCCTTGCA	0.0594103	0.114069	GMP
T2_2R_CCGTTCACATCACCCT	0.110057	0.162079	HSPC
T2_2R_CCGTTCATCTGGCGTG	0.0280905	0.0689528	GMP
T2_2R_CCTACCATCGAGGTAG	0.196272	0.159505	HSPC
T2_2R_CGAACATAGGAATCGC	0.0853394	0.138291	GMP
T2_2R_CGCGGTAGTGCGGTAA	0.134155	0.0424953	HSPC
T2_2R_CGCTATCCAGTCAGAG	0.114022	0.125152	HSPC
T2_2R_CGCTGGAAGCGTAATA	0.0541531	0.126885	GMP
T2_2R_CGGACTGAGTTTCCTT	0.170568	0.0967132	HSPC
T2_2R_CGGAGTCAGACCTTTG	0.146877	0.128828	HSPC
T2_2R_CGGTTAATCCTGCAGG	0.0632202	0.0252929	GMP
T2_2R_CGTAGCGTCTAACTCT	0.128966	0.219874	HSPC
T2_2R_CGTAGGCGTCTCTTTA	0.121104	0.136828	HSPC
T2_2R_CGTGAGCTCTTACCGC	0.180755	0.145313	HSPC
T2_2R_CTAAGACGTCACTTCC	0.0706496	0.0812726	GMP
T2_2R_CTAAGACGTGTTGAGG	0.183766	0.273864	HSPC
T2_2R_CTACGTCTCTGTTTGT	0.170722	0.0537914	HSPC
T2_2R_CTCGGGACATGGGAAC	0.143947	0.117284	HSPC
T2_2R_CTGCTGTTCCGTTGTC	0.0344505	0.131405	GMP
T2_2R_CTGGTCTGTCCCTTGT	0.144248	0.162611	HSPC
T2_2R_CTTCTCTAGGAGCGTT	0.122909	0.13813	HSPC
T2_2R_CTTGGCTCAAGACACG	0.0840842	0.0891928	GMP
T2_2R_CTTTGCGCAGTTCATG	0.0997536	0.172342	HSPC
T2_2R_GAAATGAGTTAAGAAC	0.0535271	0.0460752	GMP
T2_2R_GAACCTACAGCGTTCG	0.0741671	0.0746899	GMP
T2_2R_GAACCTACAGGTTTCA	0.176204	0.191841	HSPC
T2_2R_GACGCGTTCGCATGGC	0.0390974	0.0517822	GMP
T2_2R_GACGTGCCACCGCTAG	0.0858417	0.174847	HSPC
T2_2R_GAGTCCGAGCCAGAAC	0.102993	0.0784406	GMP
T2_2R_GAGTCCGTCCCTCAGT	0.217942	0.217188	HSPC
T2_2R_GATCTAGGTCAGGACA	0.0509279	0.101142	GMP
T2_2R_GATCTAGGTGATGTCT	0.205634	0.163504	HSPC
T2_2R_GATGAGGAGATGCCAG	0.103832	0.0936814	GMP
T2_2R_GATGAGGAGTCTCGGC	0.103799	0.0327679	GMP
T2_2R_GATTCAGTCGCTGATA	0.18406	0.177511	HSPC
T2_2R_GCAGTTACAGACAAAT	0.124307	0.127912	GMP
T2_2R_GCAGTTAGTTCGAATC	0.0323698	0.0774952	GMP
T2_2R_GCATGTAAGCCACGCT	0.0147727	0.107112	GMP
T2_2R_GCCAAATAGTAATCCC	0.220889	0.175978	HSPC
T2_2R_GCCAAATGTCAGAAGC	0.0604497	0.0177163	GMP
T2_2R_GCTCCTAGTTGCCTCT	0.0791816	0.198646	GMP
T2_2R_GCTGCAGAGAATAGGG	0.127594	0.0947883	HSPC
T2_2R_GCTGCAGCACGCTTTC	0.0131427	-0.00700279	GMP
T2_2R_GCTTGAAGTCACTTCC	0.1362	0.11406	HSPC
T2_2R_GGAACTTGTCAGAGGT	0.116579	0.189943	HSPC
T2_2R_GGAACTTGTTCCATGA	0.0610423	0.0883074	HSPC
T2_2R_GGACAAGAGATATGGT	0.125164	0.0746385	GMP
T2_2R_GGACGTCCATGACATC	0.049238	0.0245895	GMP
T2_2R_GGATTACGTCTCGTTC	0.0769759	0.0622576	GMP
T2_2R_GGGTCTGAGCTCCTCT	0.0690879	0.0729872	GMP
T2_2R_GGGTCTGTCATACGGT	0.0972	0.135872	HSPC
T2_2R_GGGTTGCTCAGCTCTC	0.173119	0.148029	HSPC
T2_2R_GGTATTGAGCCCAGCT	0.105039	0.187812	HSPC
T2_2R_GGTGAAGCATGTAGTC	0.0382638	0.0802154	GMP
T2_2R_GTCATTTAGAGGGATA	0.119362	0.123567	GMP
T2_2R_GTCTCGTTCTCGTTTA	0.0423501	0.14551	GMP
T2_2R_GTCTTCGCAATACGCT	0.140539	0.0390621	GMP
T2_2R_GTGCATACATTACGAC	0.1246	0.187588	HSPC
T2_2R_GTGCGGTTCAAGGCTT	0.0589444	0.0655577	GMP
T2_2R_GTGCTTCAGCAATCTC	0.155039	0.173084	HSPC
T2_2R_GTGTTAGCAAGAGTCG	0.0986215	0.106067	GMP
T2_2R_GTTACAGAGTGCTGCC	0.16728	0.145964	HSPC
T2_2R_GTTCTCGTCAATCTCT	0.112033	0.130265	GMP
T2_2R_TAAACCGTCAGGCGAA	0.144936	0.130693	HSPC
T2_2R_TAAGAGATCCAAATGC	0.155019	0.204099	HSPC
T2_2R_TACCTATAGCTAGTCT	0.0299378	0.12571	GMP
T2_2R_TACGGATAGGCCCTTG	0.0794803	0.138752	GMP
T2_2R_TACGGATCACCGGAAA	0.0800049	0.0849724	GMP
T2_2R_TAGCCGGTCTCACATT	0.102198	0.16114	HSPC
T2_2R_TAGTTGGAGGCTCATT	0.0587259	0.0888712	HSPC
T2_2R_TATCAGGCAGTCAGAG	0.0559052	0.105537	HSPC
T2_2R_TATCAGGTCTCTGCTG	0.180235	0.0653511	HSPC
T2_2R_TATGCCCAGATATGCA	0.186419	0.153006	HSPC
T2_2R_TATGCCCCAGCTATTG	0.0670545	0.0348023	GMP
T2_2R_TCGCGAGTCTGGCGTG	0.0804584	0.075824	GMP
T2_2R_TCGCGAGTCTTGCATT	0.0641077	0.174682	GMP
T2_2R_TCGCGTTGTTTAGGAA	0.0184362	0.0766128	GMP
T2_2R_TCGTAGATCTGTTTGT	0.151942	0.195487	HSPC
T2_2R_TCTATTGAGCTGCCCA	0.19569	0.132862	HSPC
T2_2R_TGACGGCTCGCCAAAT	0.0820631	0.0820533	HSPC
T2_2R_TGAGCATAGCTAGTTC	0.0601086	0.138009	HSPC
T2_2R_TGAGGGAAGCGAGAAA	0.0568067	0.0622595	GMP
T2_2R_TGCCAAAAGCACGCCT	0.114773	0.104063	HSPC
T2_2R_TGCGGGTCACAACGCC	0.114111	0.0811928	HSPC
T2_2R_TGCGGGTCATTTGCTT	0.150575	0.202036	HSPC
T2_2R_TGGCGCAGTCTAAACC	0.0580308	0.0912298	GMP
T2_2R_TGGTTAGGTGTTTGTG	0.0739045	0.0570345	GMP
T2_2R_TGGTTCCTCTCAAACG	0.178834	0.140979	GMP
T2_2R_TGTATTCGTCGAGTTT	0.160572	0.0909072	HSPC
T2_2R_TGTCCCATCCGCATCT	0.0953845	0.119103	HSPC
T2_2R_TTAACTCGTGTGGCTC	0.182892	0.190589	HSPC
T2_2R_TTAGGACGTCCAACTA	0.0558246	0.133928	HSPC
T2_2R_TTAGGCATCCACGCAG	0.119765	0.113853	HSPC
T2_2R_TTAGTTCAGTTCGCGC	0.132833	0.251135	HSPC
T2_2R_TTCTCAAGTGCGGTAA	-0.00391018	0.0733915	GMP
T2_2R_TTCTCCTAGGAATCGC	0.146151	0.194234	HSPC
T2_2R_TTCTTAGGTTCTGTTT	0.0882934	0.124496	HSPC
T2_2R_TTGGAACGTCAACTGT	0.0699714	0.161722	HSPC
T2_2R_TTTGGTTAGTACCGGA	0.0307092	0.0899046	GMP
T2_2R_TTTGTCAAGTCGAGTG	0.114338	0.125544	HSPC
T2_N_AAATGCCGTACAAGTA	0.13436	0.15695	HSPC
T2_N_AAATGCCGTTTACTCT	0.103361	0.10972	HSPC
T2_N_AACACGTGTCAGAAGC	0.00704291	0.0702827	GMP
T2_N_AACACGTGTCTGGTCG	0.0865577	0.0684993	GMP
T2_N_AACCATGCACGAGGTA	0.0377986	0.190869	GMP
T2_N_AACCGCGAGGTTACCT	0.0923399	0.209826	HSPC
T2_N_AACCGCGCAGTTCCCT	0.148226	0.142017	HSPC
T2_N_AACTCAGAGTTTGCGT	0.143134	0.126571	HSPC
T2_N_AACTCAGTCAGTTGAC	0.104181	0.120961	GMP
T2_N_AACTGGTAGATCCGAG	0.093218	0.116648	HSPC
T2_N_AAGACCTGTAAACGCG	0.10781	0.12956	GMP
T2_N_AAGACCTTCTTGCCGT	0.111114	0.187716	HSPC
T2_N_AAGGAGCCAGTCACTA	0.0242744	0.062902	GMP
T2_N_AATCCAGAGTATCTCG	0.0692083	0.0912703	GMP
T2_N_AATCCAGGTATAGGTA	0.132208	0.143249	HSPC
T2_N_AATCGGTAGAGGTACC	0.0858923	0.169605	GMP
T2_N_ACACCCTGTAATCACC	0.000791552	0.0478885	GMP
T2_N_ACACCGGTCTTGGGTA	0.185726	0.172296	HSPC
T2_N_ACAGCCGAGATAGTCA	0.121271	0.15311	HSPC
T2_N_ACAGCCGCAGGAATGC	0.11292	0.14685	HSPC
T2_N_ACAGCTACAGCCTATA	0.124881	0.119223	GMP
T2_N_ACATGGTCACTTCGAA	0.125851	0.145829	HSPC
T2_N_ACCTTTACAGTCACTA	0.0745443	0.142947	GMP
T2_N_ACGAGCCAGGACTGGT	-0.00500429	0.138377	GMP
T2_N_ACGGAGATCTGGCGAC	0.0274235	0.0409051	GMP
T2_N_ACTTACTAGTGCGTGA	0.077129	0.0760161	GMP
T2_N_ACTTACTGTTTGTGTG	0.135948	0.155706	HSPC
T2_N_ACTTACTTCTGCTGCT	0.125007	0.146986	HSPC
T2_N_ACTTGTTGTACATCCA	0.0668308	0.0651693	GMP
T2_N_ACTTGTTGTAGAGTGC	0.0272769	0.0997818	GMP
T2_N_ACTTTCAGTCAACATC	0.101714	0.12292	GMP
T2_N_AGAATAGAGTGTCCAT	0.13388	0.214051	HSPC
T2_N_AGAGCTTAGTGGAGAA	0.0690329	0.0583323	GMP
T2_N_AGAGCTTTCAACTCTT	0.0570742	0.0494631	GMP
T2_N_AGATCTGTCAATACCG	0.0959526	0.0809812	GMP
T2_N_AGATTGCTCCTCGCAT	0.056481	0.0804112	GMP
T2_N_AGCCTAAGTGCTCTTC	0.127965	0.159899	HSPC
T2_N_AGCGGTCGTTGTCGCG	0.0108895	0.0641781	GMP
T2_N_AGCGGTCTCAAGAAGT	0.135903	0.131651	HSPC
T2_N_AGCTCTCAGTGAACAT	0.0922104	0.0989998	GMP
T2_N_AGCTCTCCACATTAGC	0.0626809	0.080374	GMP
T2_N_AGCTTGAAGTTATCGC	0.116882	0.089163	GMP
T2_N_AGCTTGAGTAACGCGA	0.030239	0.122867	GMP
T2_N_AGGCCACCATCGGACC	0.138177	0.0756025	GMP
T2_N_AGGGATGCACAGGAGT	0.13661	0.121883	GMP
T2_N_AGGGATGTCTTGAGAC	0.0878437	0.10419	HSPC
T2_N_AGGGTGACAGACGCAA	0.146844	0.107561	HSPC
T2_N_AGGGTGATCTGTACGA	0.118982	0.141172	HSPC
T2_N_AGGTCATGTAAGTGTA	0.154005	0.18148	HSPC
T2_N_AGGTCCGCATGAAGTA	0.0120238	0.0954484	GMP
T2_N_AGGTCCGGTTGTGGCC	0.129003	0.183514	HSPC
T2_N_AGTGAGGTCCACTGGG	0.122106	0.131909	GMP
T2_N_AGTGGGACACAGGCCT	0.0709938	0.0822818	GMP
T2_N_AGTGTCAAGACACGAC	0.0600545	0.0395848	GMP
T2_N_AGTTGGTTCTGGGCCA	0.124398	0.0946538	HSPC
T2_N_ATAGACCAGACAGACC	0.0709446	0.110334	GMP
T2_N_ATCCGAATCTGAGTGT	0.0434453	0.0701767	GMP
T2_N_ATCGAGTCAAGGCTCC	0.029324	0.0762871	GMP
T2_N_ATCGAGTTCATACGGT	0.0907052	0.0890606	HSPC
T2_N_ATCTGCCCATTAGCCA	0.0860505	0.117709	HSPC
T2_N_ATGAGGGGTAGAGGAA	0.118081	0.119817	GMP
T2_N_ATGAGGGGTCCTCTTG	0.181909	0.122655	HSPC
T2_N_ATTACTCGTTCTGGTA	0.103253	0.167507	GMP
T2_N_CAACTAGCAGACGCAA	0.0524967	0.0638513	GMP
T2_N_CAAGAAACATGCCCGA	0.142313	0.122939	HSPC
T2_N_CAAGATCAGAACTCGG	0.119861	0.148723	HSPC
T2_N_CAAGATCCAATAGCGG	0.0303229	0.057994	GMP
T2_N_CAAGATCGTCAGTGGA	0.080802	0.101299	HSPC
T2_N_CAAGATCTCGGTTAAC	0.124414	0.193925	HSPC
T2_N_CAAGGCCGTGTCTGAT	0.0294271	0.0408215	GMP
T2_N_CAAGGCCTCACCCTCA	0.0485882	-7.5313e-05	GMP
T2_N_CACAAACCACAGACTT	0.0921691	0.136933	HSPC
T2_N_CACAAACTCTAACGGT	0.123168	0.1223	HSPC
T2_N_CACATAGCATTCCTCG	0.112989	0.124734	GMP
T2_N_CACATTTTCCGCGGTA	0.0508567	0.0975634	GMP
T2_N_CACCACTGTATAGGGC	0.095421	0.140732	HSPC
T2_N_CACTCCAAGCCACGTC	0.0860605	0.129449	GMP
T2_N_CAGCAGCTCCCAAGAT	0.105832	0.109495	GMP
T2_N_CAGCATACAGCCTTTC	0.0896555	0.115003	HSPC
T2_N_CAGTCCTCAGTCGATT	0.191391	0.102282	HSPC
T2_N_CATATTCTCAGCAACT	0.139374	0.0969746	GMP
T2_N_CATCAAGAGAGGTTAT	0.0969237	0.130749	GMP
T2_N_CATCAGATCAGGATCT	0.0333672	0.0665909	GMP
T2_N_CATCCACCACGTCAGC	0.0382983	0.0699043	GMP
T2_N_CATCGAAAGCGAGAAA	0.0767564	0.104609	GMP
T2_N_CATCGGGGTCGGATCC	0.0806763	0.0524745	GMP
T2_N_CATTCGCAGGCGCTCT	0.0877062	0.0176583	HSPC
T2_N_CCAATCCCAGTAAGAT	0.160431	0.15385	HSPC
T2_N_CCAATCCTCGTTTATC	0.0953534	0.0866562	GMP
T2_N_CCACCTAGTTACAGAA	0.122692	0.185224	HSPC
T2_N_CCACGGACAATCAGAA	0.0581042	0.0607865	GMP
T2_N_CCCAATCTCATCACCC	0.0816632	0.140027	GMP
T2_N_CCCAATCTCCAGAAGG	0.0716548	0.0537536	GMP
T2_N_CCCATACTCGGATGGA	0.0867421	0.0563894	HSPC
T2_N_CCGTACTCACAAGCCC	0.131905	0.103699	HSPC
T2_N_CCGTGGAAGCTAGTGG	0.0781924	0.112026	GMP
T2_N_CCGTTCACACATTCGA	0.0761311	0.0916245	GMP
T2_N_CCTAAAGAGGTCATCT	0.0690506	0.0302193	GMP
T2_N_CCTAAAGGTCTAACGT	0.0352878	0.121747	GMP
T2_N_CCTACACAGAATCTCC	0.11201	0.0909259	GMP
T2_N_CCTACACGTCTTCAAG	0.037142	0.146255	GMP
T2_N_CCTACACTCGTTGACA	0.122868	0.208935	HSPC
T2_N_CCTACCACAGTCCTTC	0.124671	0.132321	HSPC
T2_N_CCTAGCTAGTACTTGC	0.0782498	0.128053	GMP
T2_N_CCTCAGTAGAAGCCCA	0.00765165	0.0947846	GMP
T2_N_CCTCTGACAGGTCGTC	0.0467935	0.0753443	GMP
T2_N_CCTTCCCGTGTCTGAT	0.0110485	0.0573404	GMP
T2_N_CCTTCCCTCCCTCTTT	0.109226	0.0365105	GMP
T2_N_CCTTCCCTCGCTTGTC	0.117609	0.129453	HSPC
T2_N_CCTTCGACACATGTGT	0.148724	0.165009	HSPC
T2_N_CCTTTCTAGGCAGTCA	0.143012	0.284436	HSPC
T2_N_CGAATGTTCAGGCAAG	0.134027	0.108254	HSPC
T2_N_CGACCTTGTATTCTCT	0.013044	0.136195	GMP
T2_N_CGAGAAGAGCTCCCAG	0.122884	0.0875094	HSPC
T2_N_CGAGAAGTCAAAGACA	0.14077	0.156594	HSPC
T2_N_CGAGCACAGACAAGCC	0.115818	0.086921	GMP
T2_N_CGAGCACGTCGCGAAA	0.154514	0.122352	HSPC
T2_N_CGCGGTAAGCGTAGTG	0.140757	0.23576	HSPC
T2_N_CGCGTTTAGAAACGCC	0.161064	0.173085	HSPC
T2_N_CGCTATCAGAGTAATC	0.109737	0.113209	HSPC
T2_N_CGGACACCAGCTGTTA	0.148088	0.18797	HSPC
T2_N_CGGACACTCCTAGTGA	0.0481711	0.104371	GMP
T2_N_CGGACTGAGTCGTTTG	0.118458	0.0632577	HSPC
T2_N_CGGACTGTCACTGGGC	0.166596	0.069966	HSPC
T2_N_CGGAGTCGTTATTCTC	0.0854374	0.181836	GMP
T2_N_CGGGTCAAGACCACGA	0.134051	0.0622148	HSPC
T2_N_CGGGTCACATCTCGCT	0.0410508	0.0765636	GMP
T2_N_CGTAGGCAGAGTCGGT	0.115842	0.116121	HSPC
T2_N_CGTAGGCCAAGCCATT	0.156745	0.236415	HSPC
T2_N_CGTCAGGAGCTAAGAT	0.059628	0.0884739	GMP
T2_N_CGTGAGCCATGAACCT	0.0175332	0.0261549	GMP
T2_N_CGTGTAAAGGCAGTCA	0.0491037	0.0595196	GMP
T2_N_CGTGTCTTCGTGGACC	0.0429475	0.0571257	GMP
T2_N_CGTTGGGAGGACAGAA	0.0866033	0.0373449	GMP
T2_N_CTAACTTGTCTTGCGG	0.114301	0.186897	HSPC
T2_N_CTAAGACTCCAAATGC	0.142954	0.110389	HSPC
T2_N_CTACACCAGAGGACGG	0.106622	0.117635	HSPC
T2_N_CTACATTCAATCGAAA	0.0970213	0.0923221	GMP
T2_N_CTACATTGTAAGCACG	0.120189	0.144731	HSPC
T2_N_CTACGTCAGTCGATAA	0.0962764	0.118951	HSPC
T2_N_CTAGAGTGTGTTGAGG	0.156079	0.276921	HSPC
T2_N_CTAGCCTCAAGTCTAC	0.00625075	0.0908119	GMP
T2_N_CTAGTGAGTTACCAGT	0.115638	0.121531	GMP
T2_N_CTCATTAGTCGCATCG	0.0862667	0.0512061	GMP
T2_N_CTCGGGATCCATGAAC	0.124395	0.251292	HSPC
T2_N_CTCGTACTCTCCCTGA	0.136159	0.161359	HSPC
T2_N_CTCTGGTTCTGAAAGA	-0.0118658	0.0967156	GMP
T2_N_CTGATAGGTACAGTGG	0.11758	0.137648	GMP
T2_N_CTGATCCAGAACAACT	0.140299	0.18056	HSPC
T2_N_CTGTTTAAGCCATCGC	0.112327	0.137572	HSPC
T2_N_CTTAACTTCTTGCAAG	0.00540889	0.0731969	GMP
T2_N_CTTACCGGTGTCAATC	0.111323	0.106342	HSPC
T2_N_CTTTGCGTCCTTTCGG	0.027463	0.084118	GMP
T2_N_GAAATGAAGATGGCGT	0.119414	0.23695	HSPC
T2_N_GAACCTAAGCTCCTCT	0.108689	0.190127	HSPC
T2_N_GAACGGACAAGCCCAC	0.135536	0.114125	HSPC
T2_N_GAAGCAGGTACGCACC	0.0518202	0.084965	GMP
T2_N_GACACGCTCGACCAGC	0.0675931	0.0462689	GMP
T2_N_GACAGAGTCAACGGCC	0.167436	0.162629	HSPC
T2_N_GACCTGGCATCTATGG	0.149246	0.171773	HSPC
T2_N_GACGCGTTCCTGCCAT	0.119781	0.0863718	GMP
T2_N_GAGCAGAAGAAGAAGC	0.152591	0.128557	HSPC
T2_N_GAGGTGAGTGAACCTT	0.194334	0.15002	HSPC
T2_N_GAGTCCGAGTGATCGG	0.102376	0.14138	HSPC
T2_N_GAGTCCGCAGGACCCT	0.135439	0.126445	HSPC
T2_N_GATCAGTGTTGTTTGG	0.0966556	0.106306	GMP
T2_N_GATCGATCAATGGATA	0.0556892	0.0848388	GMP
T2_N_GATCGCGGTGGAAAGA	0.0213835	0.192306	GMP
T2_N_GATCGTAGTAGAGCTG	0.0668447	0.110853	GMP
T2_N_GATGAAATCAGCTGGC	0.0860023	0.110114	GMP
T2_N_GATGAGGTCTCATTCA	0.144068	0.242858	HSPC
T2_N_GATGCTACAATGGACG	0.0434095	0.0493187	GMP
T2_N_GCAATCATCAATAAGG	0.0191554	0.0891838	GMP
T2_N_GCAATCATCCTCTAGC	0.078519	0.207554	HSPC
T2_N_GCACATAGTCATATCG	0.173522	0.140773	HSPC
T2_N_GCACTCTTCGCGATCG	0.00981579	0.0428387	GMP
T2_N_GCAGCCACAATGGACG	0.105423	0.160297	HSPC
T2_N_GCATACAAGGACGAAA	0.101225	0.0955839	GMP
T2_N_GCATGCGGTAGCCTCG	0.166568	0.143748	HSPC
T2_N_GCATGTATCATTCACT	0.0880493	0.0363905	GMP
T2_N_GCCAAATCACGACTCG	0.131877	0.141955	HSPC
T2_N_GCCTCTACAAACCCAT	0.131015	0.201199	HSPC
T2_N_GCGACCAGTGTTGGGA	0.135485	0.214345	HSPC
T2_N_GCGCAGTCAGCTCGCA	0.0395698	0.118691	GMP
T2_N_GCGGGTTAGCGATAGC	0.154285	0.112873	HSPC
T2_N_GCTGCAGCAACACCTA	0.115007	0.246754	HSPC
T2_N_GCTGGGTAGACCGGAT	0.115469	0.0976031	GMP
T2_N_GCTTCCATCTCGATGA	0.0568143	0.142386	HSPC
T2_N_GGAACTTCAGTAAGAT	0.098324	0.0809306	HSPC
T2_N_GGAACTTCATTGAGCT	0.184813	0.142884	HSPC
T2_N_GGAACTTTCCTTGACC	0.0999918	0.0617948	GMP
T2_N_GGACAGAGTACAGTGG	0.0937695	0.0155155	GMP
T2_N_GGACATTAGTGGGCTA	0.0746908	0.110452	GMP
T2_N_GGACATTTCTTCTGGC	0.102377	0.0790624	HSPC
T2_N_GGAGCAACAAGGGTCA	0.135317	0.236948	HSPC
T2_N_GGAGCAACAAGTAATG	0.122581	0.109455	HSPC
T2_N_GGAGCAAGTACCGTAT	0.117273	0.062005	GMP
T2_N_GGCCGATCAATGGAAT	0.143401	0.165999	HSPC
T2_N_GGCTCGACATCCCATC	0.166672	0.184086	HSPC
T2_N_GGCTGGTAGGACAGAA	0.0309409	0.0793593	GMP
T2_N_GGGAGATGTCATTAGC	0.191352	0.145304	HSPC
T2_N_GGGATGACATTCCTCG	0.140309	0.165201	HSPC
T2_N_GGGCACTTCTATGTGG	0.161195	0.192296	HSPC
T2_N_GGGCATCAGCCTCGTG	0.0792875	0.111758	GMP
T2_N_GGGCATCTCACATACG	0.0956354	0.170453	HSPC
T2_N_GGGTTGCAGGCACATG	0.0766168	0.0619353	GMP
T2_N_GGTGTTATCATGTCCC	0.185056	0.164921	HSPC
T2_N_GTAACGTCAGGACCCT	0.119583	0.170653	HSPC
T2_N_GTACGTAGTTCGGCAC	0.130662	0.0038057	HSPC
T2_N_GTACTCCAGGAGTAGA	0.132039	0.0852803	GMP
T2_N_GTAGGCCTCTCAAACG	0.123082	0.123187	HSPC
T2_N_GTAGTCATCACAGTAC	0.134104	0.110975	HSPC
T2_N_GTCAAGTGTAGTACCT	0.107461	0.104664	HSPC
T2_N_GTCATTTTCAGTTCGA	0.0805562	0.140289	GMP
T2_N_GTGAAGGGTAGGGACT	-0.00944684	0.0638598	GMP
T2_N_GTGCATAAGTGTCCAT	0.216432	0.125983	HSPC
T2_N_GTGCATACACAGGAGT	0.0906141	0.0602439	GMP
T2_N_GTGCATAGTCAAAGAT	0.159026	0.133115	HSPC
T2_N_GTGCTTCCAGCATACT	0.208772	0.145687	HSPC
T2_N_GTGTGCGTCAACCAAC	0.185934	0.11902	HSPC
T2_N_GTTAAGCCACGTAAGG	0.134111	0.160239	HSPC
T2_N_GTTCGGGGTACACCGC	0.112209	0.146006	HSPC
T2_N_GTTTCTACACACGCTG	0.0966915	0.0977441	HSPC
T2_N_TAAACCGGTCGGCATC	0.0772912	0.0831967	GMP
T2_N_TAAGAGAAGACGCAAC	0.0101732	0.0769916	GMP
T2_N_TAAGAGAAGGAGTTGC	0.138885	0.0666137	HSPC
T2_N_TAAGTGCTCAGTCCCT	0.137794	0.13279	HSPC
T2_N_TAAGTGCTCTTCATGT	0.137985	0.21327	HSPC
T2_N_TACAGTGGTGCATCTA	0.0539615	0.0734903	GMP
T2_N_TACGGATCACTTAAGC	0.185543	0.0451479	HSPC
T2_N_TACGGTACACCTATCC	0.0507183	0.101542	GMP
T2_N_TACGGTAGTTGGTAAA	0.039631	0.0614594	GMP
T2_N_TACGGTATCGCCCTTA	0.102102	0.044546	GMP
T2_N_TACTCATTCCCAGGTG	0.0495307	0.0943405	GMP
T2_N_TACTTGTCAGGACCCT	0.150139	0.0623787	GMP
T2_N_TACTTGTGTGTGCGTC	0.11538	0.226622	HSPC
T2_N_TAGACCAAGCTGCAAG	0.180613	0.21611	HSPC
T2_N_TAGACCAAGGATGGAA	0.0667263	0.0839379	GMP
T2_N_TAGACCAGTTCCAACA	0.080662	0.0631595	GMP
T2_N_TAGCCGGGTTTGACAC	0.10215	0.0926121	HSPC
T2_N_TAGCCGGTCTGGTTCC	0.113391	0.122435	HSPC
T2_N_TATCAGGAGAGCAATT	0.191314	0.215146	HSPC
T2_N_TATGCCCGTGTTTGGT	0.125743	0.195296	HSPC
T2_N_TCAACGACAAGGCTCC	0.159187	0.119454	HSPC
T2_N_TCAACGACACCTGGTG	0.0996742	0.102414	GMP
T2_N_TCAATCTCATCGTCGG	0.208719	0.167005	HSPC
T2_N_TCAGATGCATGAGCGA	0.0494559	0.110874	GMP
T2_N_TCAGCAAAGCACACAG	0.037775	0.0169674	GMP
T2_N_TCAGCTCTCTTGACGA	0.137211	0.0405845	GMP
T2_N_TCCACACCAACTGCTA	0.168281	0.159688	HSPC
T2_N_TCCACACTCCAAACAC	0.0956813	0.122363	GMP
T2_N_TCGAGGCTCCGAATGT	0.0162719	0.101926	GMP
T2_N_TCGCGTTGTATTAGCC	0.133908	0.166291	HSPC
T2_N_TCGGGACGTCGAGTTT	0.0337616	0.0805214	GMP
T2_N_TCTATTGAGTCGATAA	0.0735746	0.0539863	HSPC
T2_N_TCTATTGAGTTCGATC	0.15104	0.219384	HSPC
T2_N_TCTCTAAAGTAGGTGC	0.0891833	0.111146	GMP
T2_N_TCTCTAATCACATACG	0.143696	0.123823	HSPC
T2_N_TCTGAGATCAGCTTAG	0.223949	0.146605	HSPC
T2_N_TCTTTCCAGGGTATCG	0.0675459	0.0962585	GMP
T2_N_TCTTTCCTCGGCATCG	0.140128	0.132303	HSPC
T2_N_TGAAAGACACCTCGGA	0.216122	0.138861	HSPC
T2_N_TGACGGCAGAACAACT	0.123208	0.14491	HSPC
T2_N_TGACGGCAGAGCTATA	0.110596	0.127636	HSPC
T2_N_TGACTAGCAATCTACG	0.137893	0.14203	HSPC
T2_N_TGACTAGTCTCAAACG	0.0413005	0.0529244	GMP
T2_N_TGCCAAACAATGGACG	0.0460714	0.111203	GMP
T2_N_TGCCCATTCAATCTCT	0.0682781	0.0932114	GMP
T2_N_TGCCCTAAGGCAAAGA	0.0306642	0.113913	GMP
T2_N_TGCGCAGAGGTCGGAT	0.0754296	0.0203784	GMP
T2_N_TGCGCAGCAGATGAGC	0.125248	0.135893	HSPC
T2_N_TGCGGGTGTTTGTTTC	0.144465	0.15604	HSPC
T2_N_TGGCTGGTCGCGTTTC	0.119341	0.15399	GMP
T2_N_TGGCTGGTCTATCCTA	0.116013	0.143583	HSPC
T2_N_TGGGCGTCAATGGTCT	0.127686	0.176563	HSPC
T2_N_TGGGCGTCACCTGGTG	0.123545	0.166266	HSPC
T2_N_TGGGCGTCATGGGAAC	0.0923308	0.0644958	GMP
T2_N_TGGGCGTGTAGCTCCG	0.0457129	0.118735	GMP
T2_N_TGGGCGTTCGGCATCG	0.130268	0.166092	HSPC
T2_N_TGGTTAGCAGCCTATA	0.136192	0.0822652	HSPC
T2_N_TGTGTTTAGAGCCCAA	0.130393	0.0871417	HSPC
T2_N_TGTTCCGAGGGCTTGA	0.126698	0.148453	HSPC
T2_N_TTCGGTCGTTCGTGAT	0.112007	0.167016	HSPC
T2_N_TTCGGTCTCATCATTC	0.0952236	0.165923	HSPC
T2_N_TTCTACATCCCGGATG	0.11636	0.144165	HSPC
T2_N_TTCTCAAAGTCCATAC	0.0813627	0.0736869	GMP
T2_N_TTCTCCTTCCTTGCCA	0.145764	0.101864	HSPC
T2_N_TTCTTAGCACAGGCCT	0.0743582	0.0898374	GMP
T2_N_TTGAACGTCTGCGACG	0.170609	0.108915	HSPC
T2_N_TTGACTTAGACGCAAC	0.172801	0.194981	HSPC
T2_N_TTGCCGTAGCTCCCAG	0.164436	0.0704688	HSPC
T2_N_TTTACTGGTAAGTGGC	0.0682814	0.0417176	GMP
T2_N_TTTGCGCAGATCCTGT	0.095091	0.106781	GMP
T2_N_TTTGGTTCAGCATGAG	0.00308563	0.0698165	GMP
Tend_1L_AAACCTGCAAGGACAC	0.136839	0.174722	HSPC
Tend_1L_ACACCCTGTACCGTAT	0.0751109	0.0677959	GMP
Tend_1L_ACACCCTTCATACGGT	0.138138	0.169183	HSPC
Tend_1L_ACACTGAGTCGAGATG	0.0750701	0.0787021	GMP
Tend_1L_ACAGCTAGTACCATCA	0.0300731	0.0709241	GMP
Tend_1L_AGAGCTTAGCCACGTC	0.116801	0.187912	HSPC
Tend_1L_AGATCTGGTGGAAAGA	0.134046	0.216548	HSPC
Tend_1L_AGCATACGTGCAGGTA	0.0533782	0.117812	GMP
Tend_1L_AGCGTCGTCAGCGATT	0.0968927	0.100515	GMP
Tend_1L_AGGCCGTCACCTCGTT	0.145099	0.168375	HSPC
Tend_1L_ATGAGGGTCGTTTATC	0.0563123	0.0810515	GMP
Tend_1L_CACACAACACTCTGTC	0.103077	0.105782	HSPC
Tend_1L_CACATAGCAGGGAGAG	0.0577539	0.0499994	GMP
Tend_1L_CACATTTCACATGGGA	0.0434431	0.0904616	GMP
Tend_1L_CAGAATCTCTCACATT	0.221059	0.163885	HSPC
Tend_1L_CAGCAGCTCAGTGCAT	0.119893	0.168037	HSPC
Tend_1L_CATCAGAAGGGATCTG	0.110362	0.11256	GMP
Tend_1L_CATGCCTAGGAGTCTG	0.0408942	0.0734171	GMP
Tend_1L_CCCATACCATCCTTGC	0.0902445	0.070146	GMP
Tend_1L_CCGGGATAGAATTGTG	0.176966	0.195415	HSPC
Tend_1L_CGAGCCATCATAACCG	0.149562	0.196601	HSPC
Tend_1L_CGCCAAGAGATGTGTA	0.138769	0.150051	HSPC
Tend_1L_CGTGAGCGTAAACACA	0.164132	0.134948	HSPC
Tend_1L_CTCACACGTAAACCTC	0.114294	0.172595	HSPC
Tend_1L_CTCCTAGTCCGTACAA	0.13821	0.113626	HSPC
Tend_1L_CTCGAGGCATTGGCGC	0.11698	0.162974	GMP
Tend_1L_CTCTGGTCACTGAAGG	0.173861	0.137166	HSPC
Tend_1L_CTGAAACCACCAGGCT	0.0741174	0.0800657	GMP
Tend_1L_CTTTGCGTCCCGACTT	0.114292	0.0929939	HSPC
Tend_1L_GAGTCCGGTTGCGCAC	0.074932	0.104832	GMP
Tend_1L_GCACATATCCTTTCGG	0.0920772	0.114897	GMP
Tend_1L_GCATACATCATCGGAT	0.166024	0.103416	HSPC
Tend_1L_GCATGCGGTCCCTACT	0.0593808	0.174847	GMP
Tend_1L_GCATGTAGTACAGTGG	0.038507	0.120317	GMP
Tend_1L_GCGACCAGTAAGAGGA	0.13084	0.134924	HSPC
Tend_1L_GCGCAACCAACACCTA	0.137252	0.167706	HSPC
Tend_1L_GCTTGAAGTCCTCCAT	0.174433	0.154432	HSPC
Tend_1L_GGAAAGCAGTACGACG	0.084537	0.0353996	GMP
Tend_1L_GGACAAGAGACCTAGG	0.138306	0.17559	HSPC
Tend_1L_GGCAATTCAAGAAGAG	0.0942365	0.111881	GMP
Tend_1L_GGGAATGAGGGTTTCT	0.0978169	0.161357	HSPC
Tend_1L_GTAACGTGTAGGCTGA	0.148611	0.127726	HSPC
Tend_1L_GTACTCCCAAAGTGCG	0.0731601	0.101802	GMP
Tend_1L_GTACTCCGTCTCACCT	0.116866	0.143921	HSPC
Tend_1L_GTACTCCTCTGGGCCA	0.0407361	0.0880013	GMP
Tend_1L_GTCGGGTGTACGCTGC	0.0924586	0.135401	GMP
Tend_1L_GTGAAGGGTAGCCTCG	0.137784	0.148039	HSPC
Tend_1L_GTGCATAGTCTTCTCG	0.115629	0.143363	HSPC
Tend_1L_GTTAAGCTCTACGAGT	0.0874409	0.0717046	GMP
Tend_1L_TACTCGCAGGTGATAT	0.112058	0.122057	HSPC
Tend_1L_TATGCCCGTAAGCACG	0.14637	0.14501	HSPC
Tend_1L_TATTACCAGGATGGAA	0.0642114	0.0416351	GMP
Tend_1L_TTATGCTCAGGCTGAA	0.0708772	0.11705	GMP
Tend_1L_TTCGAAGTCTGCGACG	0.151824	0.0852675	GMP
Tend_1L_TTGTAGGGTTAAGGGC	0.131809	0.123999	HSPC
Tend_1L_AAGGTTCAGAGCCCAA	0.113054	0.197672	HSPC
Tend_1L_ACAGCTATCATCGATG	0.0608556	0.110082	GMP
Tend_1L_ATCCACCAGCGATATA	0.122841	0.16597	HSPC
Tend_1L_ATCCGAATCCCGGATG	0.0848614	0.104256	GMP
Tend_1L_CGCCAAGCAGGGTACA	0.133948	0.146191	HSPC
Tend_1L_CTGATCCCACTTACGA	0.0408506	0.0867763	GMP
Tend_1L_GATGCTAAGGTAGCTG	0.0942227	0.112852	GMP
Tend_1L_GGCCGATAGGTAGCCA	0.0728069	0.0996543	GMP
Tend_2L_AAACCTGAGTGTTAGA	0.107162	0.119741	HSPC
Tend_2L_AACTCAGTCAACGGCC	0.17791	0.165508	HSPC
Tend_2L_AGCAGCCCATACTACG	0.10744	0.120229	HSPC
Tend_2L_CAGAGAGTCCGGGTGT	0.177222	0.220573	HSPC
Tend_2L_CCCTCCTAGCCCAACC	0.125492	0.139684	HSPC
Tend_2L_CCTAGCTTCTGCGGCA	0.0279716	0.0414744	GMP
Tend_2L_CGCGGTAAGAGCTATA	0.0816069	0.0668224	GMP
Tend_2L_CGCGTTTGTATATCCG	0.177551	0.180176	HSPC
Tend_2L_CGCGTTTTCTCGTATT	0.155103	0.155502	HSPC
Tend_2L_CGCTGGAGTACAGTTC	0.130485	0.0928034	GMP
Tend_2L_CGGTTAAGTTACTGAC	0.141174	0.166299	HSPC
Tend_2L_CGTTAGAAGGTAAACT	0.162634	0.189283	HSPC
Tend_2L_CGTTAGACACTTAAGC	0.170911	0.154276	HSPC
Tend_2L_CGTTAGATCTCCTATA	0.0916361	0.105318	GMP
Tend_2L_GCATACATCTTAGAGC	0.152558	0.174451	HSPC
Tend_2L_GGCAATTGTCTAGTCA	0.133456	0.18727	HSPC
Tend_2L_GGCGACTGTTGAGTTC	0.117871	0.169821	HSPC
Tend_2L_GGCTGGTCACACCGCA	0.0551189	0.0973428	GMP
Tend_2L_GGGAATGTCCAGGGCT	0.158558	0.159931	HSPC
Tend_2L_GTATCTTGTTTCCACC	0.157216	0.168101	HSPC
Tend_2L_GTCACGGAGCGTGTCC	0.0514937	0.0868488	GMP
Tend_2L_GTGTTAGGTACAGCAG	0.126859	0.104901	HSPC
Tend_2L_TCACAAGGTCAATACC	0.129516	0.19235	HSPC
Tend_2L_TCGGTAAAGTAACCCT	0.160724	0.178915	HSPC
Tend_2L_CTGATAGCAACACCTA	0.105101	0.120371	HSPC
Tend_2L_TCGCGTTCAAGCCATT	0.0807232	0.129574	GMP
Tend_2L_TTGAACGAGTACGCCC	0.132021	0.135163	HSPC
Tend_2L_CGGGTCAGTCTGGTCG	0.0738374	0.0889776	GMP
Tend_2L_CTAACTTCACACTGCG	0.0720944	0.110882	GMP
Too_BAOHONG_AGCTCTCTCCTTTCTC	0.121888	0.137436	HSPC
Too_BAOHONG_AGTTGGTAGTTGAGTA	0.118313	0.103961	GMP
Too_BAOHONG_ATTGGACCACATTAGC	0.0662052	0.109196	GMP
Too_BAOHONG_GCGCAACAGAGGTACC	0.138103	0.147503	HSPC
Too_BAOHONG_GTCACAAAGCGGATCA	0.0999582	0.129045	HSPC
Too_BAOHONG_GTTCATTTCAGGATCT	0.0955817	0.153201	HSPC
Too_BAOHONG_TGCGCAGCATTATCTC	0.110816	0.117478	HSPC
Too_BAOHONG_TTCTCAACATGTCCTC	0.131802	0.117373	HSPC
Too_BAOHONG_AACTCCCTCTCTGAGA	0.0536508	0.0808411	GMP
Too_BAOHONG_ACGCCAGAGCGCTTAT	0.0439508	0.084425	GMP
Too_BAOHONG_ACTTTCATCTTCGAGA	0.079919	0.0861382	GMP
Too_BAOHONG_AGCTCTCAGGCAAAGA	0.0818996	0.104595	GMP
Too_BAOHONG_CAGCCGAAGCGCTCCA	0.0492697	0.0883093	GMP
Too_BAOHONG_CATCGGGGTCTTGCGG	0.0767498	0.0675156	GMP
Too_BAOHONG_CGGCTAGAGCGCTTAT	0.0755535	0.121759	GMP
Too_BAOHONG_CGTGTCTTCTGGTGTA	0.0647571	0.101566	GMP
Too_BAOHONG_CTCTACGTCAACGGGA	0.0658274	0.0960444	GMP
Too_BAOHONG_CTGCTGTGTCGCTTTC	0.045573	0.0879686	GMP
Too_BAOHONG_GATCAGTTCCTTGGTC	0.09136	0.103948	GMP
Too_BAOHONG_GCCTCTAAGCTGAACG	0.0503758	0.105324	GMP
Too_BAOHONG_GCGAGAAAGGGAACGG	0.0542854	0.0836516	GMP
Too_BAOHONG_GGCAATTAGCGTTGCC	0.0510056	0.0902916	GMP
Too_BAOHONG_GGGAATGGTGATGATA	0.0731514	0.0866217	GMP
Too_BAOHONG_GGGAATGTCGATCCCT	0.0547451	0.0981121	GMP
Too_BAOHONG_GGGCATCTCAGTTTGG	0.0609139	0.0870745	GMP
Too_BAOHONG_GTCATTTAGGAGTAGA	0.0469649	0.0854135	GMP
Too_BAOHONG_TGAGAGGCAAGGTTCT	0.0793803	0.126139	GMP
Too_BAOHONG_TGCGCAGGTGATAAAC	0.050957	0.10909	GMP
Too_BAOHONG_TGCGTGGGTAAATACG	0.0460948	0.173596	GMP
Too_BAOHONG_TGGACGCGTCGGGTCT	0.0596919	0.0809264	GMP
Too_BAOHONG_TTGTAGGCATGGGACA	0.0802376	0.103859	GMP
Too_BAOHONG_TTTGCGCTCCCATTTA	0.044759	0.0843059	GMP
Too_HSPC_AACTCCCGTAGCGTCC	0.106639	0.11078	HSPC
Too_HSPC_AACTCTTAGCAAATCA	0.133652	0.145449	HSPC
Too_HSPC_ACTGAGTTCTCCTATA	0.100837	0.120829	HSPC
Too_HSPC_AGGTCATTCACCTCGT	0.120595	0.110719	HSPC
Too_HSPC_AGTTGGTAGTCTTGCA	0.102544	0.108517	HSPC
Too_HSPC_CGATCGGGTAGCTTGT	0.111367	0.12744	HSPC
Too_HSPC_CGGACGTTCACAGTAC	0.127382	0.134665	HSPC
Too_HSPC_CGTCTACCATTGCGGC	0.131308	0.119975	HSPC
Too_HSPC_CGTGTCTTCCTTTCTC	0.125637	0.149735	HSPC
Too_HSPC_CTACGTCTCCACGCAG	0.0948298	0.118211	GMP
Too_HSPC_CTCATTATCCCTTGCA	0.0929843	0.1095	GMP
Too_HSPC_CTCGGGAGTAGCGTGA	0.111394	0.138442	HSPC
Too_HSPC_GATCAGTCACCAGCAC	0.110615	0.161399	HSPC
Too_HSPC_GCGGGTTCAAACGTGG	0.114568	0.121159	HSPC
Too_HSPC_GCTGCAGTCATTGCCC	0.137434	0.142887	HSPC
Too_HSPC_TACCTTAAGTACGACG	0.0821429	0.128642	GMP
Too_HSPC_TCAGGATTCGCCCTTA	0.104258	0.143091	HSPC
Too_HSPC_TGCTACCGTTGAGGTG	0.104864	0.121785	HSPC
Too_HSPC_TGGACGCAGCCGGTAA	0.101517	0.106784	GMP
Too_HSPC_ACCCACTAGAAGGACA	0.151804	0.130483	HSPC
Too_HSPC_AACACGTAGAGCCTAG	0.0698665	0.080817	GMP
Too_HSPC_ATCATGGTCTTTACAC	0.0790574	0.104036	GMP
Too_HSPC_ATCCGAAAGGTACTCT	0.0582429	0.0875091	GMP
Too_HSPC_CAAGAAAAGTCCGTAT	0.0382611	0.0837752	GMP
Too_HSPC_CCCAATCCAGTGAGTG	0.0589834	0.0927239	GMP
Too_HSPC_GAACGGACACGGCCAT	0.0744315	0.0996603	GMP
Too_HSPC_GAGGTGAAGCCTTGAT	0.0781375	0.109708	GMP
Too_HSPC_GCGCCAACACATCCGG	0.080699	0.0880577	GMP
Too_HSPC_GGAGCAAAGATGCCTT	0.0900384	0.0947433	GMP
Too_HSPC_GGCCGATTCTCTTGAT	0.0631133	0.123927	GMP
Too_HSPC_GTAACGTTCAGCTTAG	0.0790242	0.0736361	GMP
Too_HSPC_TCAGGATGTACAGTGG	0.0614221	0.0778572	GMP
AACCATGAGTTTAGGA	0.170798	0.154599	HSPC
AACTCTTAGACTGGGT	0.0635797	0.139718	GMP
AACTTTCGTCGCGAAA	0.0676245	0.0444572	GMP
AAGACCTTCCGCAGTG	0.136615	0.156298	HSPC
ACACTGAGTACTCAAC	0.0873866	0.0779789	GMP
ACATACGCATGGTCTA	0.0932234	0.110956	HSPC
ACGAGGACAGCGTTCG	0.107367	0.0734426	GMP
ACGATGTCAGGAATCG	0.0632232	0.137389	GMP like
ACGCCAGAGCTGTTCA	0.069222	0.0885823	GMP
ACTGAACTCTCTGCTG	0.123328	0.182194	HSPC
ACTGATGGTCCTGCTT	0.0341322	0.171691	GMP
ACTGATGGTGTAACGG	0.105522	0.0808098	GMP
ACTGCTCTCTGGGCCA	0.114854	0.180592	HSPC
ACTTGTTTCAAACCAC	0.155659	0.126785	HSPC
ACTTTCACAGGGTATG	0.146947	0.14732	HSPC
AGGGATGCATTCCTCG	0.072328	0.127513	HSPC
AGTGGGAAGGCTATCT	0.117309	0.121355	HSPC
AGTGGGATCAGGCGAA	0.0386501	0.0511959	GMP
ATCTACTTCGGCGCTA	0.0623509	0.11569	GMP
ATCTGCCTCGCACTCT	0.0667876	0.0849893	GMP
ATGTGTGCAAACCTAC	0.116378	0.129059	HSPC
ATTTCTGGTCTCCACT	0.0380644	0.0762075	GMP
CAAGATCCATTCTCAT	0.0957121	0.11931	GMP
CAAGTTGTCTACTCAT	0.12833	0.116338	HSPC
CACACTCAGTCAAGCG	0.130791	0.126048	HSPC
CACAGTAAGACACGAC	0.0731946	0.074041	GMP
CAGAATCAGTCGATAA	0.0412235	0.156413	GMP
CAGCGACTCTGGTATG	0.118739	0.136348	HSPC
CATCCACCACTGAAGG	0.150132	0.148704	HSPC
CATCCACTCTTTCCTC	0.0975513	0.0117821	GMP
CATGGCGTCTTTACAC	0.111189	0.141773	GMP
CCACGGAAGATGGGTC	0.141768	0.163341	HSPC
CCACGGATCGGACAAG	0.0585312	0.107039	GMP
CCAGCGACACACCGCA	0.0962708	0.204346	HSPC
CCCATACGTCAGAAGC	0.0877234	0.114408	GMP
CCGTTCATCGTAGGTT	0.091444	0.204323	HSPC
CCTATTACAGACAGGT	0.0907303	0.0977969	GMP
CCTTACGCAGCGATCC	0.121146	0.133507	HSPC
CCTTACGTCTGAGTGT	0.126913	0.177369	HSPC
CCTTTCTGTCCTAGCG	0.165606	0.128365	HSPC
CGACCTTCACAGCGTC	0.194739	0.170486	HSPC
CGATCGGGTGCAGGTA	0.170632	0.254534	HSPC
CGCCAAGAGTCCAGGA	0.118806	0.134574	HSPC
CGCGGTAAGGACATTA	0.11293	0.0899258	GMP
CGCGTTTCACAGGCCT	0.00267311	0.0220497	GMP
CGCTGGAGTAAGCACG	0.102815	0.0482173	GMP
CGGACGTGTGTTTGGT	0.0611512	0.0319379	GMP
CGGCTAGGTGAGCGAT	0.172247	0.086622	HSPC
CGGTTAAAGCACCGCT	0.11313	0.0865992	GMP
CGGTTAAGTCATATCG	0.0875621	0.141367	HSPC
CGTCAGGTCTCCAACC	0.135013	0.18243	HSPC
CGTGAGCGTCAAAGAT	0.0769081	0.092264	GMP
CTAAGACCAGGGAGAG	0.0760243	0.131513	HSPC
CTACACCCATCGGGTC	0.0676191	0.0693659	HSPC
CTACGTCGTTTGGGCC	0.100924	0.109221	HSPC
CTCAGAAGTTAAGATG	0.0980576	0.140415	HSPC
CTCCTAGGTTCGCGAC	0.108884	0.170947	HSPC
CTCGGAGCACATTAGC	0.0547327	0.109489	GMP
CTCGGAGGTGTGCCTG	0.121089	0.149519	HSPC
CTCTAATCACGTAAGG	0.117818	0.15199	HSPC
CTCTACGAGTATGACA	0.110929	0.162456	HSPC
GAAATGAGTCCAACTA	0.115944	0.0809933	GMP
GAACATCCATGACGGA	0.169067	0.16219	HSPC
GAACCTAGTACCTACA	0.0696322	0.15836	GMP
GAACCTATCTGGAGCC	0.124717	0.135853	HSPC
GAATGAAAGCTAGCCC	0.0758671	0.00515589	GMP
GACACGCGTTCCAACA	0.0812607	0.108139	GMP
GACGTTACAATCCGAT	0.146302	0.166526	HSPC
GACTAACAGGTGATTA	0.130388	0.128001	HSPC
GAGCAGAGTTATGCGT	0.138173	0.150322	HSPC
GCAAACTAGGACAGCT	0.170891	0.0524423	GMP
GCAATCACAAAGAATC	0.103054	0.13371	HSPC
GCAGCCAGTTAAGGGC	0.124323	0.14233	HSPC
GCATACATCGTGGGAA	0.12675	0.13877	HSPC
GCATGCGAGTCTTGCA	0.131759	0.167655	HSPC
GCATGTACAGCCTATA	0.0650378	-0.0577371	GMP
GCCAAATCAGGATTGG	0.150054	0.126154	HSPC
GCCTCTACAGAGTGTG	0.172845	0.120631	HSPC
GCCTCTACATAACCTG	0.15292	0.15186	HSPC
GCGACCAGTAAGAGGA	0.0917852	0.110661	GMP
GCGAGAAGTGCAGACA	0.0987862	0.1105	GMP
GCGAGAATCCTATGTT	0.0821656	0.0315842	GMP
GCGCAACAGGGATGGG	0.116181	0.15572	HSPC
GCGGGTTCAATCAGAA	0.103862	0.168547	HSPC
GCTCCTAAGCCAACAG	0.101697	0.0944797	GMP
GCTCCTAGTAAATACG	0.112268	0.123714	HSPC
GCTCTGTTCCAATGGT	0.133452	0.202778	HSPC
GCTGCAGTCCGTCATC	0.128038	0.102479	HSPC
GCTTGAACACATGGGA	0.0445802	0.122951	GMP
GGAAAGCGTGGCGAAT	0.14727	0.154871	HSPC
GGATGTTTCTGGTGTA	0.090378	0.150899	HSPC
GGCGTGTTCAAACGGG	0.121979	0.147341	HSPC
GGGACCTGTGCTGTAT	0.0936714	0.117664	HSPC
GGGAGATAGACTGGGT	0.202531	0.0436605	GMP
GGGATGACATTGGCGC	0.155133	0.127353	HSPC
GGGATGATCTGGTATG	0.085201	0.127072	HSPC
GGGCATCTCACGAAGG	0.134322	0.144106	HSPC
GGTATTGGTGGGTATG	0.14523	0.172031	HSPC
GTACTTTAGTTTCCTT	0.0883455	0.150637	HSPC
GTAGGCCAGTCTCGGC	0.0916535	0.0971423	GMP
GTAGTCAAGTGGGTTG	0.0596144	0.117373	GMP
GTAGTCAGTAGGACAC	0.125556	0.146978	HSPC
GTATCTTCAAGAGTCG	0.155551	0.166052	HSPC
GTATCTTGTAAATGAC	0.108025	0.237999	GMP
GTCACAAAGACTCGGA	0.122903	0.143879	HSPC
GTCACAATCAACGCTA	0.138549	0.17566	HSPC
GTCACGGGTTAAGACA	0.0477524	0.131343	GMP
GTCGGGTGTCGACTAT	0.1343	0.169964	HSPC
GTCTCGTTCACCGGGT	0.11214	0.142589	HSPC
GTGAAGGAGATGCGAC	0.109785	0.174015	HSPC
GTTTCTAAGTTACCCA	0.233317	0.0918956	HSPC
TAAGAGAGTCTTCTCG	0.152584	0.174497	HSPC
TAAGTGCGTACCGGCT	0.117442	0.151989	HSPC
TACCTATGTCGAGTTT	0.154228	0.124773	HSPC
TACTTGTTCGGTGTTA	0.0935639	0.149984	HSPC
TAGGCATTCCTGTAGA	0.0803349	0.115779	GMP
TAGTTGGCAAGGACTG	0.127706	0.114832	HSPC
TCACAAGTCTCCTATA	0.154622	0.139405	HSPC
TCAGCTCTCAGATAAG	0.139985	0.141191	HSPC
TCAGGATAGCAAATCA	0.101348	0.161942	HSPC
TCAGGATCAGCATGAG	0.170138	0.188522	HSPC
TCGAGGCCATGTCGAT	0.121419	0.121352	HSPC
TCGCGAGCAGTAGAGC	0.134969	0.0568043	GMP
TCGTAGACATGCCCGA	0.144692	0.203441	HSPC
TCGTAGAGTTCTGGTA	0.0208624	0.120349	GMP
TCTCATAAGGCGACAT	0.120577	0.153047	HSPC
TCTCTAACAATAGCGG	0.174307	0.15051	HSPC
TCTCTAACAGTTAACC	0.144379	0.150082	HSPC
TCTCTAATCACAATGC	0.0367618	0.102767	GMP
TCTGGAACAGGCGATA	0.102413	0.0992577	GMP
TCTTTCCCACCTCGGA	0.139483	0.14049	HSPC
TGACAACTCACATAGC	0.0247131	0.0183572	GMP
TGAGCCGAGTGAACAT	0.128468	0.0924431	HSPC
TGAGCCGTCGCCATAA	0.194853	0.114875	HSPC
TGATTTCGTTCGTCTC	0.0511475	0.109278	GMP
TGCCCATAGGTGGGTT	0.0420328	0.189214	GMP
TGCGTGGGTAAACGCG	0.137511	0.142921	HSPC
TGGCCAGAGTACGATA	0.148759	0.128392	HSPC
TGGCTGGCATCGATTG	0.158113	0.107854	HSPC
TGGCTGGGTAGCGATG	0.128062	0.109449	GMP
TGGCTGGTCTCTGAGA	0.106846	0.151015	HSPC
TGTATTCCAATGGTCT	0.12026	0.0604066	HSPC
TGTGGTACATGTCCTC	0.101367	0.107322	HSPC
TGTGTTTGTCCAGTTA	0.127648	0.131676	HSPC
TTAGTTCGTACAAGTA	0.0940369	0.151481	GMP
TTCTCCTGTGACGGTA	0.0497108	0.131752	GMP
TTGAACGGTCCAGTTA	0.125444	0.0918074	GMP
TTGAACGTCATCGGAT	0.153163	0.131984	HSPC
TTGCCGTAGTGTGGCA	0.128906	0.140791	HSPC
TTGTAGGTCAGCTCGG	0.121112	0.0979873	HSPC
TTTCCTCAGAGGTACC	0.105841	0.115526	HSPC
TTTGCGCGTCGGGTCT	0.0802498	0.0930452	GMP
TTTGGTTAGCTCCTTC	0.0744341	0.121846	GMP
TTTGGTTCATTCACTT	0.0957605	0.107178	HSPC
TTTGTCAAGGAGTACC	0.1026	0.111712	GMP
AAGTCTGTCGTGGGAA	0.0430324	0.0655214	GMP
ACAGCTATCCGTTGTC	0.0388407	0.0836892	GMP
ACTGAGTAGGCTAGGT	0.0619235	0.0168636	GMP
ATAAGAGTCTTGTCAT	0.0321487	0.111881	GMP
CAACCTCCACTTCGAA	0.0437045	0.0451547	GMP
CACCAGGAGGAGCGAG	0.0390818	0.0894097	GMP
CACCTTGGTCAGAATA	0.0879264	0.103843	GMP
CCAGCGAGTGAGGGTT	0.0611429	0.110931	GMP
CCGGGATAGATGTTAG	0.0687098	0.0767485	GMP
CGATGTATCAAAGACA	0.0471368	0.0710396	GMP
CTAGTGAAGAGGGATA	0.0739709	0.0227146	GMP
GACCTGGAGACTAAGT	0.0395608	0.0645655	GMP
GCATGATAGACACGAC	0.0272713	0.0894731	GMP
GCGCAGTTCTCGTTTA	0.0413098	0.0814329	GMP
GCGCGATAGATGCCAG	0.0221786	0.0431172	GMP
GGAGCAACAGTGACAG	0.0516851	0.0833	GMP
GTGTGCGCATCGTCGG	0.0469326	0.0773064	GMP
TACGGTAGTAACGTTC	0.0634605	0.106544	GMP
TAGTGGTGTTCCTCCA	0.0400096	0.0804232	GMP
TGGTTAGAGTGACTCT	0.126644	0.0934072	GMP
ACTGAACTCAACGCTA	0.0274436	0.00626182	GMP
CTTACCGCAATCCAAC	0.0466912	0.0250743	GMP
GACGCGTAGCCTATGT	0.0247033	0.181858	GMP
TGACAACAGATAGGAG	0.0926466	0.15785	GMP
AGCTTGACATCTATGG	0.196708	0.00547491	GMP
AGGCCACGTCGACTAT	0.092173	-0.0509988	GMP
GAAACTCAGGCGACAT	0.00805561	0.00362697	GMP
GCTGCGAAGCTCCTCT	0.0793384	0.0420627	HSPC

## Sheet: Fig 3F
	new_anno4	splices_factors
T1_L_CAGCAGCCATTCTTAC	HSPC	2.37255
T1_L_ACTGAGTTCGCCTGTT	GMP like	2.33333
T1_L_AGGGAGTCACGGTTTA	GMP like	1.33333
T1_L_CACTCCAAGTCATCCA	GMP like	1.03268
T1_L_CATATTCGTCTTCTCG	GMP like	0.915033
T1_L_CGGAGCTGTTCCTCCA	GMP like	1.77124
T1_L_CTCTAATCAAGCGATG	GMP like	1.47712
T1_L_GGACAAGCAGATTGCT	GMP like	1.45098
T1_L_GTTTCTACAGGCTGAA	GMP like	1.60784
T1_L_TTCGAAGCAGTCACTA	GMP like	1.12418
T2_2R_AAACGGGCAGCGTAAG	GMP like	1.86275
T2_2R_ACACTGAAGTAGGTGC	GMP like	1.84314
T2_2R_CCACCTATCCACGACG	GMP like	1.84967
T2_2R_CGACCTTAGAGTGACC	GMP like	1.28758
T2_2R_GATCGATTCTCTTATG	GMP like	2.05882
T2_2R_GCGCGATGTTTACTCT	GMP like	1.19608
T2_2R_GGTGTTATCCGCATAA	GMP like	1.52941
T2_2R_TACCTATTCAGTTAGC	GMP like	1.26797
T2_2R_TGCCCTATCACTTCAT	GMP like	2.01307
T2_N_CCAGCGACAGTACACT	GMP like	2.02614
T2_N_CCCAATCTCGGTTAAC	GMP like	1.64706
T2_N_GGTATTGCAATCCGAT	GMP like	2.22222
T2_N_AGGGAGTGTCACCTAA	GMP like	1.69281
T2_N_GTCGTAAAGGCAGTCA	GMP like	1.70588
Tend_1L_AAAGTAGTCGATCCCT	GMP like	1.95425
Tend_1L_AAGTCTGGTGTGCGTC	GMP like	1.75163
Tend_1L_ACACCCTTCGAGAGCA	GMP like	2.71242
Tend_1L_ACGTCAAGTAAGTGTA	GMP like	1.64052
Tend_1L_ACTGCTCAGAGTAAGG	GMP like	1.26797
Tend_1L_AGATTGCTCCGTCAAA	GMP like	1.61438
Tend_1L_AGCAGCCTCCGTTGTC	GMP like	1.44444
Tend_1L_AGTTGGTGTATTACCG	GMP	1.8366
Tend_1L_ATAACGCCAAGGTGTG	GMP like	1.35294
Tend_1L_ATCTACTAGGTGATAT	GMP like	1.35948
Tend_1L_ATGTGTGAGGACATTA	GMP like	2.02614
Tend_1L_CAACCAAAGGTGCTAG	GMP like	1.44444
Tend_1L_CACATTTGTACCGAGA	GMP like	1.15686
Tend_1L_CACTCCAGTCCTCTTG	GMP like	1.56209
Tend_1L_CATATTCAGGAGCGAG	GMP like	1.39869
Tend_1L_CATCAGATCAGGTTCA	GMP like	1.4183
Tend_1L_CATGCCTGTAAATACG	GMP like	1.71242
Tend_1L_CCACGGAAGAGGTTGC	GMP like	1.56209
Tend_1L_CGACTTCAGCAGACTG	GMP like	1.4902
Tend_1L_CGAGCCACATACTACG	GMP like	1
Tend_1L_CGGGTCAAGATGTCGG	GMP like	1.29412
Tend_1L_CGTCACTAGCATCATC	GMP like	1.5817
Tend_1L_CGTGAGCAGAAACGCC	GMP like	1.52941
Tend_1L_CTACACCAGCTAACAA	GMP like	1.57516
Tend_1L_CTCACACAGAGTCGGT	GMP like	1.2549
Tend_1L_CTCGGGAGTGTATGGG	GMP like	1.35294
Tend_1L_CTGATAGAGTGTACCT	GMP like	1.85621
Tend_1L_GAACATCGTTGGTTTG	GMP like	1.38562
Tend_1L_GAACGGAGTTGTTTGG	GMP like	1.37255
Tend_1L_GACCTGGGTCTTCAAG	GMP like	1.6732
Tend_1L_GATCGTATCAGCTCGG	GMP like	1.20915
Tend_1L_GATGAGGTCGACGGAA	GMP like	1.24837
Tend_1L_GCACATAAGAGATGAG	GMP like	1.54902
Tend_1L_GCTCTGTTCCTGTAGA	GMP like	1.78431
Tend_1L_GGAACTTAGTTGTAGA	GMP like	3.18301
Tend_1L_GGAATAATCTCTAAGG	GMP like	1.34641
Tend_1L_GGCCGATTCAGTTTGG	GMP like	1.50327
Tend_1L_GGCTCGACATTAGGCT	GMP like	1.67974
Tend_1L_GGGATGACATCCTAGA	GMP like	1.44444
Tend_1L_GGGCACTGTTAGTGGG	GMP like	1.38562
Tend_1L_GTGCTTCTCTACCTGC	GMP like	1.13725
Tend_1L_GTTAAGCCAGCATGAG	GMP like	2.08497
Tend_1L_GTTAAGCTCGGAGCAA	GMP like	1.03922
Tend_1L_GTTACAGTCCTGCTTG	GMP like	0.568627
Tend_1L_TAGTGGTAGCTAAGAT	GMP like	1.60784
Tend_1L_TAGTTGGCAAGGTTCT	GMP like	1.11765
Tend_1L_TATTACCAGTGTACTC	GMP like	3.03922
Tend_1L_TCAGCAACAGTCGATT	GMP like	1.60784
Tend_1L_TGGTTAGCATTTGCCC	GMP like	1.26144
Tend_1L_TGTATTCTCTCTTGAT	GMP like	1.24183
Tend_1L_TTAGTTCCATAGAAAC	GMP like	1.39216
Tend_1L_TTGTAGGAGCCAGAAC	GMP like	1.30719
Tend_1L_TTTGCGCTCGTCCGTT	GMP like	1.4183
Tend_1L_ATCACGAGTCGCCATG	GMP like	1.64706
Tend_1L_ATCATGGAGGTGATTA	GMP like	1.09804
Tend_1L_CAGCCGAAGTGGACGT	GMP like	1.93464
Tend_1L_CATGGCGTCTAACGGT	GMP like	1.44444
Tend_1L_CCTAAAGAGTGAATTG	GMP like	1.64052
Tend_1L_CGACCTTGTACACCGC	GMP like	2.11111
Tend_1L_GACGTGCGTCGGCATC	GMP like	1.62745
Tend_1L_GATCGTAGTGAAGGCT	GMP like	1.4183
Tend_1L_GCGCGATCATGTAGTC	GMP like	1.30065
Tend_1L_GCGGGTTAGTACGATA	GMP like	1.22876
Tend_1L_GGATGTTAGCCCAGCT	GMP like	1.5098
Tend_1L_TACCTATCAACGATGG	GMP like	1.05882
Tend_1L_TCTTTCCGTCAAACTC	GMP like	1.35948
Tend_1L_TTAGTTCTCGTCCAGG	GMP like	1.65359
Tend_1L_TTGACTTGTCCAAGTT	GMP like	1.58824
Tend_1L_TTTACTGGTCTGCGGT	GMP like	1.34641
Tend_1L_AAAGTAGGTTCGTGAT	GMP like	0.96732
Tend_1L_AACACGTGTGGCCCTA	GMP like	1.01307
Tend_1L_AAGGAGCTCTGCGTAA	GMP like	1.22222
Tend_1L_ACGATACCACGGACAA	GMP like	1.52941
Tend_1L_ACTGCTCCACAAGCCC	GMP like	1.08497
Tend_1L_AGAGCGATCCTATTCA	GMP like	1.83007
Tend_1L_AGAGTGGCAGTTTACG	GMP like	1.45098
Tend_1L_ATCCACCGTACGCACC	GMP like	1.30065
Tend_1L_CAAGAAACATTGTGCA	GMP like	1.86928
Tend_1L_CAGCTAAAGAAACGAG	GMP like	1.51634
Tend_1L_CAGCTGGTCTCATTCA	GMP like	1.24183
Tend_1L_CCAGCGAAGAGTCGGT	GMP like	1.98693
Tend_1L_CCCATACCAAGAGGCT	GMP like	1.17647
Tend_1L_CCGGGATCAACACCCG	GMP like	1.43791
Tend_1L_CCTTTCTGTAGATTAG	GMP like	1.76471
Tend_1L_CGGACGTAGCTGCCCA	GMP like	1.30065
Tend_1L_CGTGAGCAGCTAACAA	GMP like	1.40523
Tend_1L_CTCGAAACACGCCAGT	GMP like	1.05882
Tend_1L_CTGTGCTCATGTCTCC	GMP like	1.45752
Tend_1L_GGACGTCCATTCCTGC	GMP like	1.33987
Tend_1L_GGCGACTAGCCCGAAA	GMP like	1.18954
Tend_1L_GTGGGTCGTGCAGACA	GMP like	1.29412
Tend_1L_TACGGTATCCAACCAA	GMP like	1.87582
Tend_1L_TGAGAGGTCTATCGCC	GMP like	1.16993
Tend_1L_TGTTCCGCAGACGCAA	GMP like	1.45098
Tend_1L_TTGCGTCTCGGAGCAA	GMP like	1.0719
Tend_1L_TTTATGCTCGGTGTCG	GMP like	1.18954
Tend_1L_AAACCTGAGGACTGGT	GMP like	1.43791
Tend_1L_AAGGAGCCATGTAAGA	GMP like	1.4902
Tend_1L_ACATACGTCATTTGGG	GMP like	1.93464
Tend_1L_ACGAGCCGTCTAGCGC	GMP like	1.32026
Tend_1L_ACGATACCACCTTGTC	GMP like	2.13725
Tend_1L_AGATTGCCATCTATGG	GMP like	2.01961
Tend_1L_AGCGTATCAATAAGCA	GMP like	1.33333
Tend_1L_AGGTCCGGTCTTCTCG	GMP like	1.30719
Tend_1L_CCATGTCAGCTCAACT	GMP like	1.60784
Tend_1L_CCATTCGCAGCTGCTG	GMP like	1.91503
Tend_1L_CCGGGATTCATGCAAC	GMP like	1.26144
Tend_1L_CCGGTAGTCGTTGCCT	GMP like	1.39216
Tend_1L_CGCTTCATCTTAACCT	GMP like	1.56863
Tend_1L_CTAAGACGTCAACTGT	GMP like	1.73856
Tend_1L_GACAGAGTCGGCTTGG	GMP like	1.84967
Tend_1L_GACGCGTAGTCCAGGA	GMP like	1.46405
Tend_1L_GACTGCGTCTCGCATC	GMP like	1.01307
Tend_1L_GATCAGTCATACGCTA	GMP like	1.64052
Tend_1L_GCAAACTGTGATAAAC	GMP like	1.75817
Tend_1L_GGGTCTGAGACAGAGA	GMP like	1.98693
Tend_1L_GGTATTGTCCAACCAA	GMP like	1.45098
Tend_1L_GTCCTCACATGCCCGA	GMP like	1.85621
Tend_1L_TACAGTGCATAAGACA	GMP like	0.477124
Tend_1L_TACCTATTCCGAGCCA	GMP like	2.39216
Tend_1L_TAGAGCTTCTGTACGA	GMP like	1.54248
Tend_1L_TCAGGATCACGTGAGA	GMP like	1.6732
Tend_1L_TCTTCGGGTATATGAG	GMP like	1.75817
Tend_1L_TGACAACTCCGCGCAA	GMP like	2.20261
Tend_1L_TGCTGCTAGGACATTA	GMP like	1.86275
Tend_1L_TGTCCCAAGGCACATG	GMP like	1.65359
Tend_1L_TTAGGACCATGTTGAC	GMP like	1.61438
Tend_1L_TTAGGCACAGCTATTG	GMP like	1.72549
Tend_1L_TTCTACAGTCGGCTCA	GMP like	1.22222
Tend_1L_TTGCGTCAGAATGTGT	GMP like	1.82353
Tend_2L_AAGGAGCGTTCGGGCT	GMP like	1.77778
Tend_2L_AATCGGTTCACGATGT	GMP like	3.31373
Tend_2L_ACATGGTGTGTAATGA	GMP like	2.50327
Tend_2L_ACCTTTACAGACAAAT	GMP like	1.64706
Tend_2L_ACGAGCCGTCACAAGG	GMP like	3.20915
Tend_2L_ACGAGGAAGGGATACC	GMP like	2.92157
Tend_2L_ACGCCAGGTCTAGTGT	GMP like	2.29412
Tend_2L_ACTATCTTCTCTAGGA	GMP like	2.60784
Tend_2L_ACTTGTTTCCGTTGTC	GMP like	2.75817
Tend_2L_AGATTGCAGATGAGAG	GMP like	3.68627
Tend_2L_AGCGTATGTTCCACGG	GMP like	2.6732
Tend_2L_AGGCCACGTGTGCGTC	GMP like	2.29412
Tend_2L_ATAAGAGAGTTACCCA	GMP like	2.29412
Tend_2L_ATGTGTGAGAGTACAT	GMP like	1.84314
Tend_2L_CAAGATCTCACCGGGT	GMP like	2.03922
Tend_2L_CACCAGGCAGCATACT	GMP like	1.76471
Tend_2L_CACCAGGTCTAACTTC	GMP like	0.764706
Tend_2L_CAGCTAACAGGTTTCA	GMP like	3.05229
Tend_2L_CAGTAACTCAAACAAG	GMP like	0.588235
Tend_2L_CATATGGCATTGCGGC	GMP like	2.46405
Tend_2L_CATGACAAGAGTCTGG	GMP like	3.0719
Tend_2L_CCTACACTCGGCTTGG	GMP like	2.29412
Tend_2L_CCTACACTCTACCAGA	GMP like	3.21569
Tend_2L_CCTTCCCGTAATCGTC	GMP like	2.49673
Tend_2L_CGAACATGTATATGGA	GMP like	1.79085
Tend_2L_CGAGCACAGCAGACTG	GMP like	2.55556
Tend_2L_CGATCGGAGTTAGGTA	GMP like	3.39216
Tend_2L_CGGCTAGAGAAACGAG	GMP like	2.61438
Tend_2L_CGGGTCATCTGCGTAA	GMP like	3.21569
Tend_2L_CGTGTCTAGAGTAAGG	GMP like	4.78431
Tend_2L_CTAACTTAGCTCAACT	GMP like	2.47712
Tend_2L_CTCATTAAGCACCGTC	GMP like	1.54902
Tend_2L_CTCTAATCATGGTCAT	GMP like	3.30719
Tend_2L_GATGAAAAGTCCAGGA	GMP like	3.01961
Tend_2L_GATGAGGTCCGAAGAG	GMP like	2.46405
Tend_2L_GCAAACTGTCCCGACA	GMP like	2.76471
Tend_2L_GCCAAATCATGAAGTA	GMP like	2.26797
Tend_2L_GCCTCTAAGTGTCCAT	GMP like	2.53595
Tend_2L_GCTTCCACATAACCTG	GMP like	3.01307
Tend_2L_GGAACTTTCAGTTCGA	GMP like	2.79085
Tend_2L_GTCATTTGTGATGCCC	GMP like	2.70588
Tend_2L_GTGCGGTTCAGTGCAT	GMP like	3.56863
Tend_2L_GTGGGTCCAGTATAAG	GMP like	3.23529
Tend_2L_GTGGGTCTCCTAGAAC	GMP like	2.63399
Tend_2L_GTTCTCGAGTGACATA	GMP like	0.562092
Tend_2L_GTTCTCGCACGGTGTC	GMP like	2.43137
Tend_2L_TAAGCGTAGTTGCAGG	GMP like	2.24837
Tend_2L_TACCTATAGACAGAGA	GMP like	2.7451
Tend_2L_TATGCCCGTAAGTGTA	GMP like	3.18954
Tend_2L_TGACGGCAGACTAGGC	GMP like	1.30719
Tend_2L_TGCCCTACATTATCTC	GMP like	2.84314
Tend_2L_TGGGAAGAGATTACCC	GMP like	1.71895
Tend_2L_TTAGGACTCCTATTCA	GMP like	0.405229
Tend_2L_TTGAACGCATCCGCGA	GMP like	1.2549
Tend_2L_TTGTAGGGTCAGAATA	GMP like	2.05882
Tend_2L_TTTATGCTCCCTTGCA	GMP like	2.59477
Tend_2L_AAAGCAAAGCTATGCT	GMP like	3.37908
Tend_2L_AAAGCAACAGTCCTTC	GMP like	3.58824
Tend_2L_AACACGTTCATTCACT	GMP like	3.24837
Tend_2L_ACCGTAAGTCTTCAAG	GMP like	3.33987
Tend_2L_ACGATACTCACCCTCA	GMP like	3.22222
Tend_2L_ACTTGTTAGGCGTACA	GMP like	2.94118
Tend_2L_AGAATAGAGTCCAGGA	GMP like	3.39216
Tend_2L_AGACGTTTCCGCGCAA	GMP like	3.11765
Tend_2L_AGCATACCACCAGTTA	GMP like	2.30065
Tend_2L_AGGCCGTCAGTGAGTG	GMP like	3.05882
Tend_2L_AGGTCCGAGCATGGCA	GMP like	2.70588
Tend_2L_ATAACGCTCTGCGGCA	GMP like	2.89542
Tend_2L_ATAGACCCAGCCTTTC	GMP like	2.54248
Tend_2L_ATCATGGCACACGCTG	GMP like	3.94771
Tend_2L_ATCCACCTCGATGAGG	GMP like	2.86275
Tend_2L_ATCGAGTGTGTAAGTA	GMP like	4.81046
Tend_2L_ATCTGCCAGTGGGATC	GMP like	3.3268
Tend_2L_ATTGGTGTCCTAGAAC	GMP like	2.08497
Tend_2L_CAACTAGGTAGGGACT	GMP like	2.5098
Tend_2L_CACACCTAGAACTGTA	GMP like	2.73856
Tend_2L_CACCAGGGTCAGATAA	GMP like	2.42484
Tend_2L_CAGATCAAGAGATGAG	GMP like	2.18954
Tend_2L_CAGCATATCAGAGGTG	GMP like	3.18954
Tend_2L_CAGCATATCTCTGCTG	GMP like	2.68627
Tend_2L_CAGCCGAGTTAGTGGG	GMP like	3.71242
Tend_2L_CATATGGCACATAACC	GMP like	2.82353
Tend_2L_CATCCACGTGAACCTT	GMP like	3.32026
Tend_2L_CCATGTCGTCAGTGGA	GMP like	4.9085
Tend_2L_CCCAATCAGAATAGGG	GMP like	2.75817
Tend_2L_CCGTGGAGTATTCGTG	GMP like	3.32026
Tend_2L_CCTATTAAGTGGAGTC	GMP like	3.01961
Tend_2L_CCTCAGTTCATAACCG	GMP like	3.21569
Tend_2L_CCTTCGAGTCTAGTCA	GMP like	2.68627
Tend_2L_CCTTCGATCTTATCTG	GMP like	2.88889
Tend_2L_CGACTTCTCCGTAGTA	GMP like	3.14379
Tend_2L_CGAGCACGTGGCTCCA	GMP like	3.02614
Tend_2L_CGCTATCCAGCCTTTC	GMP like	3.85621
Tend_2L_CGGTTAATCCGTACAA	GMP like	2.77124
Tend_2L_CGTAGGCTCGTACGGC	GMP like	2.96732
Tend_2L_CGTCAGGGTACACCGC	GMP like	3.33987
Tend_2L_CGTCAGGGTTCAACCA	GMP like	3.47712
Tend_2L_CGTGTAACATCACGTA	GMP like	3.12418
Tend_2L_CGTGTCTAGGCCCTCA	GMP like	2.46405
Tend_2L_CTAACTTGTAGGACAC	GMP like	2.66667
Tend_2L_CTAATGGGTGCCTTGG	GMP like	3.20915
Tend_2L_CTACACCCATTGGCGC	GMP like	3.36601
Tend_2L_CTACCCAGTTTAAGCC	GMP like	3.24837
Tend_2L_CTCGAAATCCGCGGTA	GMP like	2.15033
Tend_2L_GAAATGATCGGCGGTT	GMP like	3.19608
Tend_2L_GAACATCCAGCTGCAC	GMP like	3.45098
Tend_2L_GATTCAGCAATAACGA	GMP like	3.52288
Tend_2L_GCAATCAGTGCAACGA	GMP like	1.82353
Tend_2L_GCATGATCAGTATAAG	GMP like	3.45752
Tend_2L_GGAAAGCCATTAGCCA	GMP like	3.06536
Tend_2L_GGCGACTCACGAGAGT	GMP like	2.1634
Tend_2L_GGGAATGAGAACAACT	GMP like	3.44444
Tend_2L_GGGCATCGTCATATGC	GMP like	2.82353
Tend_2L_GGGTCTGTCACGCGGT	GMP like	3.01307
Tend_2L_GTAGGCCCATGAGCGA	GMP like	3.55556
Tend_2L_GTCAAGTAGAGGTTGC	GMP like	2.73856
Tend_2L_GTCACGGGTCACTGGC	GMP like	3.03268
Tend_2L_GTCGTAATCAGTTAGC	GMP like	1.58824
Tend_2L_GTCTCGTAGCAGCGTA	GMP like	2.70588
Tend_2L_GTGCGGTAGCTGTTCA	GMP like	3.17647
Tend_2L_GTGTTAGCAACGATCT	GMP like	4.60131
Tend_2L_GTGTTAGTCAACACGT	GMP like	2.47712
Tend_2L_GTTAAGCGTTCCATGA	GMP like	3
Tend_2L_TAAACCGTCTCTTATG	GMP like	1.04575
Tend_2L_TAAGCGTCACTATCTT	GMP like	2.97386
Tend_2L_TACAGTGAGGCTACGA	GMP like	2.86928
Tend_2L_TACGGATAGAATGTTG	GMP like	2.36601
Tend_2L_TACTTGTTCAGGATCT	GMP like	2.56863
Tend_2L_TAGGCATGTAGCGTCC	GMP like	3.47059
Tend_2L_TATCTCAAGCCAACAG	GMP like	3.82353
Tend_2L_TATGCCCTCATTTGGG	GMP like	2.79085
Tend_2L_TATTACCAGATGTGTA	GMP like	2.44444
Tend_2L_TCACAAGAGGGTATCG	GMP like	2.54902
Tend_2L_TCAGCAAAGGCTAGAC	GMP like	3.16993
Tend_2L_TCCCGATTCCAAGCCG	GMP like	3.88889
Tend_2L_TCTCTAATCACGGTTA	GMP like	3.62092
Tend_2L_TCTCTAATCTCTAAGG	GMP like	2.92157
Tend_2L_TCTGAGAGTGACGGTA	GMP like	3.09804
Tend_2L_TCTGAGAGTGTTGAGG	GMP like	3.24837
Tend_2L_TCTGAGATCTTGAGAC	GMP like	2.99346
Tend_2L_TGAGCCGCACAACGCC	GMP like	2.6732
Tend_2L_TGATTTCTCGTCCGTT	GMP like	2.79739
Tend_2L_TGCCCTATCTGAGTGT	GMP like	1.90196
Tend_2L_TGCGGGTTCAGTTTGG	GMP like	2.75163
Tend_2L_TTAGTTCAGAGTACCG	GMP like	3.44444
Tend_2L_TTGCGTCGTTTGCATG	GMP like	3.33987
Tend_2L_TTTGGTTTCGAATGCT	GMP like	2.11111
Tend_2L_AGCGGTCTCCGCAGTG	GMP like	2.79739
Tend_2L_AGGTCCGAGTCCGGTC	GMP like	2.47059
Tend_2L_ATTACTCAGGCTATCT	GMP like	2.64052
Tend_2L_GAGTCCGTCCAAACAC	GMP like	3.06536
Tend_2L_GATCGATTCACTTATC	GMP like	2.15033
Tend_2L_GCTGCGAAGGCCCTTG	GMP like	2.80392
Tend_2L_GGCAATTCACAGGAGT	GMP like	2.50327
Tend_2L_GGGTCTGTCTGGTGTA	GMP like	2.47059
Tend_2L_ACTTACTAGATATGGT	GMP like	0.437908
Tend_2L_ACTTTCAGTACCGTTA	GMP like	3.18954
Tend_2L_AGAGTGGGTGATGTCT	GMP like	2.30719
Tend_2L_AGGCCGTCATCCAACA	GMP like	2.98693
Tend_2L_ATAGACCAGAAACGCC	GMP like	0.601307
Tend_2L_CCAATCCGTAGCCTCG	GMP like	3.09804
Tend_2L_CGGACTGCATCAGTAC	GMP like	3.01961
Tend_2L_CGTGTAATCAAGATCC	GMP like	2.49673
Tend_2L_GAAATGAGTGATAAAC	GMP like	3.44444
Tend_2L_GACAGAGGTATCAGTC	GMP like	3.61438
Tend_2L_GACCTGGTCCGTTGCT	GMP like	1.20261
Tend_2L_GCACTCTTCCGCATCT	GMP like	2.84314
Tend_2L_GCAGCCACATGCCTAA	GMP like	2.82353
Tend_2L_GGAAAGCGTTGGTAAA	GMP like	4.10458
Tend_2L_GTGAAGGGTACTCAAC	GMP like	5.72549
Tend_2L_TACCTATGTATGAATG	GMP like	1.19608
Tend_2L_TACTTACAGCAGATCG	GMP like	1.4183
Tend_2L_TAGACCATCGGTCTAA	GMP like	2.88889
Tend_2L_TGAGCCGGTGACTACT	GMP like	2.52288
Tend_2L_TGCGGGTCAGACAGGT	GMP like	0.797386
AAACGGGAGCTAAGAT	GMP like	1.50327
AAAGATGCACAGTCGC	GMP like	2.5817
AAGTCTGCAATAGCGG	GMP like	0.79085
ACACCAACATAAGACA	HSPC	1.81699
ACATACGCAAACTGTC	GMP like	1.9085
ACCCACTCAACCGCCA	GMP like	2.21569
ACCTTTAAGACCACGA	GMP like	1.20261
ACGGCCAAGTGTACTC	GMP like	0.921569
ACTATCTCAAGCCGTC	GMP like	1.13725
AGAGCTTCAAACCCAT	GMP like	0.751634
AGCGGTCCAGGTCGTC	GMP like	1.1634
AGTGTCAAGCCTATGT	GMP like	1.69281
ATGTGTGAGTGCAAGC	GMP like	1.81046
ATTGGTGCACATGGGA	GMP like	1.32026
CAACCTCTCATAGCAC	GMP like	2.37255
CAGAATCCATCATCCC	GMP like	1.20915
CAGCATAAGATAGGAG	GMP like	1.05229
CATCGAAGTCAAGCGA	GMP like	1.68627
CATCGGGCAATGTTGC	GMP like	1.9085
CATCGGGTCCGAAGAG	GMP like	1.75817
CCACGGAAGATATGCA	GMP like	0.928105
CCTACACCATGTAGTC	GMP like	1.81699
CCTCAGTTCTTCGGTC	GMP like	0.895425
CGAGAAGAGGCTATCT	GMP like	1.73203
CGCGGTACACAAGACG	GMP like	1.13725
CGGACACAGTGCTGCC	GMP like	0.862745
CGGACACCAGAGTGTG	GMP like	1.36601
CGGCTAGTCTAACCGA	GMP like	1.10458
CGTAGGCCACATTAGC	GMP like	0.869281
CGTTCTGGTGTTAAGA	GMP like	1.20915
CTCCTAGCAGGATCGA	GMP like	1.37908
CTGAAGTCACCAGCAC	GMP like	0.568627
CTGCCTACAGCTCCGA	GMP like	2.0915
CTTAACTAGCTCTCGG	GMP like	1.62745
CTTAACTGTAGCAAAT	GMP like	1.09804
GAAACTCGTACTCGCG	GMP like	1.15686
GAATGAACAGTTAACC	GMP like	1.45752
GACCTGGCACGGTAGA	GMP like	1.59477
GATCGCGGTACCGCTG	GMP like	0.777778
GCGACCATCTAGCACA	GMP like	0.69281
GGACATTCAGATGGGT	GMP like	2.08497
GGATTACAGCGATGAC	GMP like	0.522876
GGGAGATCAATCGGTT	GMP like	3.07843
GGTGCGTCAAGCGTAG	GMP like	1.49673
GTAGTCATCCTGCTTG	GMP like	1.37255
GTCACGGGTCAGGACA	GMP like	1.1634
GTCGGGTGTTCGGCAC	GMP like	1.19608
GTGCAGCAGGAGCGAG	GMP like	1.18954
TACGGGCTCCAACCAA	GMP like	1.89542
TATGCCCGTTACCAGT	GMP like	1.26797
TCAGATGCAAGCGAGT	GMP like	0.679739
TCCCGATAGGCACATG	GMP like	1.56863
TCGGGACCACGTCTCT	GMP like	0.392157
TCTTCGGTCTTTCCTC	HSPC	0.535948
TGACTAGAGCATGGCA	GMP like	1.71895
TGCCCTAAGCCGATTT	GMP like	2.24837
TGCGCAGAGTGGAGTC	GMP like	2.5817
TGGACGCTCCTACAGA	GMP like	1.07843
TTATGCTTCGGCATCG	GMP like	1.97386
TTGCCGTGTACTCGCG	GMP like	0.686275
CGTCAGGCACCTTGTC	GMP like	0.457516
T2_2R_CGTCCATCACTCTGTC	GMP like	2.26144
T2_2R_CGTTCTGCAAGGTTTC	GMP like	1.52288
T2_2R_TGAGAGGAGAGCTGCA	GMP like	1.54902
T2_2R_TGAGCATCACGGCTAC	GMP like	2.38562
T2_N_ACTTACTTCTAGCACA	GMP like	1.1634
Tend_1L_AAGGAGCGTATAATGG	GMP like	1.35294
Tend_1L_AGCTCCTCAGTACACT	GMP like	0.836601
Tend_1L_AGGGATGCATTACCTT	GMP like	1.12418
Tend_1L_ATAGACCAGTCAATAG	GMP like	1.49673
Tend_1L_ATTGGACAGAACTGTA	GMP like	1.48366
Tend_1L_ATTTCTGAGAGTAATC	GMP like	1.20915
Tend_1L_CAACCAAAGTACATGA	GMP like	1.20915
Tend_1L_CAAGTTGGTGGCCCTA	GMP like	1.34641
Tend_1L_CACCACTGTCGACTAT	GMP like	1.0915
Tend_1L_CAGCAGCGTCGCGAAA	GMP like	1.15033
Tend_1L_CAGCGACCACATAACC	GMP like	1.30065
Tend_1L_CATGCCTCAATCCGAT	GMP like	1.48366
Tend_1L_CCGTACTGTGTTGGGA	GMP like	1.24837
Tend_1L_CCTTCCCGTGTAATGA	GMP like	1.18954
Tend_1L_CGGACACTCAAGAAGT	GMP like	1.66013
Tend_1L_CTCTGGTGTACTTCTT	GMP like	1.67974
Tend_1L_GACTACAGTCATGCAT	GMP like	1.38562
Tend_1L_GCGCAGTAGACGACGT	GMP like	1.47712
Tend_1L_GGACGTCCACGAAATA	GMP like	1.33987
Tend_1L_GGCAATTAGGTACTCT	GMP like	1.02614
Tend_1L_GTACTTTGTTGGGACA	GMP like	1.24183
Tend_1L_GTCACAAAGCTAACTC	GMP like	1.20915
Tend_1L_GTTCGGGTCAGAGACG	GMP like	1.38562
Tend_1L_TCGTAGATCGCAGGCT	GMP like	1.13725
Tend_1L_TGCCCATGTCGATTGT	GMP like	1.29412
Tend_1L_TGGCTGGGTGGTTTCA	GMP like	1.26144
Tend_1L_TTCTACACAAAGAATC	GMP like	1.68627
Tend_1L_CACAGGCGTACAGCAG	GMP like	1.44444
Tend_1L_TGACTTTTCATACGGT	GMP like	1.31373
Tend_1L_TTTATGCAGACTCGGA	GMP like	0.921569
Tend_2L_AAATGCCCACATTCGA	GMP like	3.24837
Tend_2L_ACGGGTCGTAAGAGAG	GMP like	2.86275
Tend_2L_ACGTCAACACTCGACG	GMP like	2.35294
Tend_2L_ATCCACCAGGTGCAAC	GMP like	2.62745
Tend_2L_ATGAGGGGTTACAGAA	GMP like	2.48366
Tend_2L_CCCAGTTGTTTGACTG	GMP like	0.660131
Tend_2L_CCGGTAGTCCTTGCCA	GMP like	2.67974
Tend_2L_CTTAGGACAGTGACAG	GMP like	3.9085
Tend_2L_GATGAGGAGGTACTCT	GMP like	2.69935
Tend_2L_GGAAAGCAGGTGGGTT	GMP like	2.31373
Tend_2L_GTAGGCCAGCTAGTTC	GMP like	2.62092
Tend_2L_GTTCATTCAGCCTGTG	GMP like	1.71895
Tend_2L_TAAGTGCGTACTTAGC	GMP like	1.94771
Tend_2L_TGTCCCAAGGTGATAT	GMP like	2.78431
Tend_2L_AACTGGTCATGCCACG	GMP like	2.41176
Tend_2L_CGATGTACATTTGCTT	GMP like	2.6732
Tend_2L_CGCGTTTGTCTGCAAT	GMP like	2.73856
Tend_2L_GCGCCAAAGCCAACAG	GMP like	1.81699
CTCAGAACAAGCCATT	GMP like	1.1634
GTATCTTGTAGGAGTC	GMP like	0.614379
TCTTCGGAGACCACGA	GMP like	1.41176
AGCTCCTTCTATCCTA	GMP like	0.431373
T1_L_GTCCTCACAAGTCATC	GMP	0.281046
Tend_1L_ACAGCCGCATGGGACA	GMP like	1.3268
Tend_1L_CCTACACGTTCAGCGC	GMP like	1.63399
Tend_1L_CTAGAGTGTTACTGAC	GMP like	1.34641
Tend_1L_GCAGTTAAGAAACGAG	GMP like	1.33987
Tend_1L_GGAATAACATTAGCCA	GMP like	1.7451
Tend_1L_GGGCACTAGCTGCGAA	GMP like	1.79085
Tend_1L_TCACGAACACCGATAT	GMP like	1.90196
Tend_1L_TCAGGATTCAACCATG	GMP like	2.06536
Tend_1L_TTAGGCAGTTGTACAC	GMP like	1.63399
Tend_1L_TTTGCGCGTTCCACGG	GMP like	1.35948
Tend_1L_AGTTGGTTCAGGCAAG	GMP like	1.5098
Tend_1L_CGAATGTGTGGCAAAC	GMP like	1.84967
Tend_1L_ACTATCTCAGCTGTTA	GMP like	1.79739
Tend_1L_CATCAGAAGTGGCACA	GMP like	1.87582
Tend_1L_CATCCACTCTTCCTTC	GMP like	1.96078
Tend_1L_GGAATAACACTATCTT	GMP like	1.59477
Tend_1L_GTATTCTAGTTCGCGC	GMP like	1.76471
Tend_1L_TCAGATGAGAATTCCC	GMP like	1.83007
Tend_1L_TCAGGATTCGATAGAA	GMP like	1.47059
Tend_2L_AACTTTCAGGACACCA	GMP like	2.54248
Tend_2L_AGTCTTTAGTAATCCC	GMP like	2.9085
Tend_2L_GAACCTAGTGTAATGA	GMP like	3.09804
Tend_2L_GGGAATGTCCCTCTTT	GMP like	3.2549
Tend_2L_TAGGCATCATGGTTGT	GMP like	4.6732
Tend_2L_TGTGGTATCCTTTACA	GMP like	3.43137
Tend_2L_TTCTACAGTAAGAGAG	GMP like	3.54902
Tend_2L_ACCGTAAAGCGTGAGT	GMP like	3.71242
Tend_2L_ACTGAACAGAAAGTGG	GMP like	3.12418
Tend_2L_AGCATACGTTGTCTTT	GMP like	2.81699
Tend_2L_AGGTCATAGTGTTGAA	GMP like	3.20915
Tend_2L_AGTTGGTAGGAGTCTG	GMP like	2.54248
Tend_2L_CGAGAAGTCTAACTTC	GMP like	2.75163
Tend_2L_CGCCAAGAGATGGGTC	GMP like	3.39869
Tend_2L_CTTACCGCAATGGTCT	GMP like	2.55556
Tend_2L_TACCTTAGTCTGCAAT	GMP like	3.78431
Tend_2L_TACTTGTAGTGGAGTC	GMP like	2.84967
Tend_2L_TATGCCCGTTCCAACA	GMP like	2.99346
Tend_2L_TGTGGTAGTACCATCA	GMP like	5.18301
Tend_2L_CAACTAGAGAGCTGGT	GMP like	2.22876
ATGTGTGGTAAATGTG	GMP like	1.5098
CTCGAGGTCGGCATCG	GMP like	1.93464
CTCGTCACAATGAATG	GMP like	1.70588
GGGAGATTCATTATCC	GMP like	1.99346
GGTGAAGGTTTGACAC	GMP like	1.75163
GTAACGTGTCAATACC	GMP like	3.20261
GTAGGCCCAAGTCATC	GMP like	1.64052
T2_2R_CACATTTCACGTTGGC	HSPC	1.43791
T2_N_CATGGCGCAGACGCCT	HSPC	1.5817
Too_HSPC_ATAAGAGGTTCGAATC	HSPC	2.2549
Tend_2L_AGTGTCACATGAAGTA	GMP	2.51634
CACATAGCATGGTCAT	GMP like	0.856209
CCACTACTCCTAAGTG	HSPC	1.24837
GTCTTCGCATGGTCAT	HSPC	1.01307
T1_L_AAACCTGTCTCCTATA	HSPC	0.392157
T1_L_AATCGGTTCGTTGCCT	GMP	0.189542
T1_L_ACATACGGTTTGCATG	GMP	0.189542
T1_L_ACATACGTCAGTACGT	HSPC	0.771242
T1_L_ACATCAGTCCGCTGTT	GMP	0.287582
T1_L_ACCTTTAGTAGAAGGA	HSPC	0.379085
T1_L_ACGATGTGTTCTGTTT	GMP	0.20915
T1_L_ACGGGCTTCTTACCTA	HSPC	0.594771
T1_L_AGACGTTTCGCTTGTC	HSPC	0.79085
T1_L_AGAGCGACATGCCCGA	HSPC	0.72549
T1_L_AGCCTAACAAGTAGTA	HSPC	1.20261
T1_L_AGCGGTCAGGATGGAA	HSPC	0.751634
T1_L_AGGTCATCATGGTCAT	HSPC	0.359477
T1_L_AGGTCATGTAACGCGA	GMP	0.437908
T1_L_ATCCGAAGTCGGCACT	GMP	0.366013
T1_L_ATGAGGGCATACAGCT	HSPC	0.496732
T1_L_ATTACTCTCTGAGTGT	GMP	0.267974
T1_L_ATTTCTGAGATGAGAG	HSPC	0.418301
T1_L_CAACCTCGTCGACTAT	HSPC	0.875817
T1_L_CACAAACAGGGTGTGT	HSPC	0.647059
T1_L_CACACTCAGGCATGGT	GMP	0.320261
T1_L_CAGCTGGTCCTCCTAG	HSPC	0.699346
T1_L_CATCCACAGACGCACA	HSPC	1.12418
T1_L_CATCCACGTTACGCGC	HSPC	0.869281
T1_L_CATCGAAGTAGCTGCC	HSPC	0.437908
T1_L_CATTCGCTCTCCAACC	HSPC	1.21569
T1_L_CCACGGAAGCAGATCG	HSPC	0.941176
T1_L_CCAGCGACAGACAAGC	HSPC	0.496732
T1_L_CCCAGTTCAGCTGCTG	HSPC	0.51634
T1_L_CCGGGATAGATGTTAG	GMP	0.196078
T1_L_CCTAAAGAGGGTTCCC	HSPC	0.535948
T1_L_CGAACATCAACTGCGC	HSPC	0.437908
T1_L_CGAGCACTCTTTACGT	GMP	0.359477
T1_L_CGTAGCGTCGCCAAAT	HSPC	0.431373
T1_L_CGTCACTAGATGTGGC	GMP	0.346405
T1_L_CTAGAGTCAGGGAGAG	HSPC	0.385621
T1_L_CTCGAAAAGTATGACA	GMP	0.444444
T1_L_CTCGTACCAACTTGAC	HSPC	0.653595
T1_L_CTCTGGTTCCGGGTGT	HSPC	0.810458
T1_L_CTGTTTATCGTACGGC	HSPC	0.581699
T1_L_CTTACCGTCCGTAGGC	GMP	0.281046
T1_L_CTTAGGACAGGTCCAC	HSPC	0.869281
T1_L_GAAATGACAGCTGCTG	GMP	0.575163
T1_L_GAAGCAGGTAGCGATG	GMP	0.24183
T1_L_GACCAATCATCCTAGA	HSPC	1
T1_L_GATCGATCAAACCTAC	GMP	0.457516
T1_L_GATTCAGCATTATCTC	GMP	0.385621
T1_L_GCAATCATCACTTCAT	HSPC	0.431373
T1_L_GCAGCCACACCGTTGG	GMP	0.202614
T1_L_GCTTGAAAGACCCACC	HSPC	0.888889
T1_L_GGACAGATCGGATGTT	GMP	0.575163
T1_L_GGCGACTGTACGACCC	GMP	0.254902
T1_L_GGGACCTCAAGACACG	GMP	0.235294
T1_L_GGGCATCTCACATGCA	HSPC	0.385621
T1_L_GTATTCTAGGTAGCCA	HSPC	0.555556
T1_L_GTATTCTCAATGGATA	GMP	0.437908
T1_L_GTCGTAAAGAGTAATC	GMP	0.163399
T1_L_GTCTCGTGTCCGAGTC	HSPC	0.607843
T1_L_GTCTTCGTCGGATGGA	HSPC	0.882353
T1_L_TAAACCGGTGCTAGCC	GMP	0.424837
T1_L_TAAGCGTGTCCGTCAG	HSPC	0.771242
T1_L_TACGGGCTCCGTAGGC	GMP	0.581699
T1_L_TAGGCATAGTTACCCA	HSPC	0.418301
T1_L_TCAGCAATCCAAGTAC	GMP	0.30719
T1_L_TCATTACCATCATCCC	GMP	0.352941
T1_L_TCGTACCTCCGATATG	HSPC	0.79085
T1_L_TGAGAGGAGGGTCTCC	HSPC	0.575163
T1_L_TGAGCATCAGACGTAG	HSPC	0.640523
T1_L_TGCTACCGTCGCATCG	GMP	0.313725
T1_L_CCTTCGAGTGCCTGCA	HSPC	0.418301
T1_L_GCGCCAACAATCGAAA	HSPC	0.281046
T1_L_TGGGAAGTCGAGAACG	GMP	0.352941
T1_L_ACGATACGTGACGCCT	GMP	0.196078
T1_R_AAACCTGCACTTACGA	GMP	0.431373
T1_R_AAGTCTGTCATCGATG	GMP	0.196078
T1_R_ACCAGTACACGGCTAC	GMP	0.333333
T1_R_ACGATACAGGTACTCT	HSPC	0.601307
T1_R_ACGGGTCCACAGACTT	HSPC	0.771242
T1_R_ACTGTCCCAAGTTGTC	GMP	0.75817
T1_R_AGAGCGAGTAGCGCAA	GMP	0.72549
T1_R_AGAGTGGAGACTAGAT	HSPC	1.14379
T1_R_AGATTGCAGGCACATG	GMP	0.261438
T1_R_AGCATACGTCCCGACA	HSPC	1.43791
T1_R_AGTAGTCCACAGCGTC	HSPC	0.54902
T1_R_AGTGAGGAGCTAGGCA	HSPC	0.75817
T1_R_AGTGAGGTCAGCACAT	GMP	0.398693
T1_R_AGTGTCATCAGCACAT	HSPC	0.588235
T1_R_ATGTGTGGTCGGCACT	GMP	0.490196
T1_R_ATTACTCAGCCACGTC	HSPC	0.993464
T1_R_ATTGGTGTCACTCCTG	HSPC	0.869281
T1_R_ATTGGTGTCTTCCTTC	GMP	0.385621
T1_R_CAAGGCCAGCCTATGT	HSPC	0.411765
T1_R_CATGGCGAGTGTACTC	GMP	0.444444
T1_R_CCGGGATCAGATTGCT	HSPC	0.620915
T1_R_CCGGTAGCAGGGCATA	GMP	0.189542
T1_R_CCTACACGTTACGACT	HSPC	1.28758
T1_R_CCTATTAGTCGCGTGT	GMP	0.287582
T1_R_CCTTACGCAACTGGCC	GMP	0.333333
T1_R_CCTTTCTGTATTACCG	GMP	0.294118
T1_R_CGACCTTGTGGCAAAC	HSPC	0.620915
T1_R_CGACTTCTCACGCGGT	GMP	0.392157
T1_R_CGGAGTCAGTCCGTAT	GMP	0.320261
T1_R_CGTCTACTCCCGACTT	HSPC	0.424837
T1_R_CGTGAGCCAAGCGTAG	HSPC	0.594771
T1_R_CTACACCAGCTAGTCT	GMP	0.405229
T1_R_CTAGAGTCAATCGGTT	GMP	0.333333
T1_R_CTGATCCTCCCATTAT	HSPC	0.287582
T1_R_CTGTTTAAGCTTTGGT	GMP	0.228758
T1_R_CTGTTTACACAAGACG	GMP	0.346405
T1_R_GAATGAATCGTGACAT	HSPC	1.41176
T1_R_GACACGCAGATGGCGT	GMP	0.398693
T1_R_GACACGCCAGTCCTTC	HSPC	0.797386
T1_R_GAGGTGACATGGTAGG	HSPC	0.843137
T1_R_GAGTCCGAGAAACCAT	GMP	0.601307
T1_R_GATCGATCATGCCACG	GMP	0.640523
T1_R_GATCGTACATGGTCTA	GMP	0.470588
T1_R_GATGCTAAGCTCCTCT	GMP	0.326797
T1_R_GCAGTTATCCAAAGTC	HSPC	1.03268
T1_R_GCGGGTTGTCTAGCGC	HSPC	0.562092
T1_R_GCTTCCAAGGTTACCT	GMP	0.470588
T1_R_GGACATTAGACAAAGG	HSPC	0.915033
T1_R_GGATGTTCACAAGTAA	HSPC	0.771242
T1_R_GGCAATTCACAGCCCA	HSPC	0.366013
T1_R_GGGTCTGCAAAGTGCG	GMP	0.424837
T1_R_GTACGTAAGCATCATC	HSPC	0.928105
T1_R_GTACTTTCATGTCCTC	GMP	0.235294
T1_R_TAAGAGAAGATACACA	GMP	0.150327
T1_R_TAAGCGTTCGCATGGC	GMP	0.228758
T1_R_TAAGTGCGTTTCGCTC	HSPC	0.751634
T1_R_TACACGATCGGCGCTA	GMP	0.379085
T1_R_TACGGGCTCACCATAG	HSPC	0.529412
T1_R_TATGCCCTCCCTCTTT	HSPC	0.581699
T1_R_TATTACCCAATTCCTT	GMP	0.313725
T1_R_TCACAAGTCTTGACGA	GMP	0.261438
T1_R_TCAGGTATCCTCTAGC	HSPC	0.712418
T1_R_TCCACACAGACGCAAC	GMP	0.261438
T1_R_TCGGGACAGAGCAATT	HSPC	0.764706
T1_R_TGACTAGGTCAAAGAT	HSPC	0.947712
T1_R_TGCACCTTCGTTACAG	GMP	0.24183
T1_R_TGGGAAGGTCGAATCT	GMP	0.287582
T1_R_TGTCCCAGTCGACTGC	HSPC	1.63399
T1_R_TGTTCCGAGACCCACC	HSPC	0.660131
T1_R_TTTATGCCATAGAAAC	GMP	0.379085
T1_R_TTTGGTTAGTGAAGAG	HSPC	0.509804
T1_R_TTTGGTTGTGGCCCTA	GMP	0.352941
T1_R_GCTCTGTGTAGGAGTC	HSPC	1.41176
T1_R_TCTCTAACAAGCGATG	HSPC	1.79085
T1_R_TCTTCGGTCAGCGATT	HSPC	0.699346
T1_R_TCAGGTAAGGCAAAGA	GMP	0.294118
T2_2R_AAACCTGGTGGTAACG	HSPC	0.614379
T2_2R_AAATGCCGTGCCTGTG	GMP	0.797386
T2_2R_AACCGCGCACGTCAGC	GMP	0.20915
T2_2R_AACGTTGCAGATGAGC	GMP	0.267974
T2_2R_AACGTTGTCCCTCTTT	GMP	0.503268
T2_2R_AACTCAGCAAGTACCT	HSPC	0.640523
T2_2R_AACTCTTAGAAACCAT	HSPC	1.07843
T2_2R_AACTCTTTCACGAAGG	HSPC	0.568627
T2_2R_AACTTTCGTACCATCA	HSPC	1.80392
T2_2R_AAGACCTGTTCCAACA	HSPC	0.562092
T2_2R_AAGGCAGGTTGTCGCG	GMP	0.346405
T2_2R_AAGGCAGTCCTAGTGA	GMP	0.222222
T2_2R_AAGGTTCGTCCCTTGT	GMP	0.359477
T2_2R_AAGGTTCGTCCGTCAG	HSPC	0.973856
T2_2R_AAGGTTCGTTATTCTC	HSPC	0.699346
T2_2R_AAGGTTCTCTCGCTTG	GMP	0.529412
T2_2R_AAGTCTGGTTTGACAC	HSPC	1.65359
T2_2R_AAGTCTGTCCATGAAC	HSPC	0.72549
T2_2R_AATCGGTGTCTAGCCG	GMP	0.254902
T2_2R_ACAGCCGAGCCACGTC	GMP	0.960784
T2_2R_ACATGGTGTTTGTTGG	HSPC	0.751634
T2_2R_ACCGTAACAGGTTTCA	GMP	0.267974
T2_2R_ACGATGTCATTCACTT	HSPC	0.333333
T2_2R_ACGCCGACATAACCTG	HSPC	0.529412
T2_2R_ACGGGCTTCGGATGTT	HSPC	0.895425
T2_2R_ACGTCAACAACAACCT	HSPC	0.869281
T2_2R_ACGTCAATCAAAGTAG	GMP	0.732026
T2_2R_ACTTTCACATGAACCT	GMP	0.333333
T2_2R_AGAATAGTCTTGAGAC	GMP	0.346405
T2_2R_AGAGCGAGTGTGACGA	HSPC	0.51634
T2_2R_AGCCTAAAGGCATGTG	GMP	0.594771
T2_2R_AGCCTAACAGTAAGCG	HSPC	0.849673
T2_2R_AGCCTAACATGAGCGA	GMP	0.69281
T2_2R_AGCCTAAGTCGGCTCA	HSPC	0.379085
T2_2R_AGCCTAATCACATAGC	HSPC	0.575163
T2_2R_AGCTCCTGTTATTCTC	HSPC	0.784314
T2_2R_AGGTCCGAGAGTTGGC	GMP	0.437908
T2_2R_ATAACGCTCCCAAGTA	GMP	0.248366
T2_2R_ATAGACCGTAAACCTC	HSPC	1.18954
T2_2R_ATCATCTGTCTCGTTC	HSPC	0.405229
T2_2R_ATCCGAATCCAACCAA	GMP	0.418301
T2_2R_ATTCTACGTTCGTGAT	GMP	0.379085
T2_2R_CAACCTCAGTGGCACA	HSPC	1.4183
T2_2R_CAACTAGAGGCCCTCA	HSPC	0.934641
T2_2R_CACAAACTCTAGAGTC	GMP	0.464052
T2_2R_CACACCTTCAGCTCTC	HSPC	0.69281
T2_2R_CACACTCCAGCCAATT	HSPC	0.372549
T2_2R_CACAGGCCATCGGACC	GMP	0.189542
T2_2R_CACAGTATCGCCAAAT	GMP	0.215686
T2_2R_CACCACTAGACAAAGG	HSPC	0.908497
T2_2R_CACCAGGCAAGGACTG	HSPC	0.738562
T2_2R_CAGCATAAGGCTCAGA	GMP	0.117647
T2_2R_CAGCATACATCGGAAG	HSPC	0.849673
T2_2R_CAGCTGGTCTGCGACG	GMP	0.431373
T2_2R_CATCGGGTCTGGTGTA	HSPC	0.424837
T2_2R_CATGCCTCACGAAAGC	HSPC	0.79085
T2_2R_CATGGCGAGAAACCTA	HSPC	1.12418
T2_2R_CATTCGCGTCCGAGTC	HSPC	0.875817
T2_2R_CCAATCCCAGGTCTCG	HSPC	0.660131
T2_2R_CCAGCGACATGTTCCC	HSPC	0.928105
T2_2R_CCATGTCAGCGTTCCG	HSPC	0.405229
T2_2R_CCCAATCAGGATGTAT	GMP	0.457516
T2_2R_CCCAATCTCCCTTGCA	GMP	0.352941
T2_2R_CCGTTCACATCACCCT	HSPC	0.764706
T2_2R_CCGTTCATCTGGCGTG	GMP	0.228758
T2_2R_CCTACCATCGAGGTAG	HSPC	0.745098
T2_2R_CGAACATAGGAATCGC	GMP	0.431373
T2_2R_CGCGGTAGTGCGGTAA	HSPC	0.300654
T2_2R_CGCTATCCAGTCAGAG	HSPC	0.287582
T2_2R_CGCTGGAAGCGTAATA	GMP	0.771242
T2_2R_CGGACTGAGTTTCCTT	HSPC	0.875817
T2_2R_CGGAGTCAGACCTTTG	HSPC	1.14379
T2_2R_CGGTTAATCCTGCAGG	GMP	0.20915
T2_2R_CGTAGCGTCTAACTCT	HSPC	0.973856
T2_2R_CGTAGGCGTCTCTTTA	HSPC	0.633987
T2_2R_CGTGAGCTCTTACCGC	HSPC	0.326797
T2_2R_CTAAGACGTCACTTCC	GMP	0.477124
T2_2R_CTAAGACGTGTTGAGG	HSPC	1.24183
T2_2R_CTACGTCTCTGTTTGT	HSPC	0.379085
T2_2R_CTCGGGACATGGGAAC	HSPC	0.777778
T2_2R_CTGCTGTTCCGTTGTC	GMP	0.437908
T2_2R_CTGGTCTGTCCCTTGT	HSPC	1.05882
T2_2R_CTTCTCTAGGAGCGTT	HSPC	1.78431
T2_2R_CTTGGCTCAAGACACG	GMP	0.228758
T2_2R_CTTTGCGCAGTTCATG	HSPC	1.04575
T2_2R_GAAATGAGTTAAGAAC	GMP	0.222222
T2_2R_GAACCTACAGCGTTCG	GMP	0.359477
T2_2R_GAACCTACAGGTTTCA	HSPC	0.457516
T2_2R_GACGCGTTCGCATGGC	GMP	0.464052
T2_2R_GACGTGCCACCGCTAG	HSPC	0.75817
T2_2R_GAGTCCGAGCCAGAAC	GMP	0.647059
T2_2R_GAGTCCGTCCCTCAGT	HSPC	1.51634
T2_2R_GATCTAGGTCAGGACA	GMP	0.287582
T2_2R_GATCTAGGTGATGTCT	HSPC	0.607843
T2_2R_GATGAGGAGATGCCAG	GMP	0.379085
T2_2R_GATGAGGAGTCTCGGC	GMP	0.267974
T2_2R_GATTCAGTCGCTGATA	HSPC	0.470588
T2_2R_GCAGTTACAGACAAAT	GMP	0.718954
T2_2R_GCAGTTAGTTCGAATC	GMP	0.424837
T2_2R_GCATGTAAGCCACGCT	GMP	0.398693
T2_2R_GCCAAATAGTAATCCC	HSPC	1.5817
T2_2R_GCCAAATGTCAGAAGC	GMP	0.326797
T2_2R_GCTCCTAGTTGCCTCT	GMP	0.457516
T2_2R_GCTGCAGAGAATAGGG	HSPC	0.830065
T2_2R_GCTGCAGCACGCTTTC	GMP	0.196078
T2_2R_GCTTGAAGTCACTTCC	HSPC	0.797386
T2_2R_GGAACTTGTCAGAGGT	HSPC	1.17647
T2_2R_GGAACTTGTTCCATGA	HSPC	0.392157
T2_2R_GGACAAGAGATATGGT	GMP	0.895425
T2_2R_GGACGTCCATGACATC	GMP	0.490196
T2_2R_GGATTACGTCTCGTTC	GMP	0.529412
T2_2R_GGGTCTGAGCTCCTCT	GMP	0.281046
T2_2R_GGGTCTGTCATACGGT	HSPC	0.653595
T2_2R_GGGTTGCTCAGCTCTC	HSPC	0.699346
T2_2R_GGTATTGAGCCCAGCT	HSPC	0.555556
T2_2R_GGTGAAGCATGTAGTC	GMP	0.124183
T2_2R_GTCATTTAGAGGGATA	GMP	0.581699
T2_2R_GTCTCGTTCTCGTTTA	GMP	0.261438
T2_2R_GTCTTCGCAATACGCT	GMP	0.575163
T2_2R_GTGCATACATTACGAC	HSPC	0.843137
T2_2R_GTGCGGTTCAAGGCTT	GMP	0.267974
T2_2R_GTGCTTCAGCAATCTC	HSPC	1.14379
T2_2R_GTGTTAGCAAGAGTCG	GMP	0.843137
T2_2R_GTTACAGAGTGCTGCC	HSPC	0.522876
T2_2R_GTTCTCGTCAATCTCT	GMP	0.542484
T2_2R_TAAACCGTCAGGCGAA	HSPC	0.862745
T2_2R_TAAGAGATCCAAATGC	HSPC	1.59477
T2_2R_TACCTATAGCTAGTCT	GMP	0.431373
T2_2R_TACGGATAGGCCCTTG	GMP	0.431373
T2_2R_TACGGATCACCGGAAA	GMP	0.477124
T2_2R_TAGCCGGTCTCACATT	HSPC	1.27451
T2_2R_TAGTTGGAGGCTCATT	HSPC	0.385621
T2_2R_TATCAGGCAGTCAGAG	HSPC	0.607843
T2_2R_TATCAGGTCTCTGCTG	HSPC	0.503268
T2_2R_TATGCCCAGATATGCA	HSPC	1.26144
T2_2R_TATGCCCCAGCTATTG	GMP	0.189542
T2_2R_TCGCGAGTCTGGCGTG	GMP	0.418301
T2_2R_TCGCGAGTCTTGCATT	GMP	0.281046
T2_2R_TCGCGTTGTTTAGGAA	GMP	0.156863
T2_2R_TCGTAGATCTGTTTGT	HSPC	0.797386
T2_2R_TCTATTGAGCTGCCCA	HSPC	0.614379
T2_2R_TGACGGCTCGCCAAAT	HSPC	0.294118
T2_2R_TGAGCATAGCTAGTTC	HSPC	0.679739
T2_2R_TGAGGGAAGCGAGAAA	GMP	0.346405
T2_2R_TGCCAAAAGCACGCCT	HSPC	0.464052
T2_2R_TGCGGGTCACAACGCC	HSPC	0.437908
T2_2R_TGCGGGTCATTTGCTT	HSPC	1.45752
T2_2R_TGGCGCAGTCTAAACC	GMP	0.300654
T2_2R_TGGTTAGGTGTTTGTG	GMP	0.411765
T2_2R_TGGTTCCTCTCAAACG	GMP	0.392157
T2_2R_TGTATTCGTCGAGTTT	HSPC	0.607843
T2_2R_TGTCCCATCCGCATCT	HSPC	0.69281
T2_2R_TTAACTCGTGTGGCTC	HSPC	0.777778
T2_2R_TTAGGACGTCCAACTA	HSPC	0.372549
T2_2R_TTAGGCATCCACGCAG	HSPC	0.653595
T2_2R_TTAGTTCAGTTCGCGC	HSPC	0.79085
T2_2R_TTCTCAAGTGCGGTAA	GMP	0.196078
T2_2R_TTCTCCTAGGAATCGC	HSPC	0.320261
T2_2R_TTCTTAGGTTCTGTTT	HSPC	0.418301
T2_2R_TTGGAACGTCAACTGT	HSPC	0.496732
T2_2R_TTTGGTTAGTACCGGA	GMP	0.281046
T2_2R_TTTGTCAAGTCGAGTG	HSPC	0.718954
T2_N_AAATGCCGTACAAGTA	HSPC	0.888889
T2_N_AAATGCCGTTTACTCT	HSPC	0.72549
T2_N_AACACGTGTCAGAAGC	GMP	0.248366
T2_N_AACACGTGTCTGGTCG	GMP	0.686275
T2_N_AACCATGCACGAGGTA	GMP	0.849673
T2_N_AACCGCGAGGTTACCT	HSPC	1.17647
T2_N_AACCGCGCAGTTCCCT	HSPC	0.960784
T2_N_AACTCAGAGTTTGCGT	HSPC	0.607843
T2_N_AACTCAGTCAGTTGAC	GMP	0.326797
T2_N_AACTGGTAGATCCGAG	HSPC	0.79085
T2_N_AAGACCTGTAAACGCG	GMP	0.980392
T2_N_AAGACCTTCTTGCCGT	HSPC	0.980392
T2_N_AAGGAGCCAGTCACTA	GMP	0.444444
T2_N_AATCCAGAGTATCTCG	GMP	0.666667
T2_N_AATCCAGGTATAGGTA	HSPC	1.20915
T2_N_AATCGGTAGAGGTACC	GMP	0.568627
T2_N_ACACCCTGTAATCACC	GMP	0.228758
T2_N_ACACCGGTCTTGGGTA	HSPC	1.05229
T2_N_ACAGCCGAGATAGTCA	HSPC	0.712418
T2_N_ACAGCCGCAGGAATGC	HSPC	1.5098
T2_N_ACAGCTACAGCCTATA	GMP	0.490196
T2_N_ACATGGTCACTTCGAA	HSPC	0.934641
T2_N_ACCTTTACAGTCACTA	GMP	0.228758
T2_N_ACGAGCCAGGACTGGT	GMP	0.163399
T2_N_ACGGAGATCTGGCGAC	GMP	0.346405
T2_N_ACTTACTAGTGCGTGA	GMP	0.477124
T2_N_ACTTACTGTTTGTGTG	HSPC	0.862745
T2_N_ACTTACTTCTGCTGCT	HSPC	1.07843
T2_N_ACTTGTTGTACATCCA	GMP	0.457516
T2_N_ACTTGTTGTAGAGTGC	GMP	0.751634
T2_N_ACTTTCAGTCAACATC	GMP	0.745098
T2_N_AGAATAGAGTGTCCAT	HSPC	1.08497
T2_N_AGAGCTTAGTGGAGAA	GMP	0.54902
T2_N_AGAGCTTTCAACTCTT	GMP	0.431373
T2_N_AGATCTGTCAATACCG	GMP	0.941176
T2_N_AGATTGCTCCTCGCAT	GMP	0.751634
T2_N_AGCCTAAGTGCTCTTC	HSPC	0.901961
T2_N_AGCGGTCGTTGTCGCG	GMP	0.359477
T2_N_AGCGGTCTCAAGAAGT	HSPC	0.934641
T2_N_AGCTCTCAGTGAACAT	GMP	0.777778
T2_N_AGCTCTCCACATTAGC	GMP	0.836601
T2_N_AGCTTGAAGTTATCGC	GMP	0.986928
T2_N_AGCTTGAGTAACGCGA	GMP	0.326797
T2_N_AGGCCACCATCGGACC	GMP	0.882353
T2_N_AGGGATGCACAGGAGT	GMP	0.470588
T2_N_AGGGATGTCTTGAGAC	HSPC	0.830065
T2_N_AGGGTGACAGACGCAA	HSPC	1.11765
T2_N_AGGGTGATCTGTACGA	HSPC	0.777778
T2_N_AGGTCATGTAAGTGTA	HSPC	1.19608
T2_N_AGGTCCGCATGAAGTA	GMP	0.464052
T2_N_AGGTCCGGTTGTGGCC	HSPC	0.915033
T2_N_AGTGAGGTCCACTGGG	GMP	0.647059
T2_N_AGTGGGACACAGGCCT	GMP	0.48366
T2_N_AGTGTCAAGACACGAC	GMP	0.614379
T2_N_AGTTGGTTCTGGGCCA	HSPC	0.470588
T2_N_ATAGACCAGACAGACC	GMP	0.810458
T2_N_ATCCGAATCTGAGTGT	GMP	0.202614
T2_N_ATCGAGTCAAGGCTCC	GMP	0.281046
T2_N_ATCGAGTTCATACGGT	HSPC	0.339869
T2_N_ATCTGCCCATTAGCCA	HSPC	1.35948
T2_N_ATGAGGGGTAGAGGAA	GMP	1.13725
T2_N_ATGAGGGGTCCTCTTG	HSPC	0.875817
T2_N_ATTACTCGTTCTGGTA	GMP	1.28105
T2_N_CAACTAGCAGACGCAA	GMP	0.294118
T2_N_CAAGAAACATGCCCGA	HSPC	1.35294
T2_N_CAAGATCAGAACTCGG	HSPC	0.816993
T2_N_CAAGATCCAATAGCGG	GMP	0.215686
T2_N_CAAGATCGTCAGTGGA	HSPC	0.96732
T2_N_CAAGATCTCGGTTAAC	HSPC	0.771242
T2_N_CAAGGCCGTGTCTGAT	GMP	0.346405
T2_N_CAAGGCCTCACCCTCA	GMP	0.196078
T2_N_CACAAACCACAGACTT	HSPC	0.908497
T2_N_CACAAACTCTAACGGT	HSPC	1.06536
T2_N_CACATAGCATTCCTCG	GMP	0.346405
T2_N_CACATTTTCCGCGGTA	GMP	0.751634
T2_N_CACCACTGTATAGGGC	HSPC	0.620915
T2_N_CACTCCAAGCCACGTC	GMP	0.915033
T2_N_CAGCAGCTCCCAAGAT	GMP	0.686275
T2_N_CAGCATACAGCCTTTC	HSPC	0.777778
T2_N_CAGTCCTCAGTCGATT	HSPC	1.07843
T2_N_CATATTCTCAGCAACT	GMP	0.431373
T2_N_CATCAAGAGAGGTTAT	GMP	0.954248
T2_N_CATCAGATCAGGATCT	GMP	0.424837
T2_N_CATCCACCACGTCAGC	GMP	0.477124
T2_N_CATCGAAAGCGAGAAA	GMP	0.607843
T2_N_CATCGGGGTCGGATCC	GMP	0.830065
T2_N_CATTCGCAGGCGCTCT	HSPC	0.457516
T2_N_CCAATCCCAGTAAGAT	HSPC	0.908497
T2_N_CCAATCCTCGTTTATC	GMP	0.803922
T2_N_CCACCTAGTTACAGAA	HSPC	0.764706
T2_N_CCACGGACAATCAGAA	GMP	0.444444
T2_N_CCCAATCTCATCACCC	GMP	0.627451
T2_N_CCCAATCTCCAGAAGG	GMP	0.79085
T2_N_CCCATACTCGGATGGA	HSPC	0.679739
T2_N_CCGTACTCACAAGCCC	HSPC	0.895425
T2_N_CCGTGGAAGCTAGTGG	GMP	0.895425
T2_N_CCGTTCACACATTCGA	GMP	0.666667
T2_N_CCTAAAGAGGTCATCT	GMP	0.215686
T2_N_CCTAAAGGTCTAACGT	GMP	0.385621
T2_N_CCTACACAGAATCTCC	GMP	0.555556
T2_N_CCTACACGTCTTCAAG	GMP	0.614379
T2_N_CCTACACTCGTTGACA	HSPC	1.13072
T2_N_CCTACCACAGTCCTTC	HSPC	0.542484
T2_N_CCTAGCTAGTACTTGC	GMP	0.444444
T2_N_CCTCAGTAGAAGCCCA	GMP	0.326797
T2_N_CCTCTGACAGGTCGTC	GMP	0.48366
T2_N_CCTTCCCGTGTCTGAT	GMP	0.653595
T2_N_CCTTCCCTCCCTCTTT	GMP	0.176471
T2_N_CCTTCCCTCGCTTGTC	HSPC	0.888889
T2_N_CCTTCGACACATGTGT	HSPC	0.751634
T2_N_CCTTTCTAGGCAGTCA	HSPC	1.24837
T2_N_CGAATGTTCAGGCAAG	HSPC	0.686275
T2_N_CGACCTTGTATTCTCT	GMP	0.176471
T2_N_CGAGAAGAGCTCCCAG	HSPC	0.679739
T2_N_CGAGAAGTCAAAGACA	HSPC	1.08497
T2_N_CGAGCACAGACAAGCC	GMP	1.29412
T2_N_CGAGCACGTCGCGAAA	HSPC	1.72549
T2_N_CGCGGTAAGCGTAGTG	HSPC	1.05882
T2_N_CGCGTTTAGAAACGCC	HSPC	0.705882
T2_N_CGCTATCAGAGTAATC	HSPC	0.647059
T2_N_CGGACACCAGCTGTTA	HSPC	1.03268
T2_N_CGGACACTCCTAGTGA	GMP	0.424837
T2_N_CGGACTGAGTCGTTTG	HSPC	0.620915
T2_N_CGGACTGTCACTGGGC	HSPC	0.699346
T2_N_CGGAGTCGTTATTCTC	GMP	0.51634
T2_N_CGGGTCAAGACCACGA	HSPC	0.300654
T2_N_CGGGTCACATCTCGCT	GMP	0.379085
T2_N_CGTAGGCAGAGTCGGT	HSPC	0.679739
T2_N_CGTAGGCCAAGCCATT	HSPC	0.973856
T2_N_CGTCAGGAGCTAAGAT	GMP	0.385621
T2_N_CGTGAGCCATGAACCT	GMP	0.326797
T2_N_CGTGTAAAGGCAGTCA	GMP	0.333333
T2_N_CGTGTCTTCGTGGACC	GMP	0.620915
T2_N_CGTTGGGAGGACAGAA	GMP	0.359477
T2_N_CTAACTTGTCTTGCGG	HSPC	0.699346
T2_N_CTAAGACTCCAAATGC	HSPC	0.830065
T2_N_CTACACCAGAGGACGG	HSPC	0.464052
T2_N_CTACATTCAATCGAAA	GMP	0.96732
T2_N_CTACATTGTAAGCACG	HSPC	0.803922
T2_N_CTACGTCAGTCGATAA	HSPC	0.647059
T2_N_CTAGAGTGTGTTGAGG	HSPC	1.47712
T2_N_CTAGCCTCAAGTCTAC	GMP	0.385621
T2_N_CTAGTGAGTTACCAGT	GMP	0.862745
T2_N_CTCATTAGTCGCATCG	GMP	0.588235
T2_N_CTCGGGATCCATGAAC	HSPC	0.836601
T2_N_CTCGTACTCTCCCTGA	HSPC	0.771242
T2_N_CTCTGGTTCTGAAAGA	GMP	0.496732
T2_N_CTGATAGGTACAGTGG	GMP	0.660131
T2_N_CTGATCCAGAACAACT	HSPC	0.803922
T2_N_CTGTTTAAGCCATCGC	HSPC	0.679739
T2_N_CTTAACTTCTTGCAAG	GMP	0.418301
T2_N_CTTACCGGTGTCAATC	HSPC	0.784314
T2_N_CTTTGCGTCCTTTCGG	GMP	0.333333
T2_N_GAAATGAAGATGGCGT	HSPC	0.882353
T2_N_GAACCTAAGCTCCTCT	HSPC	0.718954
T2_N_GAACGGACAAGCCCAC	HSPC	1.26144
T2_N_GAAGCAGGTACGCACC	GMP	0.660131
T2_N_GACACGCTCGACCAGC	GMP	0.418301
T2_N_GACAGAGTCAACGGCC	HSPC	0.810458
T2_N_GACCTGGCATCTATGG	HSPC	1.40523
T2_N_GACGCGTTCCTGCCAT	GMP	0.771242
T2_N_GAGCAGAAGAAGAAGC	HSPC	0.79085
T2_N_GAGGTGAGTGAACCTT	HSPC	0.849673
T2_N_GAGTCCGAGTGATCGG	HSPC	0.627451
T2_N_GAGTCCGCAGGACCCT	HSPC	1.48366
T2_N_GATCAGTGTTGTTTGG	GMP	0.562092
T2_N_GATCGATCAATGGATA	GMP	0.457516
T2_N_GATCGCGGTGGAAAGA	GMP	0.45098
T2_N_GATCGTAGTAGAGCTG	GMP	0.30719
T2_N_GATGAAATCAGCTGGC	GMP	0.54902
T2_N_GATGAGGTCTCATTCA	HSPC	0.464052
T2_N_GATGCTACAATGGACG	GMP	0.444444
T2_N_GCAATCATCAATAAGG	GMP	0.333333
T2_N_GCAATCATCCTCTAGC	HSPC	1.23529
T2_N_GCACATAGTCATATCG	HSPC	1.32026
T2_N_GCACTCTTCGCGATCG	GMP	0.385621
T2_N_GCAGCCACAATGGACG	HSPC	1.09804
T2_N_GCATACAAGGACGAAA	GMP	1.12418
T2_N_GCATGCGGTAGCCTCG	HSPC	1.31373
T2_N_GCATGTATCATTCACT	GMP	0.150327
T2_N_GCCAAATCACGACTCG	HSPC	1.11111
T2_N_GCCTCTACAAACCCAT	HSPC	1.24837
T2_N_GCGACCAGTGTTGGGA	HSPC	1.42484
T2_N_GCGCAGTCAGCTCGCA	GMP	0.562092
T2_N_GCGGGTTAGCGATAGC	HSPC	0.607843
T2_N_GCTGCAGCAACACCTA	HSPC	0.921569
T2_N_GCTGGGTAGACCGGAT	GMP	0.503268
T2_N_GCTTCCATCTCGATGA	HSPC	0.464052
T2_N_GGAACTTCAGTAAGAT	HSPC	0.882353
T2_N_GGAACTTCATTGAGCT	HSPC	0.509804
T2_N_GGAACTTTCCTTGACC	GMP	0.653595
T2_N_GGACAGAGTACAGTGG	GMP	0.392157
T2_N_GGACATTAGTGGGCTA	GMP	0.732026
T2_N_GGACATTTCTTCTGGC	HSPC	0.856209
T2_N_GGAGCAACAAGGGTCA	HSPC	1.22222
T2_N_GGAGCAACAAGTAATG	HSPC	0.718954
T2_N_GGAGCAAGTACCGTAT	GMP	0.843137
T2_N_GGCCGATCAATGGAAT	HSPC	1.27451
T2_N_GGCTCGACATCCCATC	HSPC	2.07843
T2_N_GGCTGGTAGGACAGAA	GMP	0.470588
T2_N_GGGAGATGTCATTAGC	HSPC	0.816993
T2_N_GGGATGACATTCCTCG	HSPC	0.339869
T2_N_GGGCACTTCTATGTGG	HSPC	1.18301
T2_N_GGGCATCAGCCTCGTG	GMP	0.496732
T2_N_GGGCATCTCACATACG	HSPC	0.973856
T2_N_GGGTTGCAGGCACATG	GMP	0.75817
T2_N_GGTGTTATCATGTCCC	HSPC	1.57516
T2_N_GTAACGTCAGGACCCT	HSPC	1.22876
T2_N_GTACGTAGTTCGGCAC	HSPC	0.509804
T2_N_GTACTCCAGGAGTAGA	GMP	0.366013
T2_N_GTAGGCCTCTCAAACG	HSPC	0.431373
T2_N_GTAGTCATCACAGTAC	HSPC	0.72549
T2_N_GTCAAGTGTAGTACCT	HSPC	0.45098
T2_N_GTCATTTTCAGTTCGA	GMP	0.156863
T2_N_GTGAAGGGTAGGGACT	GMP	0.156863
T2_N_GTGCATAAGTGTCCAT	HSPC	1.13725
T2_N_GTGCATACACAGGAGT	GMP	0.398693
T2_N_GTGCATAGTCAAAGAT	HSPC	0.588235
T2_N_GTGCTTCCAGCATACT	HSPC	0.477124
T2_N_GTGTGCGTCAACCAAC	HSPC	1.24837
T2_N_GTTAAGCCACGTAAGG	HSPC	0.836601
T2_N_GTTCGGGGTACACCGC	HSPC	1.00654
T2_N_GTTTCTACACACGCTG	HSPC	0.705882
T2_N_TAAACCGGTCGGCATC	GMP	0.431373
T2_N_TAAGAGAAGACGCAAC	GMP	0.470588
T2_N_TAAGAGAAGGAGTTGC	HSPC	0.444444
T2_N_TAAGTGCTCAGTCCCT	HSPC	1.04575
T2_N_TAAGTGCTCTTCATGT	HSPC	1.0719
T2_N_TACAGTGGTGCATCTA	GMP	0.313725
T2_N_TACGGATCACTTAAGC	HSPC	0.457516
T2_N_TACGGTACACCTATCC	GMP	0.464052
T2_N_TACGGTAGTTGGTAAA	GMP	0.424837
T2_N_TACGGTATCGCCCTTA	GMP	1.05882
T2_N_TACTCATTCCCAGGTG	GMP	0.48366
T2_N_TACTTGTCAGGACCCT	GMP	0.464052
T2_N_TACTTGTGTGTGCGTC	HSPC	0.503268
T2_N_TAGACCAAGCTGCAAG	HSPC	0.869281
T2_N_TAGACCAAGGATGGAA	GMP	0.718954
T2_N_TAGACCAGTTCCAACA	GMP	0.326797
T2_N_TAGCCGGGTTTGACAC	HSPC	0.921569
T2_N_TAGCCGGTCTGGTTCC	HSPC	1.18301
T2_N_TATCAGGAGAGCAATT	HSPC	1.71895
T2_N_TATGCCCGTGTTTGGT	HSPC	0.75817
T2_N_TCAACGACAAGGCTCC	HSPC	1.85621
T2_N_TCAACGACACCTGGTG	GMP	0.647059
T2_N_TCAATCTCATCGTCGG	HSPC	1.42484
T2_N_TCAGATGCATGAGCGA	GMP	0.444444
T2_N_TCAGCAAAGCACACAG	GMP	0.261438
T2_N_TCAGCTCTCTTGACGA	GMP	0.379085
T2_N_TCCACACCAACTGCTA	HSPC	0.823529
T2_N_TCCACACTCCAAACAC	GMP	0.751634
T2_N_TCGAGGCTCCGAATGT	GMP	0.281046
T2_N_TCGCGTTGTATTAGCC	HSPC	1.06536
T2_N_TCGGGACGTCGAGTTT	GMP	0.366013
T2_N_TCTATTGAGTCGATAA	HSPC	0.627451
T2_N_TCTATTGAGTTCGATC	HSPC	1.4902
T2_N_TCTCTAAAGTAGGTGC	GMP	0.764706
T2_N_TCTCTAATCACATACG	HSPC	0.542484
T2_N_TCTGAGATCAGCTTAG	HSPC	1.4183
T2_N_TCTTTCCAGGGTATCG	GMP	0.490196
T2_N_TCTTTCCTCGGCATCG	HSPC	1.34641
T2_N_TGAAAGACACCTCGGA	HSPC	0.339869
T2_N_TGACGGCAGAACAACT	HSPC	0.882353
T2_N_TGACGGCAGAGCTATA	HSPC	0.843137
T2_N_TGACTAGCAATCTACG	HSPC	1.23529
T2_N_TGACTAGTCTCAAACG	GMP	0.24183
T2_N_TGCCAAACAATGGACG	GMP	0.287582
T2_N_TGCCCATTCAATCTCT	GMP	0.640523
T2_N_TGCCCTAAGGCAAAGA	GMP	0.614379
T2_N_TGCGCAGAGGTCGGAT	GMP	0.267974
T2_N_TGCGCAGCAGATGAGC	HSPC	0.405229
T2_N_TGCGGGTGTTTGTTTC	HSPC	1.58824
T2_N_TGGCTGGTCGCGTTTC	GMP	0.366013
T2_N_TGGCTGGTCTATCCTA	HSPC	0.895425
T2_N_TGGGCGTCAATGGTCT	HSPC	1.05229
T2_N_TGGGCGTCACCTGGTG	HSPC	1.00654
T2_N_TGGGCGTCATGGGAAC	GMP	0.751634
T2_N_TGGGCGTGTAGCTCCG	GMP	0.535948
T2_N_TGGGCGTTCGGCATCG	HSPC	0.921569
T2_N_TGGTTAGCAGCCTATA	HSPC	1.24183
T2_N_TGTGTTTAGAGCCCAA	HSPC	0.69281
T2_N_TGTTCCGAGGGCTTGA	HSPC	0.326797
T2_N_TTCGGTCGTTCGTGAT	HSPC	0.562092
T2_N_TTCGGTCTCATCATTC	HSPC	0.882353
T2_N_TTCTACATCCCGGATG	HSPC	0.392157
T2_N_TTCTCAAAGTCCATAC	GMP	0.424837
T2_N_TTCTCCTTCCTTGCCA	HSPC	0.588235
T2_N_TTCTTAGCACAGGCCT	GMP	1.0719
T2_N_TTGAACGTCTGCGACG	HSPC	0.882353
T2_N_TTGACTTAGACGCAAC	HSPC	0.928105
T2_N_TTGCCGTAGCTCCCAG	HSPC	1.03268
T2_N_TTTACTGGTAAGTGGC	GMP	0.418301
T2_N_TTTGCGCAGATCCTGT	GMP	0.712418
T2_N_TTTGGTTCAGCATGAG	GMP	0.267974
Tend_1L_AAACCTGCAAGGACAC	HSPC	0.732026
Tend_1L_ACACCCTGTACCGTAT	GMP	0.496732
Tend_1L_ACACCCTTCATACGGT	HSPC	1.00654
Tend_1L_ACACTGAGTCGAGATG	GMP	0.594771
Tend_1L_ACAGCTAGTACCATCA	GMP	0.24183
Tend_1L_AGAGCTTAGCCACGTC	HSPC	0.529412
Tend_1L_AGATCTGGTGGAAAGA	HSPC	0.862745
Tend_1L_AGCATACGTGCAGGTA	GMP	0.372549
Tend_1L_AGCGTCGTCAGCGATT	GMP	0.509804
Tend_1L_AGGCCGTCACCTCGTT	HSPC	0.607843
Tend_1L_ATGAGGGTCGTTTATC	GMP	0.51634
Tend_1L_CACACAACACTCTGTC	HSPC	0.607843
Tend_1L_CACATAGCAGGGAGAG	GMP	0.352941
Tend_1L_CACATTTCACATGGGA	GMP	0.48366
Tend_1L_CAGAATCTCTCACATT	HSPC	0.797386
Tend_1L_CAGCAGCTCAGTGCAT	HSPC	0.529412
Tend_1L_CATCAGAAGGGATCTG	GMP	0.594771
Tend_1L_CATGCCTAGGAGTCTG	GMP	0.346405
Tend_1L_CCCATACCATCCTTGC	GMP	0.418301
Tend_1L_CCGGGATAGAATTGTG	HSPC	0.679739
Tend_1L_CGAGCCATCATAACCG	HSPC	0.908497
Tend_1L_CGCCAAGAGATGTGTA	HSPC	0.254902
Tend_1L_CGTGAGCGTAAACACA	HSPC	0.522876
Tend_1L_CTCACACGTAAACCTC	HSPC	0.522876
Tend_1L_CTCCTAGTCCGTACAA	HSPC	0.496732
Tend_1L_CTCGAGGCATTGGCGC	GMP	0.45098
Tend_1L_CTCTGGTCACTGAAGG	HSPC	0.705882
Tend_1L_CTGAAACCACCAGGCT	GMP	0.339869
Tend_1L_CTTTGCGTCCCGACTT	HSPC	0.477124
Tend_1L_GAGTCCGGTTGCGCAC	GMP	0.48366
Tend_1L_GCACATATCCTTTCGG	GMP	0.647059
Tend_1L_GCATACATCATCGGAT	HSPC	0.738562
Tend_1L_GCATGCGGTCCCTACT	GMP	0.718954
Tend_1L_GCATGTAGTACAGTGG	GMP	0.48366
Tend_1L_GCGACCAGTAAGAGGA	HSPC	0.771242
Tend_1L_GCGCAACCAACACCTA	HSPC	1.06536
Tend_1L_GCTTGAAGTCCTCCAT	HSPC	0.836601
Tend_1L_GGAAAGCAGTACGACG	GMP	0.163399
Tend_1L_GGACAAGAGACCTAGG	HSPC	0.660131
Tend_1L_GGCAATTCAAGAAGAG	GMP	0.431373
Tend_1L_GGGAATGAGGGTTTCT	HSPC	0.405229
Tend_1L_GTAACGTGTAGGCTGA	HSPC	0.712418
Tend_1L_GTACTCCCAAAGTGCG	GMP	0.607843
Tend_1L_GTACTCCGTCTCACCT	HSPC	0.503268
Tend_1L_GTACTCCTCTGGGCCA	GMP	0.405229
Tend_1L_GTCGGGTGTACGCTGC	GMP	0.627451
Tend_1L_GTGAAGGGTAGCCTCG	HSPC	0.529412
Tend_1L_GTGCATAGTCTTCTCG	HSPC	0.594771
Tend_1L_GTTAAGCTCTACGAGT	GMP	0.673203
Tend_1L_TACTCGCAGGTGATAT	HSPC	0.477124
Tend_1L_TATGCCCGTAAGCACG	HSPC	0.392157
Tend_1L_TATTACCAGGATGGAA	GMP	0.346405
Tend_1L_TTATGCTCAGGCTGAA	GMP	0.54902
Tend_1L_TTCGAAGTCTGCGACG	GMP	0.411765
Tend_1L_TTGTAGGGTTAAGGGC	HSPC	0.503268
Tend_1L_AAGGTTCAGAGCCCAA	HSPC	1.29412
Tend_1L_ACAGCTATCATCGATG	GMP	1.71895
Tend_1L_ATCCACCAGCGATATA	HSPC	1.53595
Tend_1L_ATCCGAATCCCGGATG	GMP	1.0915
Tend_1L_CGCCAAGCAGGGTACA	HSPC	1.45098
Tend_1L_CTGATCCCACTTACGA	GMP	1.2549
Tend_1L_GATGCTAAGGTAGCTG	GMP	1.38562
Tend_1L_GGCCGATAGGTAGCCA	GMP	1.64052
Tend_2L_AAACCTGAGTGTTAGA	HSPC	0.993464
Tend_2L_AACTCAGTCAACGGCC	HSPC	1.44444
Tend_2L_AGCAGCCCATACTACG	HSPC	1.09804
Tend_2L_CAGAGAGTCCGGGTGT	HSPC	1.60131
Tend_2L_CCCTCCTAGCCCAACC	HSPC	1.26797
Tend_2L_CCTAGCTTCTGCGGCA	GMP	0.535948
Tend_2L_CGCGGTAAGAGCTATA	GMP	0.666667
Tend_2L_CGCGTTTGTATATCCG	HSPC	1.45098
Tend_2L_CGCGTTTTCTCGTATT	HSPC	1.33987
Tend_2L_CGCTGGAGTACAGTTC	GMP	1.03268
Tend_2L_CGGTTAAGTTACTGAC	HSPC	1.22876
Tend_2L_CGTTAGAAGGTAAACT	HSPC	2.56863
Tend_2L_CGTTAGACACTTAAGC	HSPC	2.28105
Tend_2L_CGTTAGATCTCCTATA	GMP	0.640523
Tend_2L_GCATACATCTTAGAGC	HSPC	1.78431
Tend_2L_GGCAATTGTCTAGTCA	HSPC	1.42484
Tend_2L_GGCGACTGTTGAGTTC	HSPC	0.901961
Tend_2L_GGCTGGTCACACCGCA	GMP	0.686275
Tend_2L_GGGAATGTCCAGGGCT	HSPC	1.21569
Tend_2L_GTATCTTGTTTCCACC	HSPC	1.07843
Tend_2L_GTCACGGAGCGTGTCC	GMP	0.718954
Tend_2L_GTGTTAGGTACAGCAG	HSPC	1
Tend_2L_TCACAAGGTCAATACC	HSPC	0.843137
Tend_2L_TCGGTAAAGTAACCCT	HSPC	1.46405
Tend_2L_CTGATAGCAACACCTA	HSPC	0.398693
Tend_2L_TCGCGTTCAAGCCATT	GMP	2.31373
Tend_2L_TTGAACGAGTACGCCC	HSPC	2.79739
Tend_2L_CGGGTCAGTCTGGTCG	GMP	2.05229
Tend_2L_CTAACTTCACACTGCG	GMP	2.31373
Too_BAOHONG_AGCTCTCTCCTTTCTC	HSPC	0.928105
Too_BAOHONG_AGTTGGTAGTTGAGTA	GMP	0.601307
Too_BAOHONG_ATTGGACCACATTAGC	GMP	0.771242
Too_BAOHONG_GCGCAACAGAGGTACC	HSPC	0.111111
Too_BAOHONG_GTCACAAAGCGGATCA	HSPC	0.901961
Too_BAOHONG_GTTCATTTCAGGATCT	HSPC	0.96732
Too_BAOHONG_TGCGCAGCATTATCTC	HSPC	0.875817
Too_BAOHONG_TTCTCAACATGTCCTC	HSPC	0.856209
Too_BAOHONG_AACTCCCTCTCTGAGA	GMP	0.470588
Too_BAOHONG_ACGCCAGAGCGCTTAT	GMP	0.267974
Too_BAOHONG_ACTTTCATCTTCGAGA	GMP	0.457516
Too_BAOHONG_AGCTCTCAGGCAAAGA	GMP	1.13725
Too_BAOHONG_CAGCCGAAGCGCTCCA	GMP	0.27451
Too_BAOHONG_CATCGGGGTCTTGCGG	GMP	0.633987
Too_BAOHONG_CGGCTAGAGCGCTTAT	GMP	0.326797
Too_BAOHONG_CGTGTCTTCTGGTGTA	GMP	0.294118
Too_BAOHONG_CTCTACGTCAACGGGA	GMP	0.359477
Too_BAOHONG_CTGCTGTGTCGCTTTC	GMP	0.457516
Too_BAOHONG_GATCAGTTCCTTGGTC	GMP	0.398693
Too_BAOHONG_GCCTCTAAGCTGAACG	GMP	0.359477
Too_BAOHONG_GCGAGAAAGGGAACGG	GMP	0.254902
Too_BAOHONG_GGCAATTAGCGTTGCC	GMP	0.352941
Too_BAOHONG_GGGAATGGTGATGATA	GMP	0.30719
Too_BAOHONG_GGGAATGTCGATCCCT	GMP	0.346405
Too_BAOHONG_GGGCATCTCAGTTTGG	GMP	0.320261
Too_BAOHONG_GTCATTTAGGAGTAGA	GMP	0.169935
Too_BAOHONG_TGAGAGGCAAGGTTCT	GMP	0.620915
Too_BAOHONG_TGCGCAGGTGATAAAC	GMP	0.457516
Too_BAOHONG_TGCGTGGGTAAATACG	GMP	0.359477
Too_BAOHONG_TGGACGCGTCGGGTCT	GMP	0.294118
Too_BAOHONG_TTGTAGGCATGGGACA	GMP	0.457516
Too_BAOHONG_TTTGCGCTCCCATTTA	GMP	0.431373
Too_HSPC_AACTCCCGTAGCGTCC	HSPC	1.28105
Too_HSPC_AACTCTTAGCAAATCA	HSPC	1.18954
Too_HSPC_ACTGAGTTCTCCTATA	HSPC	1.1634
Too_HSPC_AGGTCATTCACCTCGT	HSPC	1.37255
Too_HSPC_AGTTGGTAGTCTTGCA	HSPC	1.11765
Too_HSPC_CGATCGGGTAGCTTGT	HSPC	1.01961
Too_HSPC_CGGACGTTCACAGTAC	HSPC	1.52288
Too_HSPC_CGTCTACCATTGCGGC	HSPC	0.777778
Too_HSPC_CGTGTCTTCCTTTCTC	HSPC	1.51634
Too_HSPC_CTACGTCTCCACGCAG	GMP	1.18954
Too_HSPC_CTCATTATCCCTTGCA	GMP	1.07843
Too_HSPC_CTCGGGAGTAGCGTGA	HSPC	1.13725
Too_HSPC_GATCAGTCACCAGCAC	HSPC	1.64706
Too_HSPC_GCGGGTTCAAACGTGG	HSPC	0.895425
Too_HSPC_GCTGCAGTCATTGCCC	HSPC	0.627451
Too_HSPC_TACCTTAAGTACGACG	GMP	1.01961
Too_HSPC_TCAGGATTCGCCCTTA	HSPC	0.954248
Too_HSPC_TGCTACCGTTGAGGTG	HSPC	1.26144
Too_HSPC_TGGACGCAGCCGGTAA	GMP	0.810458
Too_HSPC_ACCCACTAGAAGGACA	HSPC	1.47059
Too_HSPC_AACACGTAGAGCCTAG	GMP	0.633987
Too_HSPC_ATCATGGTCTTTACAC	GMP	0.542484
Too_HSPC_ATCCGAAAGGTACTCT	GMP	0.333333
Too_HSPC_CAAGAAAAGTCCGTAT	GMP	0.235294
Too_HSPC_CCCAATCCAGTGAGTG	GMP	0.594771
Too_HSPC_GAACGGACACGGCCAT	GMP	0.960784
Too_HSPC_GAGGTGAAGCCTTGAT	GMP	0.908497
Too_HSPC_GCGCCAACACATCCGG	GMP	0.843137
Too_HSPC_GGAGCAAAGATGCCTT	GMP	0.901961
Too_HSPC_GGCCGATTCTCTTGAT	GMP	0.875817
Too_HSPC_GTAACGTTCAGCTTAG	GMP	0.666667
Too_HSPC_TCAGGATGTACAGTGG	GMP	0.705882
AACCATGAGTTTAGGA	HSPC	3.0719
AACTCTTAGACTGGGT	GMP	0.72549
AACTTTCGTCGCGAAA	GMP	0.934641
AAGACCTTCCGCAGTG	HSPC	1.40523
ACACTGAGTACTCAAC	GMP	1.43791
ACATACGCATGGTCTA	HSPC	1.9085
ACGAGGACAGCGTTCG	GMP	0.901961
ACGATGTCAGGAATCG	GMP like	0.69281
ACGCCAGAGCTGTTCA	GMP	1.0915
ACTGAACTCTCTGCTG	HSPC	1.09804
ACTGATGGTCCTGCTT	GMP	1.10458
ACTGATGGTGTAACGG	GMP	1.62745
ACTGCTCTCTGGGCCA	HSPC	0.660131
ACTTGTTTCAAACCAC	HSPC	2.15033
ACTTTCACAGGGTATG	HSPC	2.45752
AGGGATGCATTCCTCG	HSPC	0.51634
AGTGGGAAGGCTATCT	HSPC	0.986928
AGTGGGATCAGGCGAA	GMP	0.797386
ATCTACTTCGGCGCTA	GMP	0.640523
ATCTGCCTCGCACTCT	GMP	0.803922
ATGTGTGCAAACCTAC	HSPC	1.80392
ATTTCTGGTCTCCACT	GMP	2.13725
CAAGATCCATTCTCAT	GMP	0.496732
CAAGTTGTCTACTCAT	HSPC	1.37908
CACACTCAGTCAAGCG	HSPC	1.98693
CACAGTAAGACACGAC	GMP	0.496732
CAGAATCAGTCGATAA	GMP	0.405229
CAGCGACTCTGGTATG	HSPC	1.90196
CATCCACCACTGAAGG	HSPC	1.26144
CATCCACTCTTTCCTC	GMP	0.437908
CATGGCGTCTTTACAC	GMP	1.81699
CCACGGAAGATGGGTC	HSPC	3.79085
CCACGGATCGGACAAG	GMP	0.947712
CCAGCGACACACCGCA	HSPC	1.99346
CCCATACGTCAGAAGC	GMP	1.30719
CCGTTCATCGTAGGTT	HSPC	1.63399
CCTATTACAGACAGGT	GMP	0.594771
CCTTACGCAGCGATCC	HSPC	1.20915
CCTTACGTCTGAGTGT	HSPC	1.30065
CCTTTCTGTCCTAGCG	HSPC	0.882353
CGACCTTCACAGCGTC	HSPC	1.86275
CGATCGGGTGCAGGTA	HSPC	0.915033
CGCCAAGAGTCCAGGA	HSPC	2.21569
CGCGGTAAGGACATTA	GMP	0.810458
CGCGTTTCACAGGCCT	GMP	0.254902
CGCTGGAGTAAGCACG	GMP	0.366013
CGGACGTGTGTTTGGT	GMP	0.261438
CGGCTAGGTGAGCGAT	HSPC	0.75817
CGGTTAAAGCACCGCT	GMP	1.06536
CGGTTAAGTCATATCG	HSPC	1.4902
CGTCAGGTCTCCAACC	HSPC	0.921569
CGTGAGCGTCAAAGAT	GMP	3.45752
CTAAGACCAGGGAGAG	HSPC	1.00654
CTACACCCATCGGGTC	HSPC	0.496732
CTACGTCGTTTGGGCC	HSPC	1.62745
CTCAGAAGTTAAGATG	HSPC	1.68627
CTCCTAGGTTCGCGAC	HSPC	0.705882
CTCGGAGCACATTAGC	GMP	0.562092
CTCGGAGGTGTGCCTG	HSPC	2.59477
CTCTAATCACGTAAGG	HSPC	1.43791
CTCTACGAGTATGACA	HSPC	1.5098
GAAATGAGTCCAACTA	GMP	1.04575
GAACATCCATGACGGA	HSPC	1.30065
GAACCTAGTACCTACA	GMP	0.30719
GAACCTATCTGGAGCC	HSPC	0.79085
GAATGAAAGCTAGCCC	GMP	1.28105
GACACGCGTTCCAACA	GMP	0.30719
GACGTTACAATCCGAT	HSPC	1.48366
GACTAACAGGTGATTA	HSPC	1.69281
GAGCAGAGTTATGCGT	HSPC	1.52288
GCAAACTAGGACAGCT	GMP	0.326797
GCAATCACAAAGAATC	HSPC	1.67974
GCAGCCAGTTAAGGGC	HSPC	2.34641
GCATACATCGTGGGAA	HSPC	2.14379
GCATGCGAGTCTTGCA	HSPC	2.13725
GCATGTACAGCCTATA	GMP	0.392157
GCCAAATCAGGATTGG	HSPC	1.98693
GCCTCTACAGAGTGTG	HSPC	1.52288
GCCTCTACATAACCTG	HSPC	1.4183
GCGACCAGTAAGAGGA	GMP	0.928105
GCGAGAAGTGCAGACA	GMP	0.555556
GCGAGAATCCTATGTT	GMP	0.738562
GCGCAACAGGGATGGG	HSPC	1.91503
GCGGGTTCAATCAGAA	HSPC	1.11765
GCTCCTAAGCCAACAG	GMP	1.01961
GCTCCTAGTAAATACG	HSPC	1.0719
GCTCTGTTCCAATGGT	HSPC	1.92157
GCTGCAGTCCGTCATC	HSPC	1.43791
GCTTGAACACATGGGA	GMP	0.163399
GGAAAGCGTGGCGAAT	HSPC	1.18301
GGATGTTTCTGGTGTA	HSPC	1.58824
GGCGTGTTCAAACGGG	HSPC	1.30065
GGGACCTGTGCTGTAT	HSPC	0.895425
GGGAGATAGACTGGGT	GMP	0.816993
GGGATGACATTGGCGC	HSPC	1.64706
GGGATGATCTGGTATG	HSPC	1.35948
GGGCATCTCACGAAGG	HSPC	0.640523
GGTATTGGTGGGTATG	HSPC	1.56863
GTACTTTAGTTTCCTT	HSPC	1.34641
GTAGGCCAGTCTCGGC	GMP	0.856209
GTAGTCAAGTGGGTTG	GMP	0.784314
GTAGTCAGTAGGACAC	HSPC	1.6732
GTATCTTCAAGAGTCG	HSPC	2.66667
GTATCTTGTAAATGAC	GMP	0.418301
GTCACAAAGACTCGGA	HSPC	3.18301
GTCACAATCAACGCTA	HSPC	3.05882
GTCACGGGTTAAGACA	GMP	0.294118
GTCGGGTGTCGACTAT	HSPC	2.05229
GTCTCGTTCACCGGGT	HSPC	0.738562
GTGAAGGAGATGCGAC	HSPC	1.97386
GTTTCTAAGTTACCCA	HSPC	0.48366
TAAGAGAGTCTTCTCG	HSPC	1.99346
TAAGTGCGTACCGGCT	HSPC	1.51634
TACCTATGTCGAGTTT	HSPC	1.04575
TACTTGTTCGGTGTTA	HSPC	2.73856
TAGGCATTCCTGTAGA	GMP	0.751634
TAGTTGGCAAGGACTG	HSPC	1.43791
TCACAAGTCTCCTATA	HSPC	0.745098
TCAGCTCTCAGATAAG	HSPC	0.581699
TCAGGATAGCAAATCA	HSPC	1.57516
TCAGGATCAGCATGAG	HSPC	2.0915
TCGAGGCCATGTCGAT	HSPC	1.46405
TCGCGAGCAGTAGAGC	GMP	0.895425
TCGTAGACATGCCCGA	HSPC	0.51634
TCGTAGAGTTCTGGTA	GMP	0.300654
TCTCATAAGGCGACAT	HSPC	1.68627
TCTCTAACAATAGCGG	HSPC	1.06536
TCTCTAACAGTTAACC	HSPC	0.738562
TCTCTAATCACAATGC	GMP	0.699346
TCTGGAACAGGCGATA	GMP	0.751634
TCTTTCCCACCTCGGA	HSPC	1.99346
TGACAACTCACATAGC	GMP	0.183007
TGAGCCGAGTGAACAT	HSPC	1.15686
TGAGCCGTCGCCATAA	HSPC	1.78431
TGATTTCGTTCGTCTC	GMP	0.72549
TGCCCATAGGTGGGTT	GMP	1.45098
TGCGTGGGTAAACGCG	HSPC	1.18954
TGGCCAGAGTACGATA	HSPC	1.31373
TGGCTGGCATCGATTG	HSPC	1.0719
TGGCTGGGTAGCGATG	GMP	0.535948
TGGCTGGTCTCTGAGA	HSPC	0.901961
TGTATTCCAATGGTCT	HSPC	1.17647
TGTGGTACATGTCCTC	HSPC	1.54902
TGTGTTTGTCCAGTTA	HSPC	2.44444
TTAGTTCGTACAAGTA	GMP	1.57516
TTCTCCTGTGACGGTA	GMP	0.477124
TTGAACGGTCCAGTTA	GMP	0.862745
TTGAACGTCATCGGAT	HSPC	1.34641
TTGCCGTAGTGTGGCA	HSPC	1.96732
TTGTAGGTCAGCTCGG	HSPC	1.70588
TTTCCTCAGAGGTACC	HSPC	1.37255
TTTGCGCGTCGGGTCT	GMP	1.1634
TTTGGTTAGCTCCTTC	GMP	0.588235
TTTGGTTCATTCACTT	HSPC	0.718954
TTTGTCAAGGAGTACC	GMP	0.222222
AAGTCTGTCGTGGGAA	GMP	0.379085
ACAGCTATCCGTTGTC	GMP	0.535948
ACTGAGTAGGCTAGGT	GMP	0.372549
ATAAGAGTCTTGTCAT	GMP	0.326797
CAACCTCCACTTCGAA	GMP	0.339869
CACCAGGAGGAGCGAG	GMP	0.745098
CACCTTGGTCAGAATA	GMP	0.117647
CCAGCGAGTGAGGGTT	GMP	2.04575
CCGGGATAGATGTTAG	GMP	0.385621
CGATGTATCAAAGACA	GMP	0.326797
CTAGTGAAGAGGGATA	GMP	1.77124
GACCTGGAGACTAAGT	GMP	0.398693
GCATGATAGACACGAC	GMP	0.254902
GCGCAGTTCTCGTTTA	GMP	0.75817
GCGCGATAGATGCCAG	GMP	0.228758
GGAGCAACAGTGACAG	GMP	0.607843
GTGTGCGCATCGTCGG	GMP	0.496732
TACGGTAGTAACGTTC	GMP	0.581699
TAGTGGTGTTCCTCCA	GMP	0.575163
TGGTTAGAGTGACTCT	GMP	1.03268
ACTGAACTCAACGCTA	GMP	0.169935
CTTACCGCAATCCAAC	GMP	0.359477
GACGCGTAGCCTATGT	GMP	1.13725
TGACAACAGATAGGAG	GMP	0.973856
AGCTTGACATCTATGG	GMP	0.202614
AGGCCACGTCGACTAT	GMP	0.0653595
GAAACTCAGGCGACAT	GMP	0.196078
GCTGCGAAGCTCCTCT	HSPC	0.30719

## Sheet: Fig 4C
	NPM1	group
GTEX-1117F-0226-SM-5GZZ7	8.0553	Normal
GTEX-1117F-0426-SM-5EGHI	4.3219	Normal
GTEX-1117F-0526-SM-5EGHJ	9.8122	Normal
GTEX-1117F-0626-SM-5N9CS	9.6239	Normal
GTEX-1117F-0726-SM-5GIEN	8.098	Normal
GTEX-1117F-1326-SM-5EGHH	7.9484	Normal
GTEX-1117F-2226-SM-5N9CH	10.1137	Normal
GTEX-1117F-2426-SM-5EGGH	9.7715	Normal
GTEX-1117F-2826-SM-5GZXL	8.7074	Normal
GTEX-1117F-3026-SM-5GZYU	10.268	Normal
GTEX-1117F-3226-SM-5N9CT	12.0947	Normal
GTEX-111CU-0126-SM-5GZWZ	6.7004	Normal
GTEX-111CU-0226-SM-5GZXC	12.1674	Normal
GTEX-111CU-0326-SM-5GZXO	8.2336	Normal
GTEX-111CU-0526-SM-5EGHK	10.4888	Normal
GTEX-111CU-0626-SM-5EGHL	9.3264	Normal
GTEX-111CU-0726-SM-5GZYD	10.9189	Normal
GTEX-111CU-0926-SM-5EGIK	9.4491	Normal
GTEX-111CU-1026-SM-5EGIL	10.5372	Normal
GTEX-111CU-1126-SM-5EGIM	10.3309	Normal
GTEX-111CU-1226-SM-5EGIN	9.8564	Normal
GTEX-111CU-1326-SM-5NQ8L	9.5157	Normal
GTEX-111CU-1426-SM-5GZYP	7.8138	Normal
GTEX-111CU-1526-SM-5N9FS	11.6398	Normal
GTEX-111CU-1726-SM-5EGHM	10.9701	Normal
GTEX-111CU-1826-SM-5GZYN	9.5943	Normal
GTEX-111CU-1926-SM-5GZYZ	12.1668	Normal
GTEX-111CU-2026-SM-5GZZC	4.9069	Normal
GTEX-111CU-2226-SM-5N9G5	10.5765	Normal
GTEX-111FC-0126-SM-5N9DL	12.6994	Normal
GTEX-111FC-0226-SM-5N9B8	10.1357	Normal
GTEX-111FC-0326-SM-5GZZ1	4.3219	Normal
GTEX-111FC-0426-SM-5N9CV	10.8819	Normal
GTEX-111FC-0526-SM-5GZZ8	10.6321	Normal
GTEX-111FC-0626-SM-5N9CU	10.2935	Normal
GTEX-111FC-0826-SM-5GZWO	8.9658	Normal
GTEX-111FC-1026-SM-5GZX1	9.9527	Normal
GTEX-111FC-1126-SM-5GZWU	8.8074	Normal
GTEX-111FC-1326-SM-5N9D9	6.7279	Normal
GTEX-111FC-1426-SM-5N9C7	11.1749	Normal
GTEX-111FC-1926-SM-5GZYC	11.7715	Normal
GTEX-111FC-2026-SM-5GZYO	10.9129	Normal
GTEX-111FC-2526-SM-5GZXU	11.6729	Normal
GTEX-111FC-2926-SM-5GZY7	12.0604	Normal
GTEX-111FC-3026-SM-5GZYJ	12.6339	Normal
GTEX-111FC-3126-SM-5GZZ2	11.8357	Normal
GTEX-111FC-3326-SM-5GZYV	10.1886	Normal
GTEX-111VG-0008-SM-5Q5BG	11.9513	Normal
GTEX-111VG-0326-SM-5GZX7	9.7764	Normal
GTEX-111VG-0526-SM-5N9BW	9.9069	Normal
GTEX-111VG-0726-SM-5GIDC	9.4346	Normal
GTEX-111VG-1626-SM-5EGIO	11.4788	Normal
GTEX-111VG-1926-SM-5GIDO	11.4221	Normal
GTEX-111VG-2226-SM-5N9DU	9.9024	Normal
GTEX-111VG-2326-SM-5N9BK	9.5166	Normal
GTEX-111VG-2426-SM-5GZXD	11.0841	Normal
GTEX-111VG-2526-SM-5GZXP	10.6375	Normal
GTEX-111YS-0006-SM-5NQBE	3.4594	Normal
GTEX-111YS-0008-SM-5Q5BH	12.0755	Normal
GTEX-111YS-0126-SM-5987T	6.2668	Normal
GTEX-111YS-0426-SM-5987O	7.0768	Normal
GTEX-111YS-0626-SM-5GZXV	8.9099	Normal
GTEX-111YS-0726-SM-5GZY8	9.1267	Normal
GTEX-111YS-0826-SM-5GZYK	7.8948	Normal
GTEX-111YS-0926-SM-5EGGI	11.4089	Normal
GTEX-111YS-1026-SM-5GZYE	8.3219	Normal
GTEX-111YS-1126-SM-5GZYQ	9.5196	Normal
GTEX-111YS-1226-SM-5EGGJ	10.0647	Normal
GTEX-111YS-1326-SM-5EGGK	9.8297	Normal
GTEX-111YS-1426-SM-5GID8	5.2095	Normal
GTEX-111YS-1526-SM-5GZYW	11.6506	Normal
GTEX-111YS-1626-SM-5GZZ9	9.7977	Normal
GTEX-111YS-1726-SM-5GIED	10.1636	Normal
GTEX-111YS-1826-SM-5GIEP	9.633	Normal
GTEX-111YS-1926-SM-5GICC	8.7977	Normal
GTEX-111YS-2026-SM-5EGGL	11.3685	Normal
GTEX-111YS-2126-SM-5EGGM	10.102	Normal
GTEX-111YS-2226-SM-5987P	10.0821	Normal
GTEX-111YS-2326-SM-5987L	4.4594	Normal
GTEX-111YS-2426-SM-5GZZQ	7.8074	Normal
GTEX-1122O-0003-SM-5Q5DL	11.6777	Normal
GTEX-1122O-0008-SM-5QGR2	12.3295	Normal
GTEX-1122O-0126-SM-5GICA	9.1624	Normal
GTEX-1122O-0226-SM-5N9DA	10.6698	Normal
GTEX-1122O-0326-SM-5H124	7.4594	Normal
GTEX-1122O-0426-SM-5H12G	9.9944	Normal
GTEX-1122O-0526-SM-5N9DM	7.4009	Normal
GTEX-1122O-0626-SM-5N9B9	8.8978	Normal
GTEX-1122O-0726-SM-5GIEV	11.2354	Normal
GTEX-1122O-0826-SM-5GICV	6.6582	Normal
GTEX-1122O-0926-SM-5N9C9	9.7764	Normal
GTEX-1122O-1126-SM-5NQ8X	10.9076	Normal
GTEX-1122O-1426-SM-5H11R	9.7465	Normal
GTEX-1122O-1526-SM-5N9CL	6.4594	Normal
GTEX-1122O-1726-SM-5GICM	10.4147	Normal
GTEX-1122O-1826-SM-5EGIP	9.7091	Normal
GTEX-1122O-1926-SM-5EGIQ	9.2597	Normal
GTEX-1122O-2126-SM-5EGIR	11.3259	Normal
GTEX-1122O-2426-SM-5GIDN	5	Normal
GTEX-1128S-0126-SM-5H12S	8.6865	Normal
GTEX-1128S-0326-SM-5GZZF	10.3859	Normal
GTEX-1128S-0826-SM-5GZZI	10.9787	Normal
GTEX-1128S-1626-SM-5H12O	8.8673	Normal
GTEX-1128S-2126-SM-5H12U	8.9484	Normal
GTEX-1128S-2326-SM-5GZZY	11.0035	Normal
GTEX-1128S-2526-SM-5H11N	10.207	Normal
GTEX-1128S-2626-SM-5H11Z	9.2854	Normal
GTEX-1128S-2726-SM-5H12C	11.3083	Normal
GTEX-1128S-2826-SM-5N9DI	9.8138	Normal
GTEX-113IC-0006-SM-5NQ9C	6.3399	Normal
GTEX-113IC-0008-SM-5QGRF	11.8494	Normal
GTEX-113IC-0126-SM-5HL6T	10.1886	Normal
GTEX-113IC-0226-SM-5HL5C	9.9189	Normal
GTEX-113IC-0426-SM-5HL5O	10.9636	Normal
GTEX-113IC-0526-SM-5HL76	10.5343	Normal
GTEX-113JC-0006-SM-5O997	5.1699	Normal
GTEX-113JC-0008-SM-5QGR6	11.576	Normal
GTEX-113JC-0126-SM-5EGJW	8.3264	Normal
GTEX-113JC-0726-SM-5GZZR	9.7415	Normal
GTEX-113JC-0926-SM-5H114	9.0196	Normal
GTEX-113JC-1926-SM-5N9GE	11.9432	Normal
GTEX-113JC-2226-SM-5EGJG	10.058	Normal
GTEX-113JC-2326-SM-5EQ4E	12.0088	Normal
GTEX-113JC-2726-SM-5EGIS	4.585	Normal
GTEX-113JC-2826-SM-5EGIT	9.2738	Normal
GTEX-117XS-0005-SM-5PNU6	6.1293	Normal
GTEX-117XS-0426-SM-5GZZN	10.5098	Normal
GTEX-117XS-0526-SM-5987Q	9.6366	Normal
GTEX-117XS-0726-SM-5H131	9.7262	Normal
GTEX-117XS-1926-SM-5GICO	8.6795	Normal
GTEX-117XS-2026-SM-5GID1	11.4858	Normal
GTEX-117XS-2226-SM-5GIE1	10.2946	Normal
GTEX-117XS-2726-SM-5N9BL	12.4344	Normal
GTEX-117XS-2926-SM-5N9BX	10.4114	Normal
GTEX-117XS-3026-SM-5N9CA	11.3581	Normal
GTEX-117XS-3126-SM-5GIDP	9.9816	Normal
GTEX-117YW-0005-SM-5NQ8Z	5.9542	Normal
GTEX-117YW-0008-SM-5QGRD	11.4089	Normal
GTEX-117YW-0126-SM-5EGGN	9.543	Normal
GTEX-117YW-0226-SM-5N9CM	10.4868	Normal
GTEX-117YW-0326-SM-5N9CY	7.96	Normal
GTEX-117YW-0426-SM-5GZZZ	8.2384	Normal
GTEX-117YW-0526-SM-5H11C	8.2854	Normal
GTEX-117YW-0826-SM-5H11O	9.6147	Normal
GTEX-117YW-1426-SM-5EGGO	10.7151	Normal
GTEX-117YW-1526-SM-5EGGP	10.9958	Normal
GTEX-117YW-1826-SM-5PNY5	8.697	Normal
GTEX-117YW-1926-SM-5H121	10.4757	Normal
GTEX-117YW-2026-SM-5N9BH	9.66	Normal
GTEX-117YW-2226-SM-5N9DB	11.9065	Normal
GTEX-117YW-2426-SM-5Q5AE	5.2854	Normal
GTEX-117YW-2626-SM-5GZZH	12.0782	Normal
GTEX-117YW-2726-SM-5GZZT	12.0908	Normal
GTEX-117YW-2826-SM-5H116	9.875	Normal
GTEX-117YX-0226-SM-5EGH6	10.3923	Normal
GTEX-117YX-0326-SM-5GICL	10.1662	Normal
GTEX-117YX-0526-SM-5EGJH	10.1331	Normal
GTEX-117YX-0626-SM-5EGJI	7.8455	Normal
GTEX-117YX-0726-SM-5GIET	10.3772	Normal
GTEX-117YX-0826-SM-5H11J	10.3354	Normal
GTEX-117YX-1126-SM-5H128	6.3576	Normal
GTEX-117YX-1226-SM-5H11S	9.0526	Normal
GTEX-117YX-1326-SM-5H125	9.5018	Normal
GTEX-117YX-1426-SM-5H12H	10.4868	Normal
GTEX-117YX-1526-SM-5H12T	11.9035	Normal
GTEX-117YX-1626-SM-5GZZG	10.268	Normal
GTEX-117YX-1926-SM-5GIEC	10.1724	Normal
GTEX-117YX-2126-SM-5GIEL	7.5999	Normal
GTEX-117YX-2226-SM-5EGJJ	8.7415	Normal
GTEX-117YX-2326-SM-5H12W	10.5488	Normal
GTEX-117YX-2426-SM-5GZZJ	10.2597	Normal
GTEX-117YX-2526-SM-5EQ4Q	4.1699	Normal
GTEX-117YX-2626-SM-5EQ53	10.5546	Normal
GTEX-1192W-0005-SM-5NQBQ	6.2668	Normal
GTEX-1192W-0008-SM-5QGRE	11.6339	Normal
GTEX-1192W-0226-SM-5EGGT	8.9337	Normal
GTEX-1192W-0826-SM-5EGHE	9.4818	Normal
GTEX-1192W-2326-SM-5N9BS	11.7091	Normal
GTEX-1192W-3026-SM-5GZZV	9.7977	Normal
GTEX-1192X-0005-SM-5NQC3	3.585	Normal
GTEX-1192X-0008-SM-5Q5B7	11.8053	Normal
GTEX-1192X-0226-SM-5H12D	11.1111	Normal
GTEX-1192X-0326-SM-5H11U	9.7682	Normal
GTEX-1192X-0426-SM-5GIEE	4.3923	Normal
GTEX-1192X-0726-SM-5987R	8.1033	Normal
GTEX-1192X-1026-SM-5H12P	9.7245	Normal
GTEX-1192X-1126-SM-5EGGU	9.29	Normal
GTEX-1192X-1526-SM-5H11I	8.7482	Normal
GTEX-1192X-1826-SM-5GIE2	9.2216	Normal
GTEX-1192X-2326-SM-5987X	10.1749	Normal
GTEX-1192X-2526-SM-59868	9.8025	Normal
GTEX-1192X-2726-SM-5N9DN	11.7095	Normal
GTEX-1192X-2926-SM-5N9BA	10.5333	Normal
GTEX-1192X-3026-SM-5N9BM	10.1472	Normal
GTEX-1192X-3126-SM-5N9BY	12.0513	Normal
GTEX-1192X-3226-SM-5987D	9.1774	Normal
GTEX-11DXW-0226-SM-5H122	12.2426	Normal
GTEX-11DXW-0326-SM-5H11W	10.3343	Normal
GTEX-11DXW-0426-SM-5H12E	10.5255	Normal
GTEX-11DXW-0626-SM-5N9ER	10.4512	Normal
GTEX-11DXW-0726-SM-5H12J	5.6439	Normal
GTEX-11DXW-0826-SM-5H118	12.4553	Normal
GTEX-11DXW-1026-SM-5H11K	10.3934	Normal
GTEX-11DXW-1126-SM-5H12Q	11.8345	Normal
GTEX-11DXW-1226-SM-5H133	10.3576	Normal
GTEX-11DXX-0005-SM-5NQ8B	4.6439	Normal
GTEX-11DXX-0008-SM-5Q5B8	12.2091	Normal
GTEX-11DXX-0126-SM-5EGH7	6.4757	Normal
GTEX-11DXX-0226-SM-5P9HL	10.9233	Normal
GTEX-11DXX-0326-SM-5PNWC	7.2095	Normal
GTEX-11DXX-0426-SM-5EQ5F	9.6421	Normal
GTEX-11DXX-0526-SM-5PNVR	8.8486	Normal
GTEX-11DXX-0726-SM-5H12X	6.1898	Normal
GTEX-11DXX-0826-SM-5GZZP	10.4378	Normal
GTEX-11DXX-0926-SM-5H112	10.6891	Normal
GTEX-11DXX-1026-SM-5H11E	10.2408	Normal
GTEX-11DXX-1126-SM-5GZZK	11.0021	Normal
GTEX-11DXX-1226-SM-5GICD	10.1972	Normal
GTEX-11DXX-1326-SM-5GIDZ	9.1497	Normal
GTEX-11DXX-1426-SM-5GIDU	11.2848	Normal
GTEX-11DXX-1526-SM-5H115	12.0937	Normal
GTEX-11DXX-1626-SM-5H11H	8.3083	Normal
GTEX-11DXX-1726-SM-5H11T	11.2538	Normal
GTEX-11DXX-1826-SM-5H126	7.0444	Normal
GTEX-11DXX-1926-SM-5EGJK	10.0901	Normal
GTEX-11DXX-2026-SM-5EGJL	10.1033	Normal
GTEX-11DXX-2126-SM-5PNYR	12.0217	Normal
GTEX-11DXX-2326-SM-5Q5A2	9.9816	Normal
GTEX-11DXX-2426-SM-5GZZW	11.3421	Normal
GTEX-11DXX-2526-SM-5H119	11	Normal
GTEX-11DXX-2626-SM-5Q5A3	10.4969	Normal
GTEX-11DXX-2726-SM-5PNXO	6.8074	Normal
GTEX-11DXY-0006-SM-5NQ8N	5.0875	Normal
GTEX-11DXY-0008-SM-5QGR4	12.3633	Normal
GTEX-11DXY-0126-SM-5H11Q	11.7258	Normal
GTEX-11DXY-0226-SM-5H123	11.0587	Normal
GTEX-11DXY-0326-SM-5H12F	10.9794	Normal
GTEX-11DXY-0426-SM-5H12R	10.5206	Normal
GTEX-11DXY-0526-SM-5EGGQ	11.8082	Normal
GTEX-11DXY-0826-SM-5EGGR	8.1396	Normal
GTEX-11DXY-1026-SM-5987V	8.9687	Normal
GTEX-11DXY-1126-SM-5987W	10.0307	Normal
GTEX-11DXY-1326-SM-5987Z	10.5632	Normal
GTEX-11DXY-1426-SM-5N9CN	9.9054	Normal
GTEX-11DXY-1526-SM-5H129	10.5803	Normal
GTEX-11DXY-1626-SM-5H12L	8.8455	Normal
GTEX-11DXY-2026-SM-5N9CZ	10.0993	Normal
GTEX-11DXY-2626-SM-5GIE7	11.1523	Normal
GTEX-11DXY-2726-SM-5GID2	6.2479	Normal
GTEX-11DXY-3026-SM-5N9CB	11.245	Normal
GTEX-11DXY-3226-SM-5GIDE	11.1592	Normal
GTEX-11DXZ-0006-SM-5LZZH	5.6147	Normal
GTEX-11DXZ-0126-SM-5EGGY	11.2726	Normal
GTEX-11DXZ-0226-SM-5EGGZ	6.2479	Normal
GTEX-11DXZ-0326-SM-5EGH1	8.6865	Normal
GTEX-11DXZ-0426-SM-5987Y	10.7838	Normal
GTEX-11DXZ-0526-SM-5GU7J	10.0861	Normal
GTEX-11DXZ-0726-SM-5N9C4	10.6092	Normal
GTEX-11DXZ-1426-SM-5H12A	11.0307	Normal
GTEX-11DXZ-1626-SM-5GIDI	11.4445	Normal
GTEX-11DXZ-1726-SM-5H12M	7.5236	Normal
GTEX-11DXZ-1826-SM-5H12Y	11.6106	Normal
GTEX-11DXZ-1926-SM-5GZZL	11.3049	Normal
GTEX-11DXZ-2026-SM-5987S	11.9546	Normal
GTEX-11DXZ-2126-SM-59881	11.8665	Normal
GTEX-11DXZ-2226-SM-5EGH2	11.1261	Normal
GTEX-11DXZ-2326-SM-5EGGV	12.0944	Normal
GTEX-11DXZ-2426-SM-5N9DT	6.0444	Normal
GTEX-11DXZ-2526-SM-5N9BG	10.9069	Normal
GTEX-11DXZ-2626-SM-59882	11.4512	Normal
GTEX-11DYG-0006-SM-5NQB2	5.1293	Normal
GTEX-11DYG-0008-SM-5QGR5	11.5435	Normal
GTEX-11DYG-0126-SM-59883	12.9383	Normal
GTEX-11DYG-0426-SM-5987J	10.4828	Normal
GTEX-11DYG-0926-SM-5EGGW	9.6689	Normal
GTEX-11DYG-1026-SM-5A5JQ	9.3509	Normal
GTEX-11DYG-1226-SM-5N9DC	10.8541	Normal
GTEX-11DYG-1326-SM-5N9DO	11.5137	Normal
GTEX-11DYG-1426-SM-5A5JR	10.4502	Normal
GTEX-11DYG-1526-SM-5A5JS	13.3009	Normal
GTEX-11DYG-1926-SM-5H12I	10.3095	Normal
GTEX-11DYG-2026-SM-5EGGX	11.0741	Normal
GTEX-11DYG-2526-SM-5N9BB	11.5779	Normal
GTEX-11DYG-3126-SM-5A5L6	9.6239	Normal
GTEX-11DZ1-0008-SM-5QGR3	10.6786	Normal
GTEX-11DZ1-0126-SM-5985Q	10.6165	Normal
GTEX-11DZ1-0226-SM-5A5KF	8.3174	Normal
GTEX-11DZ1-0426-SM-5H11A	9.4939	Normal
GTEX-11DZ1-0926-SM-5EQ5R	4.7549	Normal
GTEX-11DZ1-2026-SM-5A5KG	10.7557	Normal
GTEX-11DZ1-2426-SM-5GZZX	10.3542	Normal
GTEX-11DZ1-2726-SM-5A5KH	9.3923	Normal
GTEX-11DZ1-2926-SM-5A5KI	10.0593	Normal
GTEX-11EI6-0008-SM-5QGR7	11.5901	Normal
GTEX-11EI6-0126-SM-5985R	11.7657	Normal
GTEX-11EI6-0226-SM-5EQ64	10.2738	Normal
GTEX-11EI6-0326-SM-5EQ6G	6	Normal
GTEX-11EI6-0426-SM-5EQ43	10.2312	Normal
GTEX-11EI6-0526-SM-5985S	11.1306	Normal
GTEX-11EI6-0626-SM-5985T	9.7599	Normal
GTEX-11EI6-0726-SM-59866	9.6402	Normal
GTEX-11EI6-0826-SM-5985V	9.0196	Normal
GTEX-11EI6-2226-SM-5EGJM	11.7151	Normal
GTEX-11EI6-2426-SM-5PNVS	10.5038	Normal
GTEX-11EI6-2626-SM-5PNVT	10.4959	Normal
GTEX-11EI6-2826-SM-5H11D	12.4163	Normal
GTEX-11EI6-2926-SM-5985U	10.4522	Normal
GTEX-11EI6-3026-SM-5GZZO	12.2656	Normal
GTEX-11EI6-3126-SM-5H111	10.4051	Normal
GTEX-11EM3-0001-SM-5Q5BD	10.7532	Normal
GTEX-11EM3-0005-SM-5N9DK	4.1699	Normal
GTEX-11EM3-0126-SM-5985K	11.6161	Normal
GTEX-11EM3-0226-SM-5985Y	11.528	Normal
GTEX-11EM3-0426-SM-5N9BZ	8.8611	Normal
GTEX-11EM3-0526-SM-5H12N	10.8696	Normal
GTEX-11EM3-0626-SM-5H12Z	9.0224	Normal
GTEX-11EM3-0926-SM-5A5KK	8.3487	Normal
GTEX-11EM3-1026-SM-5A5KL	8.1849	Normal
GTEX-11EM3-1126-SM-5A5KM	9.0224	Normal
GTEX-11EM3-1226-SM-5N9DD	10.3197	Normal
GTEX-11EM3-1326-SM-5N9C6	10.3287	Normal
GTEX-11EM3-1826-SM-5A5KO	9.8948	Normal
GTEX-11EM3-1926-SM-5987U	9.5196	Normal
GTEX-11EM3-2126-SM-5H11M	4.858	Normal
GTEX-11EM3-2226-SM-5H11Y	12.0478	Normal
GTEX-11EM3-2426-SM-59861	10.6644	Normal
GTEX-11EMC-0002-SM-5Q5DO	12.4502	Normal
GTEX-11EMC-0006-SM-5O9DN	8.7415	Normal
GTEX-11EMC-0008-SM-5Q5DR	12.1774	Normal
GTEX-11EMC-0126-SM-5EGKV	8.6653	Normal
GTEX-11EMC-0226-SM-5EGLP	10.5265	Normal
GTEX-11EMC-0526-SM-5EGJN	6.4094	Normal
GTEX-11EMC-0726-SM-5EGJO	7.6935	Normal
GTEX-11EMC-0826-SM-59862	9.9425	Normal
GTEX-11EMC-0926-SM-59863	9.9744	Normal
GTEX-11EMC-1426-SM-5N9E4	9.6493	Normal
GTEX-11EMC-1726-SM-5H11P	10.1111	Normal
GTEX-11EMC-1926-SM-5A5JU	11.5043	Normal
GTEX-11EMC-2626-SM-59864	5.9773	Normal
GTEX-11EMC-2826-SM-5PNY6	8.9542	Normal
GTEX-11EMC-2926-SM-5EQ4F	10.2796	Normal
GTEX-11EMC-3026-SM-5EQ4R	10.0715	Normal
GTEX-11EMC-3126-SM-5EGJP	10.1319	Normal
GTEX-11EMC-3226-SM-5EGKW	11.9155	Normal
GTEX-11EQ8-0006-SM-5P9HJ	9.0634	Normal
GTEX-11EQ8-0008-SM-5Q5DJ	11.7736	Normal
GTEX-11EQ8-0126-SM-5EQ54	10.6357	Normal
GTEX-11EQ8-0526-SM-5N9BC	4.7549	Normal
GTEX-11EQ8-0826-SM-5N9FG	11.5541	Normal
GTEX-11EQ8-0926-SM-5H12V	11.5599	Normal
GTEX-11EQ8-1326-SM-5EGJQ	10.6466	Normal
GTEX-11EQ8-1426-SM-5EGJR	11.3859	Normal
GTEX-11EQ8-2626-SM-5N9BO	11.3504	Normal
GTEX-11EQ8-2826-SM-5N9C1	9.7532	Normal
GTEX-11EQ9-0002-SM-5QGQ1	10.1573	Normal
GTEX-11EQ9-0006-SM-5LUB6	4.585	Normal
GTEX-11EQ9-0008-SM-5Q5DK	12.4118	Normal
GTEX-11EQ9-0126-SM-5986I	5.9773	Normal
GTEX-11EQ9-0226-SM-5A5JX	11.0376	Normal
GTEX-11EQ9-0426-SM-5A5JY	7.1898	Normal
GTEX-11EQ9-0526-SM-5A5JZ	11.196	Normal
GTEX-11EQ9-0626-SM-5A5K1	11.0098	Normal
GTEX-11EQ9-0726-SM-5A5K2	10.8376	Normal
GTEX-11EQ9-0826-SM-5986Y	9.2264	Normal
GTEX-11EQ9-0926-SM-5HL6I	8.6221	Normal
GTEX-11EQ9-1026-SM-5H134	10.5746	Normal
GTEX-11EQ9-1126-SM-5987I	10.2992	Normal
GTEX-11EQ9-1226-SM-5987E	9.7381	Normal
GTEX-11EQ9-1326-SM-5985X	7.4998	Normal
GTEX-11EQ9-1426-SM-5987G	9.5603	Normal
GTEX-11EQ9-1526-SM-5PNY7	10.3476	Normal
GTEX-11EQ9-1626-SM-5PNY8	11.6874	Normal
GTEX-11EQ9-1726-SM-5HL6U	10.5048	Normal
GTEX-11EQ9-1826-SM-5Q5AJ	9.7415	Normal
GTEX-11EQ9-1926-SM-5PNVV	11.3072	Normal
GTEX-11EQ9-2026-SM-5P9JI	12.0283	Normal
GTEX-11EQ9-2126-SM-5PNVW	4.7004	Normal
GTEX-11EQ9-2226-SM-5987H	11.9151	Normal
GTEX-11EQ9-2326-SM-5HL5H	10.0168	Normal
GTEX-11EQ9-2426-SM-5HL5T	10.2107	Normal
GTEX-11EQ9-2526-SM-5HL66	8.7515	Normal
GTEX-11GS4-0008-SM-5QGRA	11.0147	Normal
GTEX-11GS4-0326-SM-5N9F7	9.3837	Normal
GTEX-11GS4-0426-SM-5N9CD	9.7649	Normal
GTEX-11GS4-0526-SM-5A5KQ	8.3219	Normal
GTEX-11GS4-0626-SM-5A5LC	9.098	Normal
GTEX-11GS4-0826-SM-5986J	9.5314	Normal
GTEX-11GS4-1026-SM-5N9DE	10.8001	Normal
GTEX-11GS4-1426-SM-5N9D2	9.6294	Normal
GTEX-11GS4-1826-SM-5HL4T	10.4737	Normal
GTEX-11GS4-2026-SM-5N9CP	11.2662	Normal
GTEX-11GS4-2126-SM-5A5KR	9.9484	Normal
GTEX-11GS4-2526-SM-5A5KT	4.9069	Normal
GTEX-11GS4-2626-SM-5A5LD	9.5098	Normal
GTEX-11GS4-2726-SM-5A5LE	12.1079	Normal
GTEX-11GS4-2926-SM-5A5LF	11.2009	Normal
GTEX-11GS4-3026-SM-5A5LG	9.5831	Normal
GTEX-11GS4-3126-SM-5A5LH	11.9823	Normal
GTEX-11GSO-0005-SM-5O9CA	7.5925	Normal
GTEX-11GSO-0011-R2a-SM-57WDF	12.115	Normal
GTEX-11GSO-0011-R3b-SM-57WB2	11.0464	Normal
GTEX-11GSO-0226-SM-5A5LV	10.5507	Normal
GTEX-11GSO-0626-SM-5A5LW	8.3707	Normal
GTEX-11GSO-1926-SM-5A5K3	9.1948	Normal
GTEX-11GSO-2326-SM-5A5LX	9.4136	Normal
GTEX-11GSO-2426-SM-5A5LY	11.1555	Normal
GTEX-11GSO-2526-SM-5PNVX	4.7004	Normal
GTEX-11GSO-2626-SM-5Q5AK	10.0674	Normal
GTEX-11GSO-2826-SM-5HL6Q	8.5622	Normal
GTEX-11GSO-2926-SM-5HL73	11.4284	Normal
GTEX-11GSO-3026-SM-5Q5AL	10.2633	Normal
GTEX-11GSP-0006-SM-5N9EL	5.5546	Normal
GTEX-11GSP-0008-SM-5Q5DM	12.2758	Normal
GTEX-11GSP-0011-R10a-SM-5NQ7J	12.6452	Normal
GTEX-11GSP-0011-R11b-SM-5NQ7V	9.7465	Normal
GTEX-11GSP-0011-R5a-SM-57WBE	12.3052	Normal
GTEX-11GSP-0011-R6b-SM-57WBQ	13.4181	Normal
GTEX-11GSP-0011-R7b-SM-57WC3	12.3318	Normal
GTEX-11GSP-0011-R8b-SM-5NQ79	12.7645	Normal
GTEX-11GSP-0126-SM-5A5KU	10.4666	Normal
GTEX-11GSP-0226-SM-5A5KV	10.421	Normal
GTEX-11GSP-0326-SM-5A5KW	5.3923	Normal
GTEX-11GSP-1126-SM-5A5LM	10.1085	Normal
GTEX-11GSP-1226-SM-5985M	10.0553	Normal
GTEX-11GSP-1326-SM-5A5KY	7.9248	Normal
GTEX-11GSP-1626-SM-5986N	10.7339	Normal
GTEX-11GSP-1726-SM-5A5LI	10.4179	Normal
GTEX-11GSP-1826-SM-5N9DQ	11.4142	Normal
GTEX-11GSP-2126-SM-5HL5E	10.5859	Normal
GTEX-11GSP-2226-SM-5HL5Q	10.4727	Normal
GTEX-11GSP-2726-SM-5A5LJ	6.4429	Normal
GTEX-11GSP-3126-SM-5A5LL	11.0258	Normal
GTEX-11GSP-3226-SM-5986O	12.7457	Normal
GTEX-11H98-0011-R10b-SM-5NQ98	11.2831	Normal
GTEX-11H98-0011-R11b-SM-5NQ6U	9.568	Normal
GTEX-11H98-0011-R5b-SM-57WCF	12.0954	Normal
GTEX-11H98-0011-R8a-SM-5NQ8V	11.3542	Normal
GTEX-11H98-0126-SM-5EGHG	10.2877	Normal
GTEX-11H98-0226-SM-5NQ89	8.6439	Normal
GTEX-11H98-0326-SM-5HL4S	5.3576	Normal
GTEX-11H98-0426-SM-5HL55	9.676	Normal
GTEX-11I78-0001-SM-5Q5BE	10.5915	Normal
GTEX-11I78-0005-SM-5N9GB	5.5236	Normal
GTEX-11I78-0008-SM-5Q5DI	12.8341	Normal
GTEX-11I78-0126-SM-5HL6F	9.3966	Normal
GTEX-11I78-0226-SM-5HL6R	9.7262	Normal
GTEX-11I78-0526-SM-5986A	9.7279	Normal
GTEX-11I78-0626-SM-5A5LZ	10.0755	Normal
GTEX-11I78-0726-SM-5A5M1	9.8265	Normal
GTEX-11I78-0826-SM-5A5K4	7.375	Normal
GTEX-11I78-1126-SM-5A5K5	7.4512	Normal
GTEX-11I78-1226-SM-5A5K6	7.4094	Normal
GTEX-11I78-1326-SM-5PNY9	9.7465	Normal
GTEX-11I78-1426-SM-5PNVY	9.7731	Normal
GTEX-11I78-1526-SM-5A5K7	11.3055	Normal
GTEX-11I78-1626-SM-5A5M2	10.4778	Normal
GTEX-11I78-1726-SM-5A5M3	10.0647	Normal
GTEX-11I78-1826-SM-5A5M4	7.0112	Normal
GTEX-11I78-1926-SM-59878	10.8796	Normal
GTEX-11I78-2026-SM-5987C	11.3231	Normal
GTEX-11I78-2126-SM-5A5K8	11.1286	Normal
GTEX-11I78-2226-SM-5PNYA	9.8564	Normal
GTEX-11I78-2326-SM-5Q5AH	11.7834	Normal
GTEX-11I78-2426-SM-5A5K9	4.1699	Normal
GTEX-11I78-2626-SM-5Q5AI	8.9425	Normal
GTEX-11ILO-0006-SM-5LZWE	8.224	Normal
GTEX-11ILO-0008-SM-5QGR9	11.6008	Normal
GTEX-11ILO-0126-SM-5A5LN	11.3977	Normal
GTEX-11ILO-0226-SM-5N9D3	9.8918	Normal
GTEX-11ILO-0526-SM-5N9DF	11.8506	Normal
GTEX-11ILO-0626-SM-5A5LO	11.9826	Normal
GTEX-11ILO-0726-SM-5HL5I	7.7279	Normal
GTEX-11ILO-1526-SM-5A5KZ	10.9151	Normal
GTEX-11ILO-2026-SM-5N9CQ	10.7985	Normal
GTEX-11ILO-2226-SM-5A5L1	9.9337	Normal
GTEX-11LCK-0005-SM-5O98U	4.858	Normal
GTEX-11LCK-0008-SM-5Q5BB	11.8341	Normal
GTEX-11LCK-0126-SM-5A5M5	7.0553	Normal
GTEX-11LCK-0226-SM-5A5M6	11.1699	Normal
GTEX-11LCK-0326-SM-5A5M7	9.5718	Normal
GTEX-11LCK-0426-SM-5A5M8	11.4284	Normal
GTEX-11LCK-0526-SM-5A5M9	11.0485	Normal
GTEX-11LCK-0726-SM-5PNYC	11.374	Normal
GTEX-11LCK-0826-SM-5PNYD	8.9425	Normal
GTEX-11LCK-0926-SM-5A5KA	6.7944	Normal
GTEX-11LCK-1026-SM-5A5KB	10.6421	Normal
GTEX-11LCK-1126-SM-5A5KC	6.8074	Normal
GTEX-11LCK-1226-SM-5Q5AM	5.2479	Normal
GTEX-11LCK-1326-SM-5Q5AN	9.9174	Normal
GTEX-11LCK-1426-SM-5HL5R	10.7707	Normal
GTEX-11LCK-1626-SM-5PNYB	9.1344	Normal
GTEX-11LCK-1726-SM-5S2OQ	10.4747	Normal
GTEX-11LCK-1926-SM-5A5KE	9.9293	Normal
GTEX-11LCK-2226-SM-5HL4Q	11.0485	Normal
GTEX-11LCK-2326-SM-5HL53	11.9531	Normal
GTEX-11NSD-0005-SM-5LZZ5	4.2479	Normal
GTEX-11NSD-0126-SM-5987F	10.0196	Normal
GTEX-11NSD-0226-SM-5A5LR	7.6511	Normal
GTEX-11NSD-0326-SM-5A5LS	8.6795	Normal
GTEX-11NSD-0426-SM-5N9CR	8.2336	Normal
GTEX-11NSD-0526-SM-5A5LT	11.1	Normal
GTEX-11NSD-0826-SM-5986S	11.0417	Normal
GTEX-11NSD-0926-SM-5N9DR	11.1941	Normal
GTEX-11NSD-1026-SM-5N9BE	11.6004	Normal
GTEX-11NSD-1126-SM-5N9BQ	11.0133	Normal
GTEX-11NSD-1226-SM-5986Q	10.1674	Normal
GTEX-11NSD-1426-SM-5HL67	8.6147	Normal
GTEX-11NSD-1626-SM-5986U	9.375	Normal
GTEX-11NSD-1726-SM-5N9C3	8.5925	Normal
GTEX-11NSD-1826-SM-5N9CF	10.3998	Normal
GTEX-11NSD-2026-SM-5HL5U	5.1699	Normal
GTEX-11NSD-2226-SM-5986V	10.5088	Normal
GTEX-11NUK-0005-SM-5MR5F	5.9307	Normal
GTEX-11NUK-0126-SM-5A5L3	12.192	Normal
GTEX-11NUK-0426-SM-5HL5V	10.4645	Normal
GTEX-11NUK-0726-SM-5A5ME	10.6961	Normal
GTEX-11NUK-0826-SM-5HL4U	9.3465	Normal
GTEX-11NUK-0926-SM-5HL57	10.2312	Normal
GTEX-11NUK-1026-SM-5HL5J	9.8611	Normal
GTEX-11NUK-1226-SM-5P9GM	12.2641	Normal
GTEX-11NUK-1326-SM-5P9GN	11.4517	Normal
GTEX-11NUK-1426-SM-5HL68	9.8564	Normal
GTEX-11NUK-1726-SM-5A5L2	9.5038	Normal
GTEX-11NUK-2026-SM-5PNVZ	10.6582	Normal
GTEX-11NUK-2426-SM-5BC4U	10.3376	Normal
GTEX-11NUK-2626-SM-5A5MB	12.0898	Normal
GTEX-11NUK-2726-SM-5A5MC	12.3426	Normal
GTEX-11NUK-2926-SM-5A5MD	11.856	Normal
GTEX-11NUK-3126-SM-5986M	11.1459	Normal
GTEX-11NV4-0005-SM-5N9EX	6.2479	Normal
GTEX-11NV4-0008-SM-5Q5BA	11.6922	Normal
GTEX-11NV4-0011-R5a-SM-5NQ88	11.3745	Normal
GTEX-11NV4-0011-R6a-SM-57WD5	12.1383	Normal
GTEX-11NV4-0011-R7a-SM-57WDH	11.1144	Normal
GTEX-11NV4-0326-SM-5HL58	6.1293	Normal
GTEX-11NV4-0526-SM-5N9BF	11.8486	Normal
GTEX-11NV4-0826-SM-5BC4S	9.5527	Normal
GTEX-11NV4-1126-SM-5HL6J	8.2336	Normal
GTEX-11NV4-1326-SM-5HL6V	11.6839	Normal
GTEX-11NV4-1426-SM-5BC4W	11.2234	Normal
GTEX-11NV4-1726-SM-5N9FC	12.0664	Normal
GTEX-11NV4-1926-SM-5N9D4	12.3208	Normal
GTEX-11NV4-2026-SM-5N9DG	9.7313	Normal
GTEX-11NV4-2126-SM-5N9DS	11.0735	Normal
GTEX-11NV4-2326-SM-5BC4X	10.611	Normal
GTEX-11O72-0006-SM-5O9DB	6.9773	Normal
GTEX-11O72-0008-SM-5Q5DN	11.5353	Normal
GTEX-11O72-0126-SM-59887	12.1443	Normal
GTEX-11O72-0226-SM-59869	8.0875	Normal
GTEX-11O72-0326-SM-5986D	6.0875	Normal
GTEX-11O72-0526-SM-5Q5AO	10.3772	Normal
GTEX-11O72-0626-SM-5PNYE	12.9341	Normal
GTEX-11O72-1026-SM-5986B	8.8704	Normal
GTEX-11O72-1126-SM-5N9E2	7.7004	Normal
GTEX-11O72-1326-SM-5BC5A	8.5584	Normal
GTEX-11O72-2026-SM-5N9G8	10.1176	Normal
GTEX-11O72-2226-SM-5PNW2	9.2946	Normal
GTEX-11O72-2326-SM-5BC7H	10.4696	Normal
GTEX-11O72-2726-SM-5HL6K	10.4019	Normal
GTEX-11O72-2826-SM-5HL6W	9.7108	Normal
GTEX-11O72-2926-SM-5BC4V	10.5372	Normal
GTEX-11O72-3026-SM-5986R	9.8106	Normal
GTEX-11OC5-0004-SM-5S2O6	10.2633	Normal
GTEX-11OC5-0006-SM-5N9FA	8.0768	Normal
GTEX-11OC5-0126-SM-5HL6A	11.0961	Normal
GTEX-11OC5-0326-SM-5PNW5	5.7004	Normal
GTEX-11OC5-0426-SM-5Q5AR	12.0379	Normal
GTEX-11OC5-0526-SM-5N9EE	10.5372	Normal
GTEX-11OC5-0626-SM-5HL6M	10.4083	Normal
GTEX-11OF3-0006-SM-5O9CM	7.0553	Normal
GTEX-11OF3-0008-SM-5S2NH	12.3359	Normal
GTEX-11OF3-0011-R11a-SM-57WCR	8.2432	Normal
GTEX-11OF3-0011-R5a-SM-57WB4	11.6416	Normal
GTEX-11OF3-0011-R6b-SM-57WBG	11.9755	Normal
GTEX-11OF3-0011-R7a-SM-57WCG	11.5147	Normal
GTEX-11OF3-0011-R8b-SM-57WCS	11.7364	Normal
GTEX-11OF3-0126-SM-5PNYF	13.3469	Normal
GTEX-11OF3-0726-SM-5BC4Z	10.8162	Normal
GTEX-11OF3-0826-SM-5BC51	11.1472	Normal
GTEX-11OF3-1126-SM-5986C	7.9484	Normal
GTEX-11OF3-1326-SM-5N9FJ	11.1299	Normal
GTEX-11OF3-1726-SM-5GU5Q	10.3902	Normal
GTEX-11OF3-1826-SM-5987N	11.956	Normal
GTEX-11OF3-1926-SM-59889	9.8424	Normal
GTEX-11OF3-2226-SM-5986F	8.9009	Normal
GTEX-11OF3-2326-SM-5GU73	10.4969	Normal
GTEX-11OF3-2426-SM-5Q5AS	9.8704	Normal
GTEX-11OF3-2526-SM-5P9JL	5.9542	Normal
GTEX-11OF3-2626-SM-5GU7F	12.6724	Normal
GTEX-11OF3-3026-SM-5GU52	10.7682	Normal
GTEX-11OF3-3126-SM-5GU5E	10.7969	Normal
GTEX-11ONC-0008-SM-5S2MG	11.1929	Normal
GTEX-11ONC-0011-R1a-SM-57WD4	11.2252	Normal
GTEX-11ONC-0011-R8b-SM-5NQ87	11.7138	Normal
GTEX-11ONC-0011-R9b-SM-5NQ8J	11.7653	Normal
GTEX-11ONC-0126-SM-5PNW6	8.5392	Normal
GTEX-11ONC-0526-SM-5BC57	11.8388	Normal
GTEX-11ONC-0926-SM-5BC5E	10.1007	Normal
GTEX-11ONC-1026-SM-5GU64	9.0954	Normal
GTEX-11ONC-1126-SM-5GU6G	9.6275	Normal
GTEX-11ONC-1426-SM-5N9F4	10.29	Normal
GTEX-11ONC-1926-SM-5GU75	8.9069	Normal
GTEX-11ONC-2026-SM-5HL61	10.007	Normal
GTEX-11ONC-2126-SM-5HL6E	9.2923	Normal
GTEX-11ONC-2226-SM-5HL6D	10.4635	Normal
GTEX-11ONC-2326-SM-5HL6P	10.3287	Normal
GTEX-11ONC-2726-SM-5N9DZ	11.1415	Normal
GTEX-11ONC-2826-SM-5P9GQ	10.8872	Normal
GTEX-11ONC-2926-SM-5P9JM	12.2231	Normal
GTEX-11ONC-3026-SM-5985W	10.8321	Normal
GTEX-11P7K-0126-SM-5986E	6.9773	Normal
GTEX-11P7K-0226-SM-5986Z	9.2095	Normal
GTEX-11P7K-0326-SM-59871	8.1344	Normal
GTEX-11P7K-0426-SM-5BC5H	7.3129	Normal
GTEX-11P7K-0526-SM-5BC5I	10.4325	Normal
GTEX-11P7K-0626-SM-5985Z	11.9841	Normal
GTEX-11P7K-0726-SM-5EGKX	10.5479	Normal
GTEX-11P7K-0826-SM-5BC5F	9.6935	Normal
GTEX-11P7K-1026-SM-5HL6Y	11.242	Normal
GTEX-11P7K-1126-SM-5HL4L	11.5068	Normal
GTEX-11P7K-1226-SM-5HL4X	10.544	Normal
GTEX-11P7K-1326-SM-5BC5G	10.6865	Normal
GTEX-11P7K-1426-SM-5EGKY	9.9069	Normal
GTEX-11P7K-1526-SM-5EGI7	8.5736	Normal
GTEX-11P7K-1626-SM-5GU63	8.1599	Normal
GTEX-11P7K-1826-SM-5HL5A	10.2107	Normal
GTEX-11P7K-1926-SM-5GU6R	4.1699	Normal
GTEX-11P7K-2026-SM-5GU74	10.7756	Normal
GTEX-11P7K-2126-SM-5GU7G	10.7507	Normal
GTEX-11P7K-2226-SM-5GU56	10.0265	Normal
GTEX-11P7K-2326-SM-5EGKZ	11.0417	Normal
GTEX-11P81-0006-SM-5NQ7A	4.9542	Normal
GTEX-11P81-0008-SM-5S2OT	12.6957	Normal
GTEX-11P81-0126-SM-5HL5Y	8.7415	Normal
GTEX-11P81-0226-SM-5HL5M	9.5999	Normal
GTEX-11P81-0326-SM-5HL6B	11.2574	Normal
GTEX-11P81-0726-SM-5PNYH	11.733	Normal
GTEX-11P81-0826-SM-5P9GR	12.1567	Normal
GTEX-11P81-0926-SM-59874	10.5333	Normal
GTEX-11P81-1026-SM-5GU54	10.2095	Normal
GTEX-11P81-1126-SM-5GU5G	10.4868	Normal
GTEX-11P81-1326-SM-5GU5S	7.1497	Normal
GTEX-11P81-1426-SM-5P9JN	10.643	Normal
GTEX-11P81-1626-SM-5BC52	8.1344	Normal
GTEX-11P81-1926-SM-5BC53	10.5048	Normal
GTEX-11P81-2026-SM-5P9GT	12.74	Normal
GTEX-11P81-2126-SM-5HL6N	12.0286	Normal
GTEX-11P81-2226-SM-5PNYI	12.1868	Normal
GTEX-11P81-2326-SM-59875	11.7603	Normal
GTEX-11P81-2426-SM-5GU65	8.8918	Normal
GTEX-11P81-2526-SM-5GU6H	3.9069	Normal
GTEX-11P81-2626-SM-5GU6T	9.4737	Normal
GTEX-11P81-2726-SM-59876	11.762	Normal
GTEX-11P82-0006-SM-5N9FY	5.858	Normal
GTEX-11P82-0008-SM-5S2MS	12.2131	Normal
GTEX-11P82-0126-SM-5HL72	11.432	Normal
GTEX-11P82-0326-SM-5HL51	9.9773	Normal
GTEX-11P82-0426-SM-5HL5D	9.8963	Normal
GTEX-11P82-0526-SM-5986P	10.3587	Normal
GTEX-11P82-0626-SM-5PNYK	10.0512	Normal
GTEX-11P82-0726-SM-5PNYL	10.4808	Normal
GTEX-11P82-0826-SM-5P9GU	9.2877	Normal
GTEX-11P82-0926-SM-5986X	12.3351	Normal
GTEX-11P82-1026-SM-5BC5J	6.4919	Normal
GTEX-11P82-1126-SM-5BC5K	11.8329	Normal
GTEX-11P82-1226-SM-5HL5P	8.6618	Normal
GTEX-11P82-1326-SM-5HL62	10.2324	Normal
GTEX-11P82-1626-SM-59879	11.0815	Normal
GTEX-11P82-1726-SM-5Q5AT	9.9322	Normal
GTEX-11P82-1826-SM-5PNYJ	4.585	Normal
GTEX-11P82-1926-SM-5Q5AU	9.8857	Normal
GTEX-11PRG-0005-SM-5NQ6X	6.1293	Normal
GTEX-11PRG-0008-SM-5S2N5	11.5727	Normal
GTEX-11PRG-0326-SM-5GU53	6.7415	Normal
GTEX-11PRG-0626-SM-5BC56	8.8857	Normal
GTEX-11PRG-0826-SM-5EQ6A	10.1712	Normal
GTEX-11PRG-0926-SM-5EGI8	9.5353	Normal
GTEX-11PRG-2026-SM-5GU5F	9.8719	Normal
GTEX-11PRG-2226-SM-5GU5R	11.5008	Normal
GTEX-11PRG-2826-SM-5BC54	10.2562	Normal
GTEX-11TT1-0004-SM-5S2NT	10.0967	Normal
GTEX-11TT1-0005-SM-5NQ8Y	7.9189	Normal
GTEX-11TT1-0126-SM-5LUAA	7.3129	Normal
GTEX-11TT1-0326-SM-5LUAY	12.0098	Normal
GTEX-11TT1-0526-SM-5P9JO	12.4035	Normal
GTEX-11TT1-0726-SM-5GU5A	12.0327	Normal
GTEX-11TT1-0926-SM-5GU5M	10.332	Normal
GTEX-11TT1-1126-SM-5P9GV	10.7091	Normal
GTEX-11TT1-1426-SM-5EGIA	8.9009	Normal
GTEX-11TT1-1526-SM-5EQKU	11.1013	Normal
GTEX-11TT1-1726-SM-5EQLJ	9.2854	Normal
GTEX-11TT1-1826-SM-5EQLV	11.5028	Normal
GTEX-11TT1-1926-SM-5PNYN	12.4847	Normal
GTEX-11TT1-2126-SM-5GU5Y	9.8872	Normal
GTEX-11TT1-2226-SM-5GU6B	10.1762	Normal
GTEX-11TT1-2326-SM-5GU6N	7.2479	Normal
GTEX-11TT1-2426-SM-5EQMK	9.0112	Normal
GTEX-11TT1-2526-SM-5EGIB	10.933	Normal
GTEX-11TT1-2726-SM-5LU8L	8.8486	Normal
GTEX-11TTK-0008-SM-5S2RU	11.7095	Normal
GTEX-11TTK-0126-SM-5987B	10.1485	Normal
GTEX-11TTK-0226-SM-5N9EC	9.1111	Normal
GTEX-11TTK-0326-SM-5BC5N	5.9773	Normal
GTEX-11TTK-0426-SM-5EQLT	9.1059	Normal
GTEX-11TTK-0826-SM-5N9EG	10.6357	Normal
GTEX-11TTK-2426-SM-5PNYO	10.5187	Normal
GTEX-11TTK-2726-SM-5GU58	10.5736	Normal
GTEX-11TTK-2826-SM-5GU5K	10.6935	Normal
GTEX-11TTK-2926-SM-5PNYP	12.3432	Normal
GTEX-11TUW-0006-SM-5LZW2	9.3554	Normal
GTEX-11TUW-0008-SM-5SI6S	11.0828	Normal
GTEX-11TUW-0226-SM-5LU8X	9.7566	Normal
GTEX-11TUW-0626-SM-5LU9M	11.6416	Normal
GTEX-11TUW-0926-SM-5EQMW	8.7004	Normal
GTEX-11TUW-1026-SM-5GU7D	8.8455	Normal
GTEX-11TUW-1126-SM-5EQKJ	8.1396	Normal
GTEX-11TUW-1226-SM-5GU7C	8.7912	Normal
GTEX-11TUW-1326-SM-5EQKV	11.6653	Normal
GTEX-11TUW-1726-SM-5BC5C	10.2021	Normal
GTEX-11TUW-1926-SM-5BC58	7.5774	Normal
GTEX-11TUW-2026-SM-5EQL8	9.1215	Normal
GTEX-11TUW-2126-SM-5GU7B	10.4919	Normal
GTEX-11TUW-2226-SM-5EQL9	10.8681	Normal
GTEX-11TUW-2326-SM-5EQMO	9.4136	Normal
GTEX-11TUW-2526-SM-5EQKN	6.6147	Normal
GTEX-11TUW-2626-SM-5EQKZ	8.7448	Normal
GTEX-11TUW-2726-SM-5EQLC	11.6613	Normal
GTEX-11TUW-3026-SM-5EGKM	9.7928	Normal
GTEX-11TUW-3126-SM-5GU4Y	11.9073	Normal
GTEX-11UD1-0008-SM-5S2P6	11.6389	Normal
GTEX-11UD1-0011-R2b-SM-5BC6O	11.6069	Normal
GTEX-11UD1-0011-R3a-SM-5BC6S	12.0795	Normal
GTEX-11UD1-0011-R5b-SM-5P9FP	12.2559	Normal
GTEX-11UD1-0126-SM-5PNYG	12.2122	Normal
GTEX-11UD1-0226-SM-5EQKL	10.0028	Normal
GTEX-11UD1-0326-SM-5EQKX	6.6147	Normal
GTEX-11UD2-0005-SM-5NQ9B	6.9189	Normal
GTEX-11UD2-0126-SM-5EQL2	9.8009	Normal
GTEX-11UD2-0426-SM-5EQ5W	10.2107	Normal
GTEX-11UD2-0626-SM-5GU6L	9.4635	Normal
GTEX-11UD2-0826-SM-5EQKS	11.8826	Normal
GTEX-11UD2-0926-SM-5CVL6	9.7863	Normal
GTEX-11UD2-1126-SM-5EQM6	10.2946	Normal
GTEX-11UD2-1226-SM-5EQMI	9.8811	Normal
GTEX-11UD2-1526-SM-5EQLQ	9.6366	Normal
GTEX-11UD2-1626-SM-5EQM3	10.7423	Normal
GTEX-11UD2-2826-SM-5GU6X	10.2819	Normal
GTEX-11VI4-0001-SM-5S2OI	11.0862	Normal
GTEX-11VI4-0006-SM-5N9D8	5.0444	Normal
GTEX-11VI4-0126-SM-5GU6Z	8.5118	Normal
GTEX-11VI4-0226-SM-5GU6C	11.1497	Normal
GTEX-11VI4-0326-SM-5EQ6L	10.6961	Normal
GTEX-11VI4-0426-SM-5EGHZ	9.8297	Normal
GTEX-11VI4-0526-SM-5EQ48	10.1861	Normal
GTEX-11VI4-0626-SM-5EQLO	9.7022	Normal
GTEX-11VI4-0726-SM-5GU5B	11.1755	Normal
GTEX-11VI4-0826-SM-5GU5N	9.9352	Normal
GTEX-11VI4-1026-SM-5EQM1	11.0728	Normal
GTEX-11VI4-1126-SM-5EQMD	10.6202	Normal
GTEX-11VI4-1226-SM-5EQMP	9.6257	Normal
GTEX-11VI4-1626-SM-5EQKO	8.5196	Normal
GTEX-11VI4-1726-SM-5CVLH	10.0279	Normal
GTEX-11VI4-1926-SM-5CVLI	4.9542	Normal
GTEX-11VI4-2026-SM-5CVLJ	11.3443	Normal
GTEX-11WQC-0006-SM-5LZVP	5.3576	Normal
GTEX-11WQC-0008-SM-5SI6R	10.6786	Normal
GTEX-11WQC-0011-R10a-SM-57WCT	11.7266	Normal
GTEX-11WQC-0011-R11b-SM-57WD6	9.6092	Normal
GTEX-11WQC-0011-R5a-SM-5BC74	11.7674	Normal
GTEX-11WQC-0011-R6a-SM-5BC77	11.1731	Normal
GTEX-11WQC-0011-R7b-SM-5BC7A	10.796	Normal
GTEX-11WQC-0011-R8b-SM-57WCH	11.4289	Normal
GTEX-11WQC-0626-SM-5EQMF	7.8392	Normal
GTEX-11WQC-0726-SM-5EQMR	11.2668	Normal
GTEX-11WQC-1726-SM-5GU4W	10.5314	Normal
GTEX-11WQC-1826-SM-5GU59	12.432	Normal
GTEX-11WQC-2326-SM-5EQKE	11.7912	Normal
GTEX-11WQC-2426-SM-5EQKQ	8.1849	Normal
GTEX-11WQC-2526-SM-5CVLE	11.8053	Normal
GTEX-11WQC-2626-SM-5CVLF	7.2854	Normal
GTEX-11WQC-2726-SM-5CVLG	11.4409	Normal
GTEX-11WQC-2826-SM-5GU7A	10.7903	Normal
GTEX-11WQK-0005-SM-5O9AV	7.7415	Normal
GTEX-11WQK-0008-SM-5SI6T	11.0888	Normal
GTEX-11WQK-0011-R10a-SM-5BC6R	10.8384	Normal
GTEX-11WQK-0011-R11a-SM-5BC6W	8.7245	Normal
GTEX-11WQK-0011-R8a-SM-5BC7C	10.1111	Normal
GTEX-11WQK-0011-R9b-SM-5BC6N	10.9513	Normal
GTEX-11WQK-0226-SM-5EQLI	9.4367	Normal
GTEX-11WQK-0326-SM-5EQL1	9.5236	Normal
GTEX-11WQK-0726-SM-5GU71	3.7004	Normal
GTEX-11WQK-1026-SM-5EQLX	11.0967	Normal
GTEX-11WQK-1226-SM-5GU5Z	7.8517	Normal
GTEX-11WQK-1526-SM-5EGKN	9.3376	Normal
GTEX-11WQK-1826-SM-5EQM2	9.5118	Normal
GTEX-11WQK-2226-SM-5CVL7	10.2773	Normal
GTEX-11WQK-2326-SM-5GU4Z	9.2597	Normal
GTEX-11WQK-2426-SM-5GU5C	7.7482	Normal
GTEX-11WQK-2626-SM-5EQ4K	8.7142	Normal
GTEX-11WQK-2826-SM-5EQKH	9.2095	Normal
GTEX-11WQK-2926-SM-5EQKT	10.1306	Normal
GTEX-11WQK-3026-SM-5EQL6	11.255	Normal
GTEX-11WQK-3126-SM-5EGI2	9.6184	Normal
GTEX-11WQK-3226-SM-5EGI3	7.4594	Normal
GTEX-11XUK-0005-SM-5LU9F	7.3576	Normal
GTEX-11XUK-0008-SM-5S2WD	11.9252	Normal
GTEX-11XUK-0126-SM-5CVLK	8.1033	Normal
GTEX-11XUK-0226-SM-5EQLW	8.4388	Normal
GTEX-11XUK-0426-SM-5EQML	7.4346	Normal
GTEX-11XUK-0626-SM-5N9ES	11.4681	Normal
GTEX-11XUK-0926-SM-5EQL3	9.2503	Normal
GTEX-11XUK-1326-SM-5EQM4	11.5517	Normal
GTEX-11XUK-1426-SM-5EQMG	8.3129	Normal
GTEX-11XUK-1626-SM-5GU5O	11.2691	Normal
GTEX-11XUK-1726-SM-5GU61	11.2574	Normal
GTEX-11XUK-2026-SM-5EQLF	12.0539	Normal
GTEX-11XUK-2126-SM-5EQLR	11.2015	Normal
GTEX-11XUK-2226-SM-5CVLL	7	Normal
GTEX-11XUK-2426-SM-5GU72	11.2414	Normal
GTEX-11ZTS-0005-SM-5NQ8A	6.8329	Normal
GTEX-11ZTS-0008-SM-5S2VC	12.7584	Normal
GTEX-11ZTS-0011-R1a-SM-5BC71	11.4517	Normal
GTEX-11ZTS-0011-R2b-SM-5BC75	11.821	Normal
GTEX-11ZTS-0011-R3a-SM-5BC78	11.6917	Normal
GTEX-11ZTS-0126-SM-5EQ6M	11.8408	Normal
GTEX-11ZTS-0326-SM-5EQKP	10.4019	Normal
GTEX-11ZTS-0526-SM-5CVL9	5.1699	Normal
GTEX-11ZTS-0826-SM-5EQ49	11.1799	Normal
GTEX-11ZTS-1026-SM-5LU8O	10.9129	Normal
GTEX-11ZTS-1126-SM-5LU9X	8.5812	Normal
GTEX-11ZTS-1226-SM-5EQMQ	8.6036	Normal
GTEX-11ZTS-1326-SM-5EQMA	11.1202	Normal
GTEX-11ZTS-1426-SM-5EQMM	12.1163	Normal
GTEX-11ZTS-1526-SM-5N9G7	10.3026	Normal
GTEX-11ZTS-1926-SM-5CVLA	9.7632	Normal
GTEX-11ZTS-2326-SM-5EQMY	10.0741	Normal
GTEX-11ZTS-2626-SM-5EGIC	10.9322	Normal
GTEX-11ZTS-2726-SM-5EQLU	9.545	Normal
GTEX-11ZTS-3026-SM-5EQM7	10.5565	Normal
GTEX-11ZTS-3226-SM-5EGID	10.3287	Normal
GTEX-11ZTS-3326-SM-5LU9Y	9.7944	Normal
GTEX-11ZTT-0006-SM-5N9FX	4.2479	Normal
GTEX-11ZTT-0008-SM-5S2TZ	12.895	Normal
GTEX-11ZTT-0426-SM-5EQLK	10.5594	Normal
GTEX-11ZTT-0526-SM-5EQLA	8.3663	Normal
GTEX-11ZTT-0926-SM-5EQMS	9.4998	Normal
GTEX-11ZTT-1026-SM-5EQKF	9.543	Normal
GTEX-11ZTT-1626-SM-5EQKR	10.4009	Normal
GTEX-11ZTT-1726-SM-5EQL4	11.204	Normal
GTEX-11ZTT-1826-SM-5CVLN	11.2101	Normal
GTEX-11ZTT-2126-SM-5CVLO	10.7707	Normal
GTEX-11ZTT-2426-SM-5EQLS	10.6257	Normal
GTEX-11ZTT-2626-SM-5EQKK	5.2095	Normal
GTEX-11ZU8-0008-SM-5S2VO	12.8168	Normal
GTEX-11ZU8-0011-R3a-SM-5BC6U	11.2288	Normal
GTEX-11ZU8-0011-R4a-SM-5BC6Y	11.3799	Normal
GTEX-11ZU8-0126-SM-5EQ58	10.8162	Normal
GTEX-11ZU8-1126-SM-5EQ5K	9.7977	Normal
GTEX-11ZU8-1526-SM-5EGHX	10.7846	Normal
GTEX-11ZU8-2526-SM-5EQKI	11.23	Normal
GTEX-11ZU8-2626-SM-5EQLL	9.6036	Normal
GTEX-11ZUS-0006-SM-5O9AJ	5.5236	Normal
GTEX-11ZUS-0008-SM-5S2UO	13.0063	Normal
GTEX-11ZUS-0011-R11b-SM-5BC7B	8.2336	Normal
GTEX-11ZUS-0011-R8a-SM-5BC73	9.9986	Normal
GTEX-11ZUS-0011-R9b-SM-5BC76	11.2009	Normal
GTEX-11ZUS-0126-SM-5EQM5	9.4242	Normal
GTEX-11ZUS-0226-SM-5FQT8	8.0279	Normal
GTEX-11ZUS-0326-SM-5EQ4W	10.1033	Normal
GTEX-11ZUS-0526-SM-59884	10.9873	Normal
GTEX-11ZUS-0726-SM-59886	10.2773	Normal
GTEX-11ZUS-0926-SM-5FQSY	10.8001	Normal
GTEX-11ZUS-1226-SM-5FQU8	10.9643	Normal
GTEX-11ZUS-1326-SM-5FQUC	11.9773	Normal
GTEX-11ZUS-1426-SM-5FQSP	4.1699	Normal
GTEX-11ZUS-1826-SM-5FQTR	10.8971	Normal
GTEX-11ZUS-2126-SM-5N9E6	11.6221	Normal
GTEX-11ZUS-2526-SM-59872	10.7698	Normal
GTEX-11ZUS-2626-SM-5FQUR	12.374	Normal
GTEX-11ZUS-2726-SM-5FQUA	12.4707	Normal
GTEX-11ZUS-2826-SM-5EQKW	9.4533	Normal
GTEX-11ZUS-2926-SM-5FQSL	10.1687	Normal
GTEX-11ZUS-3026-SM-5EGI4	10.0485	Normal
GTEX-11ZVC-0011-R1b-SM-5BC6M	10.6321	Normal
GTEX-11ZVC-0011-R3a-SM-5BC6V	11.4949	Normal
GTEX-11ZVC-0011-R4a-SM-5BC6Z	11.2015	Normal
GTEX-11ZVC-0011-R9a-SM-57WC5	10.96	Normal
GTEX-11ZVC-0126-SM-5986G	10.2644	Normal
GTEX-11ZVC-0326-SM-5CVLC	9.5546	Normal
GTEX-11ZVC-0426-SM-5CVLD	6.8455	Normal
GTEX-11ZVC-0526-SM-5N9G1	9.5137	Normal
GTEX-11ZVC-0726-SM-5FQT9	10.4242	Normal
GTEX-11ZVC-1426-SM-5EGGA	9.9542	Normal
GTEX-11ZVC-2126-SM-5EGJ1	11.9755	Normal
GTEX-11ZVC-2526-SM-5FQTE	11.4564	Normal
GTEX-11ZVC-2626-SM-5FQTA	9.2854	Normal
GTEX-11ZVC-2726-SM-5FQSZ	6.375	Normal
GTEX-11ZVC-2826-SM-5FQTC	10.341	Normal
GTEX-11ZVC-2926-SM-5986H	10.4136	Normal
GTEX-11ZVC-3226-SM-5FQV1	9.9787	Normal
GTEX-1211K-0006-SM-5MR53	4.0875	Normal
GTEX-1211K-0126-SM-59HJE	7.9307	Normal
GTEX-1211K-0226-SM-59HJY	8.3576	Normal
GTEX-1211K-0326-SM-5FQT1	10.9016	Normal
GTEX-1211K-0426-SM-5FQTP	6.5392	Normal
GTEX-1211K-0726-SM-5FQUW	10.8313	Normal
GTEX-1211K-0826-SM-5FQUP	9.8719	Normal
GTEX-1211K-0926-SM-5FQTL	10.3597	Normal
GTEX-1211K-1026-SM-5EQ4B	9.2046	Normal
GTEX-1211K-1126-SM-5EGGB	11.3923	Normal
GTEX-1211K-1226-SM-5EQ4N	11.1699	Normal
GTEX-1211K-1426-SM-5FQTF	11.6887	Normal
GTEX-1211K-1526-SM-5FQU4	11.2198	Normal
GTEX-1211K-1726-SM-5FQUJ	6.4919	Normal
GTEX-1211K-1826-SM-5EGJ2	9.9307	Normal
GTEX-1211K-1926-SM-5EQLB	10.8903	Normal
GTEX-1211K-2026-SM-5EQ4Z	10.792	Normal
GTEX-1211K-2126-SM-59HJZ	4.3923	Normal
GTEX-1211K-2226-SM-5FQU6	8.6511	Normal
GTEX-1211K-2326-SM-5FQU7	10.2923	Normal
GTEX-1211K-2426-SM-59HL8	11.7981	Normal
GTEX-12126-0006-SM-5O9B8	6.3576	Normal
GTEX-12126-0008-SM-5S2UC	12.9586	Normal
GTEX-12126-0011-R10b-SM-5BC6T	10.8122	Normal
GTEX-12126-0011-R11a-SM-5BC6X	9.8765	Normal
GTEX-12126-0011-R9b-SM-5BC6P	11.7465	Normal
GTEX-12126-0326-SM-5PNW3	12.6488	Normal
GTEX-12126-0526-SM-5PNW4	5.4919	Normal
GTEX-12126-0626-SM-5Q5AQ	10.3083	Normal
GTEX-12126-0726-SM-5FQTX	12.1386	Normal
GTEX-12126-0826-SM-5FQTZ	12.8897	Normal
GTEX-12126-0926-SM-5FQTW	10.4179	Normal
GTEX-12126-1026-SM-5P9JJ	11.245	Normal
GTEX-12126-1126-SM-5P9GP	10.5821	Normal
GTEX-1212Z-0006-SM-5NQ8M	5.2095	Normal
GTEX-1212Z-0011-R1b-SM-5BC72	11.0914	Normal
GTEX-1212Z-0126-SM-59HK4	12.0399	Normal
GTEX-1212Z-0226-SM-59HLF	12.0286	Normal
GTEX-1212Z-0326-SM-5FQSJ	11.8826	Normal
GTEX-1212Z-0426-SM-5FQT6	10.9129	Normal
GTEX-1212Z-0526-SM-5FQSQ	12.0282	Normal
GTEX-1212Z-0626-SM-5FQTB	7.8517	Normal
GTEX-1212Z-0726-SM-5EGI5	8.5236	Normal
GTEX-1212Z-0826-SM-5EQ51	10.5727	Normal
GTEX-1212Z-1026-SM-5EGJ8	8.3264	Normal
GTEX-1212Z-1826-SM-5FQSH	10.7764	Normal
GTEX-1212Z-2026-SM-5N9EA	11.2644	Normal
GTEX-1212Z-2126-SM-5FQTM	11.0161	Normal
GTEX-1212Z-2426-SM-5EQ5D	10.9069	Normal
GTEX-1212Z-2526-SM-5EGKP	12.4856	Normal
GTEX-1212Z-2726-SM-5EQ59	10.1997	Normal
GTEX-1212Z-2826-SM-59HJ5	12.169	Normal
GTEX-12584-0005-SM-5N9GM	9.7731	Normal
GTEX-12584-0011-R6a-SM-5NQ7C	12.0931	Normal
GTEX-12584-0126-SM-5EGKQ	11.4645	Normal
GTEX-12584-0226-SM-5EQL5	9.4512	Normal
GTEX-12584-0326-SM-59HK2	10.6221	Normal
GTEX-12584-0426-SM-5FQTT	11.4336	Normal
GTEX-12584-0726-SM-5FQTK	11.9816	Normal
GTEX-12584-0826-SM-5FQSK	11.1687	Normal
GTEX-12584-0926-SM-5FQTN	8.2046	Normal
GTEX-12584-1026-SM-59HK3	10.749	Normal
GTEX-12584-1426-SM-5EGJ9	9.9144	Normal
GTEX-12584-2126-SM-5FQUM	11.245	Normal
GTEX-12584-3126-SM-5EGKR	11.6777	Normal
GTEX-12696-0005-SM-5LZYS	5.8329	Normal
GTEX-12696-0126-SM-5EQ4L	11.3219	Normal
GTEX-12696-0226-SM-5EGL3	11.6604	Normal
GTEX-12696-0326-SM-5EGL4	10.7969	Normal
GTEX-12696-0426-SM-5EGL5	8.8106	Normal
GTEX-12696-0526-SM-5EQ3Z	10.1523	Normal
GTEX-12696-0626-SM-5EGGD	7.0112	Normal
GTEX-12696-0826-SM-5EGGE	10.3129	Normal
GTEX-12696-0926-SM-5FQTV	10.5897	Normal
GTEX-12696-1126-SM-5FQTI	7.3129	Normal
GTEX-12696-1226-SM-5FQSM	9.8265	Normal
GTEX-12696-1326-SM-5FQTJ	10.9564	Normal
GTEX-12696-1426-SM-5EGJ6	10.0042	Normal
GTEX-12696-1526-SM-5EGL6	9.0084	Normal
GTEX-12696-1726-SM-5EQLH	10.9723	Normal
GTEX-12696-1826-SM-5EGJS	10.1861	Normal
GTEX-12696-1926-SM-5EGJT	9.9614	Normal
GTEX-12696-2426-SM-5EQ6H	11.3918	Normal
GTEX-12696-2526-SM-5EQLN	9.3487	Normal
GTEX-12696-2726-SM-5FQUL	10.0182	Normal
GTEX-12696-2926-SM-5FQTG	13.2027	Normal
GTEX-12696-3026-SM-5FQTU	10.5868	Normal
GTEX-12696-3126-SM-5FQUX	9.7022	Normal
GTEX-1269C-0003-SM-5S2PB	11.2456	Normal
GTEX-1269C-0005-SM-5N9CJ	6.1497	Normal
GTEX-1269C-0626-SM-5FQSS	10.3264	Normal
GTEX-1269C-0826-SM-5N9EM	7.0334	Normal
GTEX-1269C-0926-SM-5FQSR	9.6671	Normal
GTEX-1269C-1026-SM-5N9EY	11.2906	Normal
GTEX-1269C-1826-SM-5N9E1	11.1131	Normal
GTEX-1269C-2426-SM-5FQSN	10.5507	Normal
GTEX-1269C-2526-SM-5EGJ3	12.6553	Normal
GTEX-1269C-2626-SM-5EQ5C	5	Normal
GTEX-1269C-2726-SM-5EGJ4	10.2021	Normal
GTEX-1269C-2826-SM-5EQ5O	11.933	Normal
GTEX-1269C-3126-SM-5EGI6	10.3998	Normal
GTEX-12BJ1-0003-SM-5SI6V	10.9425	Normal
GTEX-12BJ1-0006-SM-5SIB5	4.1699	Normal
GTEX-12BJ1-0126-SM-5LU9P	8.5661	Normal
GTEX-12BJ1-0226-SM-5LUA2	5.5546	Normal
GTEX-12BJ1-0326-SM-5FQUB	7.6935	Normal
GTEX-12BJ1-0426-SM-5FQSO	10.6996	Normal
GTEX-12BJ1-0726-SM-5EGGF	6.3576	Normal
GTEX-12BJ1-0826-SM-5EQ5P	7.4838	Normal
GTEX-12BJ1-1026-SM-5EGJA	8.4305	Normal
GTEX-12BJ1-1426-SM-5BC5Q	8.9129	Normal
GTEX-12BJ1-1526-SM-5LUAQ	8.8106	Normal
GTEX-12BJ1-1726-SM-5HL9B	9.9307	Normal
GTEX-12BJ1-1926-SM-5HL9Z	7.5469	Normal
GTEX-12BJ1-2026-SM-5FQUH	9.6546	Normal
GTEX-12BJ1-2126-SM-5BC5O	6.4429	Normal
GTEX-12BJ1-2226-SM-5BC6G	10.3641	Normal
GTEX-12BJ1-2526-SM-5FQUE	4.2479	Normal
GTEX-12BJ1-2626-SM-5FQUF	10.5546	Normal
GTEX-12C56-0006-SM-5N9E9	5.8826	Normal
GTEX-12C56-0226-SM-5N9FB	11.1319	Normal
GTEX-12C56-0426-SM-5FQU1	9.2503	Normal
GTEX-12C56-0526-SM-5FQST	9.3487	Normal
GTEX-12C56-0626-SM-5EGGC	6.9069	Normal
GTEX-12C56-1126-SM-5FQTO	9.5774	Normal
GTEX-12C56-1226-SM-5FQSU	10.8611	Normal
GTEX-12C56-1326-SM-5FQSV	11.4273	Normal
GTEX-12C56-1426-SM-5FQSW	11.4014	Normal
GTEX-12C56-1526-SM-5FQUQ	11.2058	Normal
GTEX-12C56-1726-SM-5EQ61	10.8431	Normal
GTEX-12C56-1826-SM-5EQ6D	9.7313	Normal
GTEX-12C56-1926-SM-5FQUG	4.585	Normal
GTEX-12C56-2026-SM-5FQSI	10.5915	Normal
GTEX-12KS4-0005-SM-5SI94	7.4179	Normal
GTEX-12KS4-0126-SM-5Q5A5	8.9159	Normal
GTEX-12KS4-0326-SM-5EQ41	12.0583	Normal
GTEX-12KS4-0426-SM-5EQMC	8.8009	Normal
GTEX-12KS4-0626-SM-5PNY4	11.1787	Normal
GTEX-12KS4-0826-SM-5BC5R	5.2854	Normal
GTEX-12KS4-0926-SM-5BC5S	10.375	Normal
GTEX-12KS4-1026-SM-5FQTD	9.96	Normal
GTEX-12KS4-1326-SM-5LUB3	11.4793	Normal
GTEX-12KS4-1526-SM-5EQ6E	10.5565	Normal
GTEX-12KS4-2126-SM-5FQUT	12.4107	Normal
GTEX-12KS4-2426-SM-5LU8P	9.3554	Normal
GTEX-12WS9-0011-R10a-SM-57WBV	11.1978	Normal
GTEX-12WS9-0011-R2a-SM-5CVNE	10.9091	Normal
GTEX-12WS9-0011-R3a-SM-5CVNF	10.8194	Normal
GTEX-12WS9-0011-R4b-SM-5P9EU	11.1111	Normal
GTEX-12WS9-0011-R5b-SM-5P9EV	12.0331	Normal
GTEX-12WS9-0011-R6a-SM-5P9EW	12.056	Normal
GTEX-12WS9-0126-SM-5EGL7	11.1517	Normal
GTEX-12WS9-0226-SM-5EQ4X	7.098	Normal
GTEX-12WS9-0326-SM-59HJV	9.1059	Normal
GTEX-12WS9-0426-SM-59HJW	8.2854	Normal
GTEX-12WS9-0726-SM-5FQT7	7.8887	Normal
GTEX-12WS9-0826-SM-59HJX	9.2668	Normal
GTEX-12WS9-1426-SM-5FQT3	7.9887	Normal
GTEX-12WS9-1526-SM-5FQT4	10.5236	Normal
GTEX-12WS9-2826-SM-5FQU9	10.1886	Normal
GTEX-12WS9-3026-SM-5EGIE	8.1599	Normal
GTEX-12WSA-0005-SM-5O9BM	6.8826	Normal
GTEX-12WSA-0011-R10b-SM-5P9ET	13.3531	Normal
GTEX-12WSA-0011-R2a-SM-57WDK	12.0871	Normal
GTEX-12WSA-0011-R4a-SM-57WB7	11.7924	Normal
GTEX-12WSA-0011-R5b-SM-5GU5I	13.3283	Normal
GTEX-12WSA-0011-R7b-SM-5GU5U	12.3837	Normal
GTEX-12WSA-0011-R8a-SM-5P9EX	13.2494	Normal
GTEX-12WSA-0226-SM-5BC5V	11.2992	Normal
GTEX-12WSA-0326-SM-5BC6I	8.8826	Normal
GTEX-12WSA-0726-SM-5FQU2	6.7004	Normal
GTEX-12WSA-1126-SM-5EGKU	9.3619	Normal
GTEX-12WSA-1426-SM-5EGJU	10.6564	Normal
GTEX-12WSA-1626-SM-5EGJV	9.5603	Normal
GTEX-12WSA-2926-SM-5EQ4D	12.3126	Normal
GTEX-12WSB-0006-SM-5O998	9.5236	Normal
GTEX-12WSB-0011-R11b-SM-57WBJ	9.4512	Normal
GTEX-12WSB-0011-R1b-SM-5P9EY	12.3106	Normal
GTEX-12WSB-0011-R5b-SM-5GU67	12.6036	Normal
GTEX-12WSB-0011-R6b-SM-5GU6J	12.2641	Normal
GTEX-12WSB-0011-R7b-SM-5GU6V	12.0461	Normal
GTEX-12WSB-0126-SM-59HJN	12.1755	Normal
GTEX-12WSB-0226-SM-5GCOR	8.0715	Normal
GTEX-12WSB-0326-SM-5GCP4	5.9773	Normal
GTEX-12WSB-0426-SM-5BC6H	10.1421	Normal
GTEX-12WSB-0626-SM-59HJO	8.4919	Normal
GTEX-12WSB-0726-SM-5N9GD	9.0553	Normal
GTEX-12WSB-2226-SM-5GCOS	9.683	Normal
GTEX-12WSB-2426-SM-5EGJC	12.1173	Normal
GTEX-12WSB-2926-SM-59HKL	12.6656	Normal
GTEX-12WSB-3026-SM-59HKM	10.5812	Normal
GTEX-12WSB-3226-SM-59HJP	9.5411	Normal
GTEX-12WSC-0005-SM-5MR3H	5.2479	Normal
GTEX-12WSC-0011-R10a-SM-5GU57	9.9248	Normal
GTEX-12WSC-0011-R3a-SM-5P9F1	11.703	Normal
GTEX-12WSC-0011-R5b-SM-5CVNS	11.5425	Normal
GTEX-12WSC-0011-R7b-SM-5LU9L	11.3095	Normal
GTEX-12WSC-0011-R9a-SM-5GU4U	11.815	Normal
GTEX-12WSC-0126-SM-5EQ4P	12.1157	Normal
GTEX-12WSC-0226-SM-5EQ52	8.3576	Normal
GTEX-12WSC-0326-SM-5EQ5E	5.0875	Normal
GTEX-12WSC-0526-SM-5BC5X	11.2384	Normal
GTEX-12WSC-0826-SM-5EQ5Q	10.3231	Normal
GTEX-12WSC-0926-SM-5EQ63	11.679	Normal
GTEX-12WSC-1126-SM-5EQ4G	7.96	Normal
GTEX-12WSC-1726-SM-5GCN3	11.8467	Normal
GTEX-12WSC-2826-SM-5BC5Y	12.1456	Normal
GTEX-12WSC-2926-SM-5BC5Z	8.5661	Normal
GTEX-12WSC-3026-SM-5GCNF	10.927	Normal
GTEX-12WSC-3126-SM-5GCNB	10.3718	Normal
GTEX-12WSD-0005-SM-5N9FZ	6.7142	Normal
GTEX-12WSD-0011-R10b-SM-5GU79	12.2515	Normal
GTEX-12WSD-0011-R1b-SM-5LZVY	11.1273	Normal
GTEX-12WSD-0011-R2a-SM-5LZWB	10.599	Normal
GTEX-12WSD-0011-R3b-SM-5LZWN	11.5953	Normal
GTEX-12WSD-0011-R4b-SM-5LZUA	12.3449	Normal
GTEX-12WSD-0011-R6b-SM-5P9JU	11.4818	Normal
GTEX-12WSD-0011-R7b-SM-5PNWE	11.599	Normal
GTEX-12WSD-0011-R9a-SM-5GU6W	10.6777	Normal
GTEX-12WSD-0126-SM-59HKN	11.785	Normal
GTEX-12WSD-0226-SM-59HKO	10.6221	Normal
GTEX-12WSD-0326-SM-59HKP	10.9758	Normal
GTEX-12WSD-0626-SM-5GCMW	12.3537	Normal
GTEX-12WSD-0826-SM-5GCNE	8.4878	Normal
GTEX-12WSD-0926-SM-5GCNL	10.3805	Normal
GTEX-12WSD-1026-SM-5EQ42	10.584	Normal
GTEX-12WSD-1326-SM-5GCNU	11.664	Normal
GTEX-12WSD-1626-SM-5GCNR	10.7887	Normal
GTEX-12WSD-1726-SM-5GCN4	5.8074	Normal
GTEX-12WSD-1826-SM-5GCOA	11.4838	Normal
GTEX-12WSD-2026-SM-5HL7D	10.2432	Normal
GTEX-12WSD-2126-SM-5LZWK	6.9189	Normal
GTEX-12WSD-2326-SM-59HKQ	10.2597	Normal
GTEX-12WSD-2826-SM-59HKT	10.5689	Normal
GTEX-12WSD-2926-SM-5LZUH	10.9651	Normal
GTEX-12WSD-3126-SM-5HL7P	11.9629	Normal
GTEX-12WSD-3226-SM-5HL9G	9.3987	Normal
GTEX-12WSE-0005-SM-5NQAE	4.1699	Normal
GTEX-12WSE-0011-R10b-SM-5P9JV	10.0566	Normal
GTEX-12WSE-0011-R1b-SM-5GU4V	10.6591	Normal
GTEX-12WSE-0011-R6b-SM-5LZV5	11.4372	Normal
GTEX-12WSE-0011-R7a-SM-5PNWF	9.4898	Normal
GTEX-12WSE-0826-SM-5S2VL	9.4838	Normal
GTEX-12WSE-0926-SM-5S2VX	9.8471	Normal
GTEX-12WSE-2926-SM-5RQJ9	8.4221	Normal
GTEX-12WSF-0011-R10a-SM-5LZVH	10.6156	Normal
GTEX-12WSF-0011-R11a-SM-5LZVT	9.3197	Normal
GTEX-12WSF-0011-R1a-SM-5DUVI	10.5803	Normal
GTEX-12WSF-0011-R3a-SM-5DUW7	11.0175	Normal
GTEX-12WSF-0011-R4b-SM-5HL88	11.6059	Normal
GTEX-12WSF-0011-R5a-SM-5HL8K	10.8463	Normal
GTEX-12WSF-0011-R6b-SM-5HL8W	11.2761	Normal
GTEX-12WSF-0011-R7b-SM-5HL99	11.5741	Normal
GTEX-12WSG-0005-SM-5NQA2	5.4594	Normal
GTEX-12WSG-0226-SM-5EGIF	9.5118	Normal
GTEX-12WSG-0326-SM-5FQU3	8.3531	Normal
GTEX-12WSG-0426-SM-5FQSE	10.0553	Normal
GTEX-12WSG-0726-SM-5EGIG	8.0498	Normal
GTEX-12WSG-0826-SM-5EQ5A	10.2479	Normal
GTEX-12WSG-1026-SM-5EGII	11.0519	Normal
GTEX-12WSG-1426-SM-5FQUK	11.2052	Normal
GTEX-12WSG-2126-SM-5EGJ7	10.3072	Normal
GTEX-12WSG-2426-SM-5EQLZ	11.4512	Normal
GTEX-12WSG-2726-SM-5EQ5M	10.1046	Normal
GTEX-12WSH-0005-SM-5NQ9P	6.4263	Normal
GTEX-12WSH-0008-SM-5S2V1	12.056	Normal
GTEX-12WSH-0011-R10a-SM-5LZUS	10.8681	Normal
GTEX-12WSH-0011-R11a-SM-5LZVM	9.3309	Normal
GTEX-12WSH-0011-R1a-SM-5GU5V	11.676	Normal
GTEX-12WSH-0011-R2a-SM-5GU68	11.9589	Normal
GTEX-12WSH-0011-R9b-SM-5LZUG	12.2966	Normal
GTEX-12WSH-0126-SM-5GCO3	8.2574	Normal
GTEX-12WSH-0226-SM-5GCOG	11.9546	Normal
GTEX-12WSH-0326-SM-5GCNH	11.6179	Normal
GTEX-12WSH-1526-SM-5BC5W	11.8803	Normal
GTEX-12WSH-2526-SM-5CVNH	4.5236	Normal
GTEX-12WSH-2826-SM-5GCP5	11.5309	Normal
GTEX-12WSH-2926-SM-5GCMR	9.6493	Normal
GTEX-12WSH-3026-SM-5CVNI	11.3376	Normal
GTEX-12WSH-3126-SM-5LZW8	9.5078	Normal
GTEX-12WSI-0005-SM-5O99K	6.2095	Normal
GTEX-12WSI-0011-R11b-SM-5P9EZ	9.2312	Normal
GTEX-12WSI-0226-SM-5GCNA	10.0607	Normal
GTEX-12WSI-0426-SM-5EQ5J	8.9396	Normal
GTEX-12WSI-0826-SM-5EGKD	8.9337	Normal
GTEX-12WSI-1526-SM-5GCNM	10.5245	Normal
GTEX-12WSI-2126-SM-5GCMV	12.275	Normal
GTEX-12WSJ-0005-SM-5LU8S	5.0444	Normal
GTEX-12WSJ-0126-SM-5GCOM	6.9658	Normal
GTEX-12WSJ-0226-SM-5GCP7	9.8887	Normal
GTEX-12WSJ-0326-SM-5GCMT	10.5603	Normal
GTEX-12WSJ-0526-SM-5GCOZ	6.6865	Normal
GTEX-12WSJ-0726-SM-5GCN6	9.8234	Normal
GTEX-12WSJ-0926-SM-5P9JD	9.9958	Normal
GTEX-12WSJ-1126-SM-5LZVJ	10.3718	Normal
GTEX-12WSJ-1226-SM-5LU91	11.6689	Normal
GTEX-12WSJ-1326-SM-5GCOB	10.2167	Normal
GTEX-12WSJ-1426-SM-5GCON	10.2107	Normal
GTEX-12WSJ-1726-SM-5LZVV	4.585	Normal
GTEX-12WSJ-1826-SM-5GCNY	10.7313	Normal
GTEX-12WSK-0006-SM-5NQA1	5.2095	Normal
GTEX-12WSK-0126-SM-5GCO7	9.1649	Normal
GTEX-12WSK-0226-SM-5BC62	10.3977	Normal
GTEX-12WSK-0326-SM-5GCOJ	5.0875	Normal
GTEX-12WSK-0426-SM-5GCNS	10.4346	Normal
GTEX-12WSK-0526-SM-5CVNA	7.4179	Normal
GTEX-12WSK-0626-SM-5LZUJ	7.5546	Normal
GTEX-12WSK-0726-SM-5LZUV	11.0021	Normal
GTEX-12WSK-0826-SM-5CVNP	8.4594	Normal
GTEX-12WSK-0926-SM-5CVNQ	9.9901	Normal
GTEX-12WSK-1026-SM-5CVNR	10.0279	Normal
GTEX-12WSK-1126-SM-5LZV8	10.5058	Normal
GTEX-12WSK-1326-SM-5CVNM	10.1007	Normal
GTEX-12WSK-1526-SM-5CVNO	9.7814	Normal
GTEX-12WSK-1926-SM-5LZVK	11.2282	Normal
GTEX-12WSK-2026-SM-5CVNB	9.9144	Normal
GTEX-12WSK-2126-SM-5CVNC	10.8265	Normal
GTEX-12WSK-2326-SM-5GCOH	10.5575	Normal
GTEX-12WSK-2626-SM-5GCOT	10.1662	Normal
GTEX-12WSK-2726-SM-5CVND	11.286	Normal
GTEX-12WSL-0005-SM-5NQAD	2.585	Normal
GTEX-12WSL-0226-SM-5CVMJ	10.7347	Normal
GTEX-12WSL-0426-SM-5GCNX	11.7343	Normal
GTEX-12WSL-0626-SM-5GCOY	9.3106	Normal
GTEX-12WSL-0926-SM-5N9EK	10.7271	Normal
GTEX-12WSL-1026-SM-5CVNJ	11.0279	Normal
GTEX-12WSL-1126-SM-5CVNK	9.6475	Normal
GTEX-12WSL-1326-SM-5LZVW	8.4471	Normal
GTEX-12WSL-1526-SM-5GCP8	11.1655	Normal
GTEX-12WSL-1626-SM-5GCMU	9.7211	Normal
GTEX-12WSL-1826-SM-5LZW9	8.611	Normal
GTEX-12WSL-2026-SM-5GCML	10.6742	Normal
GTEX-12WSL-2126-SM-5GCNG	11.0961	Normal
GTEX-12WSL-2326-SM-5DUXQ	11.2076	Normal
GTEX-12WSL-2426-SM-5GCN7	8.3038	Normal
GTEX-12WSL-2526-SM-5GCNJ	11.0105	Normal
GTEX-12WSL-2626-SM-5GCNV	9.4594	Normal
GTEX-12WSL-2726-SM-5CVNL	3.585	Normal
GTEX-12WSL-2826-SM-5LZWL	9.4757	Normal
GTEX-12WSM-0005-SM-5NQB3	4.0875	Normal
GTEX-12WSM-0008-SM-5S2VD	10.9723	Normal
GTEX-12WSM-0011-R1a-SM-5LZW6	11.0244	Normal
GTEX-12WSM-0011-R6b-SM-5EQ6N	11.6847	Normal
GTEX-12WSM-0011-R7b-SM-5EGLD	12.0529	Normal
GTEX-12WSM-0011-R8a-SM-5DUWJ	11.4346	Normal
GTEX-12WSM-0226-SM-5LZV6	8.4512	Normal
GTEX-12WSM-0326-SM-5LZVI	5.3219	Normal
GTEX-12WSM-0526-SM-5GCO8	10.8665	Normal
GTEX-12WSM-0626-SM-5GCOK	11.207	Normal
GTEX-12WSM-0726-SM-5GCOW	11.9207	Normal
GTEX-12WSM-1326-SM-5GCP9	11.5793	Normal
GTEX-12WSM-1426-SM-5GCPA	9.6147	Normal
GTEX-12WSM-1726-SM-5BC6J	9.3619	Normal
GTEX-12WSM-1826-SM-5BC64	12.4795	Normal
GTEX-12WSM-2126-SM-5GCOC	9.9218	Normal
GTEX-12WSM-2226-SM-5DUVS	9.8361	Normal
GTEX-12WSN-0006-SM-5NQAP	5.7004	Normal
GTEX-12WSN-0126-SM-5DUX5	8.2808	Normal
GTEX-12WSN-0226-SM-5DUXH	9.2503	Normal
GTEX-12WSN-0726-SM-5GCMS	7.9773	Normal
GTEX-12WSN-0826-SM-5GCOF	10.9359	Normal
GTEX-12WSN-0926-SM-5GCN1	4.9069	Normal
GTEX-12WSN-1326-SM-5GCNT	9.5755	Normal
GTEX-12WSN-1426-SM-5GCO6	11.7009	Normal
GTEX-12WSN-1826-SM-5LZUT	9.3332	Normal
GTEX-12WSN-2326-SM-5DUVG	11.1472	Normal
GTEX-12WSN-2526-SM-5LZU8	4.9069	Normal
GTEX-12WSN-2726-SM-5LZUK	12.178	Normal
GTEX-12ZZW-0005-SM-5O9BY	6.1497	Normal
GTEX-12ZZW-0011-R10b-SM-5HL9X	11.7624	Normal
GTEX-12ZZW-0011-R3a-SM-5DUWW	10.7814	Normal
GTEX-12ZZW-0011-R4a-SM-5DUX9	11.4914	Normal
GTEX-12ZZW-0011-R5a-SM-5DUVN	11.6502	Normal
GTEX-12ZZW-0011-R6a-SM-5DUVZ	11.4737	Normal
GTEX-12ZZW-0011-R7a-SM-5DUWC	11.2674	Normal
GTEX-12ZZW-1026-SM-5GCMM	8.3174	Normal
GTEX-12ZZW-1726-SM-5DUVD	10.3129	Normal
GTEX-12ZZW-2326-SM-5DUW2	9.9816	Normal
GTEX-12ZZW-2926-SM-5LZUP	12.31	Normal
GTEX-12ZZW-3026-SM-5LZW7	9.7698	Normal
GTEX-12ZZX-0011-R10b-SM-5DUWK	10.6644	Normal
GTEX-12ZZX-0011-R11a-SM-5DUVJ	9.5774	Normal
GTEX-12ZZX-0011-R2a-SM-5EGLG	12.346	Normal
GTEX-12ZZX-0011-R3b-SM-5EGLH	12.136	Normal
GTEX-12ZZX-0011-R5a-SM-5HL89	12.0509	Normal
GTEX-12ZZX-0011-R6a-SM-5HL8L	11.8396	Normal
GTEX-12ZZX-0011-R7b-SM-5DUVV	11.6874	Normal
GTEX-12ZZX-0011-R8a-SM-5DUW8	11.3343	Normal
GTEX-12ZZX-0126-SM-5EGK9	12.4067	Normal
GTEX-12ZZX-0226-SM-5DUXU	9.2503	Normal
GTEX-12ZZX-0326-SM-5DUVH	6.6294	Normal
GTEX-12ZZX-0426-SM-5DUVT	10.4919	Normal
GTEX-12ZZX-0526-SM-5DUW6	12.1396	Normal
GTEX-12ZZX-0626-SM-5EQ46	11.2568	Normal
GTEX-12ZZX-1026-SM-5LZUW	12.0165	Normal
GTEX-12ZZX-1126-SM-5EGKB	11.0327	Normal
GTEX-12ZZX-1226-SM-5EGHS	9.6987	Normal
GTEX-12ZZX-1326-SM-5DUWI	10.9643	Normal
GTEX-12ZZX-1726-SM-5BC63	10.792	Normal
GTEX-12ZZX-1926-SM-5EGKC	10.8057	Normal
GTEX-12ZZX-2126-SM-5LZVL	9.9944	Normal
GTEX-12ZZX-2426-SM-5GCOE	12.1852	Normal
GTEX-12ZZX-2726-SM-5N9FT	10.6777	Normal
GTEX-12ZZX-2826-SM-5BC6K	9.8765	Normal
GTEX-12ZZX-2926-SM-5GCOQ	11.3537	Normal
GTEX-12ZZX-3026-SM-5GCP3	10.7406	Normal
GTEX-12ZZY-0011-R10b-SM-5HL7W	11.7181	Normal
GTEX-12ZZY-0011-R5a-SM-5EGL9	12.0393	Normal
GTEX-12ZZY-0011-R6b-SM-5EGLA	11.9586	Normal
GTEX-12ZZY-0126-SM-5LZV2	11.6569	Normal
GTEX-12ZZY-0226-SM-5LZVE	12.4757	Normal
GTEX-12ZZY-0326-SM-5LZVQ	9.6618	Normal
GTEX-12ZZY-0426-SM-5LZW3	11.1821	Normal
GTEX-12ZZY-0526-SM-5EQ5H	10.2503	Normal
GTEX-12ZZY-0726-SM-5EQ66	12.0835	Normal
GTEX-12ZZY-0926-SM-5EQ6I	8.7313	Normal
GTEX-12ZZY-1126-SM-5DUWQ	7.9944	Normal
GTEX-12ZZY-1326-SM-5GCNW	11.0471	Normal
GTEX-12ZZY-1526-SM-5LZWF	10.6083	Normal
GTEX-12ZZY-2726-SM-5EQ45	10.1911	Normal
GTEX-12ZZY-2926-SM-5DUXO	10.0182	Normal
GTEX-12ZZY-3026-SM-5GCOU	11.8834	Normal
GTEX-12ZZY-3126-SM-5DUX3	10.4878	Normal
GTEX-12ZZZ-0011-R10a-SM-5P9HC	11.3168	Normal
GTEX-12ZZZ-0011-R3b-SM-5DUXK	11.9065	Normal
GTEX-12ZZZ-0011-R4b-SM-5DUV7	10.4959	Normal
GTEX-12ZZZ-0011-R5a-SM-5EQ4M	12.2935	Normal
GTEX-12ZZZ-0011-R6b-SM-5EQ5B	11.7744	Normal
GTEX-12ZZZ-0011-R7b-SM-5EGLE	12.061	Normal
GTEX-12ZZZ-0226-SM-59HKU	5.5236	Normal
GTEX-12ZZZ-0626-SM-5DUXI	11.7607	Normal
GTEX-12ZZZ-1226-SM-59HK1	9.9873	Normal
GTEX-12ZZZ-1326-SM-59HKW	9.1241	Normal
GTEX-12ZZZ-1726-SM-59HK5	7.5546	Normal
GTEX-12ZZZ-2026-SM-5LZWJ	10.7871	Normal
GTEX-12ZZZ-3026-SM-5BC67	11.2461	Normal
GTEX-12ZZZ-3126-SM-5LZU6	8.633	Normal
GTEX-13111-0005-SM-5NQ7Z	4.9069	Normal
GTEX-13111-0126-SM-5EGHO	8.0928	Normal
GTEX-13111-0226-SM-5EQ55	11	Normal
GTEX-13111-0326-SM-5DUXF	6.7142	Normal
GTEX-13111-0426-SM-5DUXR	9.4676	Normal
GTEX-13111-0526-SM-5LZVF	10.9513	Normal
GTEX-13111-0626-SM-5LZVR	11.3236	Normal
GTEX-13111-0726-SM-5DUVE	7.9773	Normal
GTEX-13111-0926-SM-5DUVQ	9.9024	Normal
GTEX-13111-1226-SM-5GCNC	10.4717	Normal
GTEX-13111-1326-SM-5GCNO	11.0914	Normal
GTEX-13111-1426-SM-5DUW3	10.1636	Normal
GTEX-13111-1526-SM-5EGJX	10.9039	Normal
GTEX-13111-1626-SM-5EGJY	12.4571	Normal
GTEX-13111-1826-SM-5GCP1	10.7985	Normal
GTEX-13111-1926-SM-5GCOL	10.115	Normal
GTEX-13111-2026-SM-5GCMN	10.6795	Normal
GTEX-13111-2126-SM-5LZU2	11.9654	Normal
GTEX-13111-2226-SM-5LZUE	5.8826	Normal
GTEX-13111-2326-SM-5LZUQ	11.2592	Normal
GTEX-13112-0011-R1b-SM-5HL7K	10.7296	Normal
GTEX-13112-0011-R4b-SM-5DUXL	11.5043	Normal
GTEX-13112-0011-R5b-SM-5DUV8	11.6618	Normal
GTEX-13112-0011-R6b-SM-5DUVK	11.584	Normal
GTEX-13112-0011-R7b-SM-5DUVW	11.8807	Normal
GTEX-13112-0126-SM-5P9IU	13.1504	Normal
GTEX-13112-0226-SM-5P9IV	12.316	Normal
GTEX-13112-0326-SM-5P9IW	10.8796	Normal
GTEX-13112-0426-SM-5PNVC	8.5661	Normal
GTEX-13112-0526-SM-5EQ4S	9.6073	Normal
GTEX-13112-1126-SM-5GCMY	10.8865	Normal
GTEX-13112-1426-SM-5EGH8	11.4115	Normal
GTEX-13112-2126-SM-5GCO4	10.3707	Normal
GTEX-13112-2626-SM-5BC66	5.1293	Normal
GTEX-13112-2726-SM-5DUW5	8.6366	Normal
GTEX-13112-2826-SM-5DUWH	11.8661	Normal
GTEX-13112-2926-SM-5DUWT	9.9425	Normal
GTEX-13112-3126-SM-5IFGP	10.062	Normal
GTEX-13113-0006-SM-5NQ7X	3.4594	Normal
GTEX-13113-0126-SM-5LZVX	9.1033	Normal
GTEX-13113-0426-SM-5GCOD	9.2784	Normal
GTEX-13113-0526-SM-5GCN2	10.4419	Normal
GTEX-13113-0626-SM-5GCP2	10.8455	Normal
GTEX-13113-0726-SM-5LZUF	9.3597	Normal
GTEX-13113-1026-SM-5LZWM	10.4939	Normal
GTEX-13113-1226-SM-5EGHT	7.9542	Normal
GTEX-13113-1326-SM-5GCOI	10.3815	Normal
GTEX-13113-1426-SM-5EGHU	8.5622	Normal
GTEX-13113-1626-SM-5EQ4I	9.8978	Normal
GTEX-13113-1726-SM-5GCOO	10.3276	Normal
GTEX-13113-1826-SM-5LZW4	8.0821	Normal
GTEX-13113-1926-SM-5LZWG	10.0485	Normal
GTEX-13113-2026-SM-5LZU3	10.1059	Normal
GTEX-13113-2126-SM-5EQ4U	11.7017	Normal
GTEX-1313W-0006-SM-5O9B1	5.0875	Normal
GTEX-1313W-0011-R10b-SM-5DUXA	9.6439	Normal
GTEX-1313W-0011-R1b-SM-5EQ4A	11.8349	Normal
GTEX-1313W-0011-R2a-SM-5EGLF	11.4367	Normal
GTEX-1313W-0011-R3a-SM-5EGLI	10.446	Normal
GTEX-1313W-0011-R4b-SM-5KLZV	12.2348	Normal
GTEX-1313W-0011-R5b-SM-5L3EP	11.3202	Normal
GTEX-1313W-0011-R6a-SM-5K7XO	10.8956	Normal
GTEX-1313W-0011-R7b-SM-5DUWL	10.9396	Normal
GTEX-1313W-0011-R8a-SM-5DUVM	11.5873	Normal
GTEX-1313W-0126-SM-5LZUN	13.05	Normal
GTEX-1313W-0226-SM-5LZV7	9.7211	Normal
GTEX-1313W-0326-SM-5LZU5	10.9196	Normal
GTEX-1313W-0526-SM-5P9FZ	6	Normal
GTEX-1313W-0626-SM-5EQ4H	12.174	Normal
GTEX-1313W-0726-SM-5EGK1	10.0539	Normal
GTEX-1313W-0826-SM-5EQ4T	10.403	Normal
GTEX-1313W-0926-SM-5EQ56	9.2923	Normal
GTEX-1313W-1026-SM-5EQ5I	9.9513	Normal
GTEX-1313W-1126-SM-5EQ5U	10.1241	Normal
GTEX-1313W-1426-SM-5KLZU	8.96	Normal
GTEX-1313W-1626-SM-5J1OE	12.3086	Normal
GTEX-1313W-2826-SM-5P9G1	11.0355	Normal
GTEX-1313W-3026-SM-5LZUZ	8.9218	Normal
GTEX-1313W-3126-SM-5LZUI	11.1039	Normal
GTEX-1313W-3226-SM-5LZUU	10.5546	Normal
GTEX-1314G-0005-SM-5NQ9O	8.2854	Normal
GTEX-1314G-0126-SM-5LZUL	7.5157	Normal
GTEX-1314G-0826-SM-5BC6L	9.9293	Normal
GTEX-1314G-1326-SM-5BC6E	11.4803	Normal
GTEX-1314G-1626-SM-5EQ67	10.5382	Normal
GTEX-1314G-1726-SM-5LZUX	6	Normal
GTEX-1314G-1826-SM-5LZVA	10.3487	Normal
GTEX-1314G-2026-SM-5LZUM	12.4838	Normal
GTEX-131XE-0006-SM-5P9F9	5.9773	Normal
GTEX-131XE-0126-SM-5LZVC	8.8202	Normal
GTEX-131XE-0326-SM-5LZVO	9.4409	Normal
GTEX-131XE-0426-SM-5IJF4	11.5594	Normal
GTEX-131XE-0526-SM-5K7YT	8.7879	Normal
GTEX-131XE-0626-SM-5HL98	6.8074	Normal
GTEX-131XE-0726-SM-5HL9K	7.0661	Normal
GTEX-131XE-0826-SM-5HL9W	8.8796	Normal
GTEX-131XE-0926-SM-5HL7J	10.544	Normal
GTEX-131XE-1026-SM-5EGKE	10.9359	Normal
GTEX-131XE-1226-SM-5EGKF	10.676	Normal
GTEX-131XE-1426-SM-5HL7V	10.4969	Normal
GTEX-131XE-1526-SM-5KM1A	9.3619	Normal
GTEX-131XE-1926-SM-5IFER	11.1643	Normal
GTEX-131XE-2026-SM-5LZW1	10.0028	Normal
GTEX-131XE-2226-SM-5PNYX	10.6202	Normal
GTEX-131XE-2426-SM-5EQ5V	7.858	Normal
GTEX-131XE-2526-SM-5EQ57	9.0498	Normal
GTEX-131XE-2626-SM-5PNYY	11.4409	Normal
GTEX-131XE-2726-SM-5P9G7	4.4594	Normal
GTEX-131XF-0006-SM-5P9HK	4.7549	Normal
GTEX-131XF-0126-SM-5DUVF	5.3219	Normal
GTEX-131XF-0426-SM-5HL7U	8.6935	Normal
GTEX-131XF-0626-SM-5GIDS	10.1948	Normal
GTEX-131XF-0726-SM-5GIE5	10.0914	Normal
GTEX-131XF-0826-SM-5GICG	10.9447	Normal
GTEX-131XF-0926-SM-5BC69	9.4388	Normal
GTEX-131XF-1026-SM-5BC6A	8.9571	Normal
GTEX-131XF-1126-SM-5HL8J	8.4878	Normal
GTEX-131XF-1226-SM-5HL8V	9.9218	Normal
GTEX-131XF-1826-SM-5EGKG	10.0967	Normal
GTEX-131XF-1926-SM-5DUW4	9.2574	Normal
GTEX-131XF-2026-SM-5DUWG	10.8781	Normal
GTEX-131XF-2126-SM-5DUWS	10.4409	Normal
GTEX-131XF-2226-SM-5EQKG	9.7108	Normal
GTEX-131XF-2326-SM-5BC6B	3.9069	Normal
GTEX-131XF-2426-SM-5BC6C	10.2946	Normal
GTEX-131XF-2526-SM-5EQ68	11.1033	Normal
GTEX-131XF-2626-SM-5EQ6K	10.6457	Normal
GTEX-131XF-2826-SM-5EGKH	10.8122	Normal
GTEX-131XG-0006-SM-5O9CE	5.858	Normal
GTEX-131XG-0126-SM-5K7UJ	9.697	Normal
GTEX-131XG-0226-SM-5IFG1	9.3945	Normal
GTEX-131XG-0526-SM-5DUWF	8.3923	Normal
GTEX-131XG-0826-SM-5LZVS	7.9189	Normal
GTEX-131XG-0926-SM-5LZW5	8.0056	Normal
GTEX-131XG-1026-SM-5GCMX	11.058	Normal
GTEX-131XG-1226-SM-5EGH9	11.0369	Normal
GTEX-131XG-1326-SM-5DUX4	7.1898	Normal
GTEX-131XG-1426-SM-5GCMO	10.7936	Normal
GTEX-131XG-1526-SM-5GCNQ	9.7415	Normal
GTEX-131XG-1726-SM-5LZUR	9.5831	Normal
GTEX-131XG-2026-SM-5GCN5	10.5137	Normal
GTEX-131XG-2126-SM-5DUXG	10.3794	Normal
GTEX-131XG-2226-SM-5DUXS	10.9701	Normal
GTEX-131XG-2526-SM-5HL7F	10.0967	Normal
GTEX-131XH-0006-SM-5O98V	4.3219	Normal
GTEX-131XH-0011-R10a-SM-5EGLJ	10.9658	Normal
GTEX-131XH-0011-R1a-SM-5DUWA	11.4189	Normal
GTEX-131XH-0011-R2b-SM-5DUVY	11.8037	Normal
GTEX-131XH-0011-R3b-SM-5DUWM	10.3015	Normal
GTEX-131XH-0011-R4b-SM-5DUWB	11.9166	Normal
GTEX-131XH-0011-R6a-SM-5KM2G	11.7469	Normal
GTEX-131XH-0011-R8a-SM-5EGLL	12.3373	Normal
GTEX-131XH-0126-SM-5LZUY	12.0461	Normal
GTEX-131XH-0226-SM-5LZVB	6.4263	Normal
GTEX-131XH-0426-SM-5DUWU	8.1293	Normal
GTEX-131XH-0626-SM-5LZWH	10.341	Normal
GTEX-131XH-2226-SM-5DUXJ	12.3292	Normal
GTEX-131XH-2526-SM-5GCND	9.8626	Normal
GTEX-131XH-2726-SM-5GCO2	7.0444	Normal
GTEX-131XH-2926-SM-5LZU4	9.2854	Normal
GTEX-131XW-0011-R10a-SM-5DUVA	11.7406	Normal
GTEX-131XW-0011-R11a-SM-5DUV9	8.9915	Normal
GTEX-131XW-0011-R6b-SM-5K7XY	11.5527	Normal
GTEX-131XW-0011-R9a-SM-5N9EO	12.2276	Normal
GTEX-131XW-0326-SM-5KM1J	5.7279	Normal
GTEX-131XW-0526-SM-5PNXZ	11.0168	Normal
GTEX-131XW-0626-SM-5PNVD	12.1046	Normal
GTEX-131XW-0726-SM-5EGK3	12.6493	Normal
GTEX-131XW-1126-SM-5EGK4	8.7347	Normal
GTEX-131XW-2226-SM-5PNY1	11.412	Normal
GTEX-131XW-3226-SM-5LZUO	9.2527	Normal
GTEX-131YS-0005-SM-5NQAS	6.0661	Normal
GTEX-131YS-0011-R10b-SM-5EQ5N	10.5774	Normal
GTEX-131YS-0011-R11b-SM-5EGLM	9.2808	Normal
GTEX-131YS-0011-R1a-SM-5DUXC	11.294	Normal
GTEX-131YS-0011-R3b-SM-5DUXB	10.9571	Normal
GTEX-131YS-0011-R4a-SM-5DUVL	11.9837	Normal
GTEX-131YS-0011-R7a-SM-5IJDA	11.9564	Normal
GTEX-131YS-0011-R9b-SM-5EQLY	12.6584	Normal
GTEX-131YS-0126-SM-5KM1M	12.3886	Normal
GTEX-131YS-0326-SM-5PNYW	11.1929	Normal
GTEX-131YS-0426-SM-5EQ4J	10.7423	Normal
GTEX-131YS-0526-SM-5EGKJ	6.1699	Normal
GTEX-131YS-0626-SM-5EGKL	11.5435	Normal
GTEX-131YS-0826-SM-5PNYV	9.7944	Normal
GTEX-131YS-0926-SM-5IJB9	9.058	Normal
GTEX-131YS-1126-SM-5N9FQ	11.4409	Normal
GTEX-131YS-1226-SM-5K7VE	10.3106	Normal
GTEX-131YS-1426-SM-5IJF7	11.3225	Normal
GTEX-131YS-1626-SM-5HL6C	11.2644	Normal
GTEX-131YS-2226-SM-5P9G8	11.3581	Normal
GTEX-131YS-2326-SM-5IJFJ	10.8895	Normal
GTEX-131YS-2426-SM-5J2OD	11.1693	Normal
GTEX-131YS-2826-SM-5EQ47	11.7657	Normal
GTEX-131YS-2926-SM-5EGKI	10.151	Normal
GTEX-131YS-3026-SM-5EGHY	9.8704	Normal
GTEX-131YS-3126-SM-5KLYT	10.9715	Normal
GTEX-131YS-3226-SM-5IFGV	10.2046	Normal
GTEX-132AR-0006-SM-5NQ7N	8.2808	Normal
GTEX-132AR-0226-SM-5IJBE	9.3487	Normal
GTEX-132AR-0326-SM-5KM2C	10.7781	Normal
GTEX-132AR-0426-SM-5IFH8	9.3399	Normal
GTEX-132AR-0526-SM-5J2MJ	11.6627	Normal
GTEX-132AR-0826-SM-5EGK6	9.1699	Normal
GTEX-132AR-1026-SM-5PNVL	4	Normal
GTEX-132AR-1126-SM-5P9GA	12.5063	Normal
GTEX-132AR-1326-SM-5K7YC	11.5488	Normal
GTEX-132AR-1526-SM-5KM1L	8.9773	Normal
GTEX-132AR-1626-SM-5EGHP	8.9307	Normal
GTEX-132AR-1726-SM-5EGHQ	8.7814	Normal
GTEX-132AR-1826-SM-5EGHR	11.9901	Normal
GTEX-132AR-1926-SM-5EGK5	9.6257	Normal
GTEX-132AR-2026-SM-5IJG4	10.585	Normal
GTEX-132AR-2126-SM-5K7XG	11.4099	Normal
GTEX-132AR-2226-SM-5J2NT	9.4635	Normal
GTEX-132AR-2326-SM-5IJDY	9.8265	Normal
GTEX-132AR-2426-SM-5IFFD	11.1306	Normal
GTEX-132AR-2526-SM-5PNVM	8.9658	Normal
GTEX-132AR-2726-SM-5PNVN	8.8978	Normal
GTEX-132AR-2826-SM-5IJFV	11.1948	Normal
GTEX-132NY-0005-SM-5O9AC	5.2095	Normal
GTEX-132NY-0326-SM-5IJBL	11.7557	Normal
GTEX-132NY-0526-SM-5EQ4V	11.115	Normal
GTEX-132NY-0626-SM-5L3D9	11.4707	Normal
GTEX-132NY-0726-SM-5KLZM	6.7004	Normal
GTEX-132NY-1026-SM-5P9IY	9.7465	Normal
GTEX-132NY-1226-SM-5PNVF	8.8704	Normal
GTEX-132NY-1426-SM-5J1MJ	10.4041	Normal
GTEX-132NY-1726-SM-5EGKK	7.7944	Normal
GTEX-132NY-2026-SM-5L3FM	10.4147	Normal
GTEX-132NY-2726-SM-5PNY2	11.2597	Normal
GTEX-132NY-2826-SM-5P9G2	12.8681	Normal
GTEX-132Q8-0006-SM-5NQA4	3.7004	Normal
GTEX-132Q8-0011-R10b-SM-5DUWZ	10.4231	Normal
GTEX-132Q8-0011-R2b-SM-5EQ5Z	11.8595	Normal
GTEX-132Q8-0011-R5a-SM-5IJDM	12.0961	Normal
GTEX-132Q8-0526-SM-5IJBQ	9.9307	Normal
GTEX-132Q8-0626-SM-5L3F3	5.3923	Normal
GTEX-132Q8-1126-SM-5K7XS	8.4179	Normal
GTEX-132Q8-1426-SM-5EGK7	8.5236	Normal
GTEX-132Q8-1726-SM-5EGK8	8.0553	Normal
GTEX-132Q8-1826-SM-5EGIY	9.2192	Normal
GTEX-132Q8-2926-SM-5IFFP	10.375	Normal
GTEX-132Q8-3026-SM-5PNVG	11.4252	Normal
GTEX-132QS-0005-SM-5LZXK	4.5236	Normal
GTEX-132QS-0126-SM-5IFH9	7.5157	Normal
GTEX-132QS-0226-SM-5IFFZ	7.2668	Normal
GTEX-132QS-0326-SM-5IJFN	10.6662	Normal
GTEX-132QS-0426-SM-5KLZ6	6.4429	Normal
GTEX-132QS-0526-SM-5IJC7	8.3619	Normal
GTEX-132QS-0726-SM-5IJE9	10.8826	Normal
GTEX-132QS-0826-SM-5K7WV	9.6777	Normal
GTEX-132QS-0926-SM-5P9GB	11.9658	Normal
GTEX-132QS-1126-SM-5P9GC	11.3432	Normal
GTEX-132QS-1226-SM-5P9GD	12.2685	Normal
GTEX-132QS-1426-SM-5P9GE	11.6312	Normal
GTEX-132QS-1626-SM-5K7YZ	9.2877	Normal
GTEX-132QS-1826-SM-5IFFN	9.6294	Normal
GTEX-1339X-0326-SM-5K7Z8	7.5314	Normal
GTEX-1339X-0426-SM-5KLZY	7.4757	Normal
GTEX-1339X-0526-SM-5KLYW	11.3729	Normal
GTEX-1339X-0626-SM-5IJER	10.9114	Normal
GTEX-1339X-0726-SM-5L3FF	11.0279	Normal
GTEX-1339X-1026-SM-5IFH5	11.3015	Normal
GTEX-1339X-1126-SM-5J2OI	9.058	Normal
GTEX-1339X-1426-SM-5K7YO	8.9715	Normal
GTEX-1339X-1726-SM-5P9J9	9.3772	Normal
GTEX-1339X-2426-SM-5KLYU	6.1085	Normal
GTEX-1339X-2626-SM-5K7YX	8.7313	Normal
GTEX-1339X-2726-SM-5PNYU	11.3554	Normal
GTEX-133LE-0326-SM-5P9G4	10.7372	Normal
GTEX-133LE-0626-SM-5IFFJ	11.0286	Normal
GTEX-133LE-0726-SM-5P9IZ	10.3061	Normal
GTEX-133LE-1226-SM-5IFGC	10.0498	Normal
GTEX-133LE-1426-SM-5IFH1	8.1898	Normal
GTEX-133LE-1526-SM-5IFEN	6.5699	Normal
GTEX-133LE-1726-SM-5K7VQ	10.1836	Normal
GTEX-133LE-1826-SM-5J1MV	11.5531	Normal
GTEX-133LE-2026-SM-5K7WM	3.9069	Normal
GTEX-133LE-2226-SM-5IFGU	11.3078	Normal
GTEX-133LE-2326-SM-5K7W3	11.2264	Normal
GTEX-1399Q-0005-SM-5NQAG	9.4798	Normal
GTEX-1399Q-1126-SM-5P9JA	10.9936	Normal
GTEX-1399Q-2326-SM-5KM2X	13.235	Normal
GTEX-1399Q-2426-SM-5J2MO	5.7549	Normal
GTEX-1399Q-2826-SM-5IJEZ	10.7532	Normal
GTEX-1399R-0006-SM-5N9FR	8.0821	Normal
GTEX-1399R-0126-SM-5IFEV	11.5231	Normal
GTEX-1399R-0226-SM-5IJGG	9.1849	Normal
GTEX-1399R-0326-SM-5KM1X	5.2479	Normal
GTEX-1399R-0426-SM-5IJE3	10.6511	Normal
GTEX-1399R-0526-SM-5IJEF	11.2621	Normal
GTEX-1399R-0626-SM-5K7UZ	11.1966	Normal
GTEX-1399R-0726-SM-5KM2A	10.6027	Normal
GTEX-1399R-0826-SM-5IJEL	11.7736	Normal
GTEX-1399R-0926-SM-5J2N8	10.3231	Normal
GTEX-1399R-1126-SM-5IFIO	10.0993	Normal
GTEX-1399R-1226-SM-5P9GF	12.9291	Normal
GTEX-1399R-1326-SM-5PNYS	11.9318	Normal
GTEX-1399R-1726-SM-5K7YJ	8.8857	Normal
GTEX-1399R-1926-SM-5K7X8	7.2479	Normal
GTEX-1399R-2026-SM-5K7WN	7.9248	Normal
GTEX-1399R-2126-SM-5K7WZ	11.1561	Normal
GTEX-1399R-2226-SM-5P9JB	8.0112	Normal
GTEX-1399R-2326-SM-5PNYT	12.2509	Normal
GTEX-1399R-2526-SM-5IFG2	5.1699	Normal
GTEX-1399R-2626-SM-5KLZ7	8.5584	Normal
GTEX-1399R-2726-SM-5IJBA	12.1108	Normal
GTEX-1399S-0006-SM-5NQ7U	5.8074	Normal
GTEX-1399S-0126-SM-5IJCF	10.4888	Normal
GTEX-1399S-0226-SM-5IFFG	7.2946	Normal
GTEX-1399S-0326-SM-5IFFS	10	Normal
GTEX-1399S-0426-SM-5IFG5	6.8329	Normal
GTEX-1399S-0526-SM-5IJG8	10.7056	Normal
GTEX-1399S-0826-SM-5KM23	7.9887	Normal
GTEX-1399S-0926-SM-5PNVQ	10.1421	Normal
GTEX-1399S-1226-SM-5J1O6	11.7245	Normal
GTEX-1399S-1326-SM-5P9GH	11.5584	Normal
GTEX-1399S-1426-SM-5PNYQ	10.6092	Normal
GTEX-1399S-1526-SM-5P9JC	9.9687	Normal
GTEX-1399S-1726-SM-5L3DI	11.6461	Normal
GTEX-1399S-1926-SM-5J2M5	6.2479	Normal
GTEX-1399S-2126-SM-5J2MH	10.4564	Normal
GTEX-1399S-2226-SM-5IFEW	10.3174	Normal
GTEX-1399S-2326-SM-5K7YV	10.7305	Normal
GTEX-1399S-2426-SM-5K7U3	10.8345	Normal
GTEX-1399S-2726-SM-5KM22	3.585	Normal
GTEX-1399T-0011-R11a-SM-5J2O1	9.0498	Normal
GTEX-1399T-0011-R1b-SM-5DUWN	11.3072	Normal
GTEX-1399T-0011-R2b-SM-5DUXM	11.3471	Normal
GTEX-1399T-0011-R4b-SM-5DUVX	10.9084	Normal
GTEX-1399T-0011-R5b-SM-5IJDK	11.7082	Normal
GTEX-1399T-0011-R8b-SM-5IJD8	11.4833	Normal
GTEX-1399T-0426-SM-5PNVJ	6.9887	Normal
GTEX-1399T-0526-SM-5J1NC	10.9151	Normal
GTEX-1399T-0826-SM-5IFES	11.8361	Normal
GTEX-1399T-1226-SM-5P9J5	11.5517	Normal
GTEX-1399T-1326-SM-5PNVH	10.6865	Normal
GTEX-1399T-1526-SM-5P9J6	11.9192	Normal
GTEX-1399T-2626-SM-5L3E4	11.0748	Normal
GTEX-1399T-2726-SM-5K7XK	9.6036	Normal
GTEX-1399T-2826-SM-5KLYZ	11.9436	Normal
GTEX-1399T-3026-SM-5KLZC	11.9643	Normal
GTEX-1399U-0005-SM-5NQ8K	4.2479	Normal
GTEX-1399U-0008-SM-5S2VE	12.9058	Normal
GTEX-1399U-0226-SM-5P9J2	5.585	Normal
GTEX-1399U-0426-SM-5K7UU	10.5925	Normal
GTEX-1399U-0526-SM-5K7YM	6.0875	Normal
GTEX-1399U-0626-SM-5J1NZ	10.6138	Normal
GTEX-1399U-0826-SM-5KM1P	9.3859	Normal
GTEX-1399U-0926-SM-5IFHA	10.4979	Normal
GTEX-1399U-1026-SM-5J1OC	11.5765	Normal
GTEX-1399U-1126-SM-5L3DB	10.7499	Normal
GTEX-1399U-1326-SM-5IJET	10.3095	Normal
GTEX-1399U-1526-SM-5J2N7	10.7091	Normal
GTEX-1399U-1826-SM-5PNZ1	10.4398	Normal
GTEX-1399U-2126-SM-5IFEZ	8.0389	Normal
GTEX-1399U-2426-SM-5K7XB	9.3597	Normal
GTEX-1399U-2526-SM-5L3DL	3.9069	Normal
GTEX-139D8-0006-SM-5LZX8	8.4998	Normal
GTEX-139D8-0226-SM-5KLZO	10.3955	Normal
GTEX-139D8-0726-SM-5P9GJ	5.0444	Normal
GTEX-139D8-1126-SM-5LU8W	11.5675	Normal
GTEX-139D8-1226-SM-5L3ED	11.585	Normal
GTEX-139D8-1426-SM-5IJEX	9.96	Normal
GTEX-139D8-1626-SM-5IJFZ	11.5618	Normal
GTEX-139D8-2326-SM-5IFGE	9.7499	Normal
GTEX-139D8-2426-SM-5KM3A	9.4512	Normal
GTEX-139D8-2526-SM-5N9G3	9.2923	Normal
GTEX-139T4-0008-SM-5S2WF	13.1807	Normal
GTEX-139T4-0011-R9b-SM-5HL6S	11.7499	Normal
GTEX-139T4-0126-SM-5HL5G	10.2444	Normal
GTEX-139T4-0226-SM-5HL5S	10.567	Normal
GTEX-139T4-0326-SM-5K7XN	9.3729	Normal
GTEX-139T4-0426-SM-5J1OQ	10.6339	Normal
GTEX-139T4-0826-SM-5N9GF	9.3309	Normal
GTEX-139T6-0006-SM-5LU92	4.2479	Normal
GTEX-139T6-0426-SM-5IJEM	10.0848	Normal
GTEX-139T6-0526-SM-5IJC9	8.2384	Normal
GTEX-139T6-0626-SM-5IFF9	11.3426	Normal
GTEX-139T6-0726-SM-5PNVK	9.0307	Normal
GTEX-139T6-0826-SM-5J1O2	9.4717	Normal
GTEX-139T6-1026-SM-5IJGC	8.5196	Normal
GTEX-139T6-1326-SM-5IFFO	6.5392	Normal
GTEX-139T6-1526-SM-5P9G6	11.7801	Normal
GTEX-139T6-1626-SM-5PNYZ	9.8673	Normal
GTEX-139T6-1726-SM-5PNZ3	10.7082	Normal
GTEX-139T6-1826-SM-5KM2E	10.7582	Normal
GTEX-139T6-2026-SM-5IFFL	4.1699	Normal
GTEX-139T8-0006-SM-5NQ6V	8.3443	Normal
GTEX-139T8-0011-R1a-SM-5HL75	10.2444	Normal
GTEX-139T8-0011-R3b-SM-5HL4R	11.1843	Normal
GTEX-139T8-0011-R4a-SM-5HL54	11.9571	Normal
GTEX-139T8-0126-SM-5K7XZ	10.5962	Normal
GTEX-139T8-0226-SM-5L3EA	9.2408	Normal
GTEX-139T8-0326-SM-5IJCM	9.6275	Normal
GTEX-139T8-0426-SM-5K7VC	11.6452	Normal
GTEX-139T8-0526-SM-5KLZL	6.0875	Normal
GTEX-139T8-0626-SM-5KLZX	10.3454	Normal
GTEX-139T8-0726-SM-5L3D2	11.4051	Normal
GTEX-139T8-0826-SM-5L3DE	10.7624	Normal
GTEX-139TS-0005-SM-5NQC1	6.4594	Normal
GTEX-139TS-0011-R10a-SM-5K7TU	12.0934	Normal
GTEX-139TS-0011-R2b-SM-5J1MX	11.4558	Normal
GTEX-139TS-0011-R5b-SM-5J2MZ	11.9972	Normal
GTEX-139TS-0011-R6a-SM-5J2OB	12.0251	Normal
GTEX-139TS-0011-R7a-SM-5K7X7	11.2336	Normal
GTEX-139TS-0126-SM-5K7XJ	9.9986	Normal
GTEX-139TS-1426-SM-5IFJD	11.8277	Normal
GTEX-139TS-1726-SM-5IJG5	12.1456	Normal
GTEX-139TS-2126-SM-5K7XC	11.8731	Normal
GTEX-139TS-2626-SM-5J1MT	5.2854	Normal
GTEX-139TS-2826-SM-5J1OO	12.7893	Normal
GTEX-139TS-3126-SM-5LZWX	10.4543	Normal
GTEX-139TT-0006-SM-5O9CG	6.3399	Normal
GTEX-139TT-0011-R11b-SM-5LZV1	9.0634	Normal
GTEX-139TT-0011-R1a-SM-5LZVD	11.0721	Normal
GTEX-139TT-0011-R3b-SM-5K7VL	12.2935	Normal
GTEX-139TT-0011-R5b-SM-5K7W8	12.5589	Normal
GTEX-139TT-0011-R7b-SM-5J2MN	11.8819	Normal
GTEX-139TT-0126-SM-5K7Y5	11.5328	Normal
GTEX-139TT-0226-SM-5K7YH	10.0154	Normal
GTEX-139TT-0326-SM-5IJC3	9.9986	Normal
GTEX-139TT-0426-SM-5IJFA	7.0875	Normal
GTEX-139TT-0726-SM-5K7XW	7.5546	Normal
GTEX-139TT-2126-SM-5LZWC	12.1696	Normal
GTEX-139TT-2226-SM-5LZWO	11.6348	Normal
GTEX-139TT-2626-SM-5LZUB	10.2866	Normal
GTEX-139TT-2726-SM-5IJFM	10.5275	Normal
GTEX-139TU-0006-SM-5LZVN	4.9542	Normal
GTEX-139TU-0011-R5b-SM-5L3E1	12.2874	Normal
GTEX-139TU-0126-SM-5K7WH	12.9656	Normal
GTEX-139TU-0226-SM-5J1NM	8.9513	Normal
GTEX-139TU-0526-SM-5J2M8	5.7549	Normal
GTEX-139TU-0626-SM-5KM3X	8.9571	Normal
GTEX-139TU-0726-SM-5L3EK	12.2164	Normal
GTEX-139TU-0826-SM-5IJFG	11.0028	Normal
GTEX-139TU-1126-SM-5J1NY	9.3859	Normal
GTEX-139TU-1226-SM-5J2NL	11.1561	Normal
GTEX-139TU-1326-SM-5LZXW	9.403	Normal
GTEX-139TU-1926-SM-5J2OC	10.0526	Normal
GTEX-139UC-0005-SM-5PNU7	7.098	Normal
GTEX-139UC-0011-R11a-SM-5KM3J	11.6156	Normal
GTEX-139UC-0011-R3b-SM-5K7VZ	12.4255	Normal
GTEX-139UC-0011-R4a-SM-5K7XM	10.6092	Normal
GTEX-139UC-0011-R5b-SM-5K7VY	12.4833	Normal
GTEX-139UC-0011-R6b-SM-5K7Z1	11.431	Normal
GTEX-139UC-0011-R7a-SM-5IJCV	11.8118	Normal
GTEX-139UC-0011-R9a-SM-5K7W7	12.6046	Normal
GTEX-139UC-0426-SM-5K7UR	8.0768	Normal
GTEX-139UC-1426-SM-5IJGH	11.3399	Normal
GTEX-139UC-2926-SM-5J1N6	6.6865	Normal
GTEX-139UC-3026-SM-5IJE4	11.032	Normal
GTEX-139UC-3126-SM-5J1OY	11.2621	Normal
GTEX-139UC-3226-SM-5N9EZ	10.8665	Normal
GTEX-139UW-0011-R11a-SM-5IJGN	11.6804	Normal
GTEX-139UW-0011-R9b-SM-5LZYT	12.0369	Normal
GTEX-139UW-0126-SM-5KM1B	9.0875	Normal
GTEX-139UW-0226-SM-5K7WU	7.5546	Normal
GTEX-139UW-0326-SM-5J1ML	12.8057	Normal
GTEX-139UW-0426-SM-5K7V4	9.6366	Normal
GTEX-139UW-1126-SM-5IJEJ	10.9144	Normal
GTEX-139UW-2826-SM-5L3E7	12.3942	Normal
GTEX-139YR-0126-SM-5IJEY	7.5999	Normal
GTEX-139YR-0226-SM-5IFEM	11.3761	Normal
GTEX-139YR-0326-SM-5J1MC	10.6165	Normal
GTEX-139YR-0426-SM-5IFFV	8.9099	Normal
GTEX-139YR-0526-SM-5L3DG	8.3443	Normal
GTEX-139YR-0626-SM-5IJBT	11.6184	Normal
GTEX-139YR-0826-SM-5LZXY	6.5699	Normal
GTEX-139YR-1026-SM-5LZYN	10.8665	Normal
GTEX-139YR-1526-SM-5IFJ1	10.7339	Normal
GTEX-139YR-1626-SM-5IJGK	9.9586	Normal
GTEX-139YR-1726-SM-5IFFK	10.4767	Normal
GTEX-139YR-1826-SM-5LZXA	9.7125	Normal
GTEX-139YR-1926-SM-5LZXM	10.5392	Normal
GTEX-139YR-2126-SM-5KM11	8.7616	Normal
GTEX-139YR-2226-SM-5IFFW	8.4305	Normal
GTEX-139YR-2426-SM-5J1OB	10.0196	Normal
GTEX-139YR-2526-SM-5IJC6	4.7549	Normal
GTEX-139YR-2726-SM-5K7VV	11.8669	Normal
GTEX-13CF2-0006-SM-5O99L	5.6439	Normal
GTEX-13CF2-0011-R11b-SM-5LZXO	9.6348	Normal
GTEX-13CF2-0011-R1a-SM-5LZY1	10.5177	Normal
GTEX-13CF2-0011-R2a-SM-5L3DC	11.7322	Normal
GTEX-13CF2-0011-R3b-SM-5LZZ6	11.7879	Normal
GTEX-13CF2-0011-R5a-SM-5LZWS	12.3052	Normal
GTEX-13CF2-0011-R7b-SM-5K7UV	12.6991	Normal
GTEX-13CF2-0011-R8b-SM-5IJCX	11.8819	Normal
GTEX-13CF2-0426-SM-5KM1H	7.4594	Normal
GTEX-13CF2-1826-SM-5N9GK	10.8734	Normal
GTEX-13CF2-2026-SM-5K7VI	10.0674	Normal
GTEX-13CF2-2426-SM-5LZYL	10.2058	Normal
GTEX-13CF2-2626-SM-5LZZA	10.4898	Normal
GTEX-13CF2-2726-SM-5LZWW	6.2095	Normal
GTEX-13CF2-2826-SM-5LZX9	10.3487	Normal
GTEX-13CF2-3226-SM-5IFF6	10.749	Normal
GTEX-13CF3-0006-SM-5N9ED	4.1699	Normal
GTEX-13CF3-0226-SM-5J1NW	7.9658	Normal
GTEX-13CF3-0426-SM-5IJEU	9.545	Normal
GTEX-13CF3-0626-SM-5J1NO	11.2414	Normal
GTEX-13CF3-0726-SM-5J2MY	7.0444	Normal
GTEX-13CF3-0826-SM-5LZYZ	10.7731	Normal
GTEX-13CF3-0926-SM-5LZZC	9.6294	Normal
GTEX-13CF3-1026-SM-5LZWY	12.3424	Normal
GTEX-13CF3-1126-SM-5LZXB	11.2082	Normal
GTEX-13CF3-1226-SM-5LZXN	8.611	Normal
GTEX-13CF3-1326-SM-5LZXZ	10.3619	Normal
GTEX-13CF3-1426-SM-5K7YY	9.3015	Normal
GTEX-13CF3-1626-SM-5IFG9	11.3971	Normal
GTEX-13CF3-1826-SM-5J1NK	6.9658	Normal
GTEX-13CF3-1926-SM-5K7WF	11.9816	Normal
GTEX-13CF3-2126-SM-5IFJP	11.5817	Normal
GTEX-13CF3-2226-SM-5J2MX	11.9962	Normal
GTEX-13CF3-2326-SM-5IFGL	10.3026	Normal
GTEX-13CF3-2426-SM-5IFGX	11.239	Normal
GTEX-13CIG-0006-SM-5P9HF	5.585	Normal
GTEX-13CIG-0011-R3b-SM-5K7XF	11.6707	Normal
GTEX-13CIG-0011-R5b-SM-5L3F2	12.2476	Normal
GTEX-13CIG-0011-R8b-SM-5LZX5	11.5127	Normal
GTEX-13CIG-0011-R9a-SM-5K7VU	10.9837	Normal
GTEX-13CZU-0005-SM-5LU8K	5.2854	Normal
GTEX-13CZV-0006-SM-5P9IN	5.9069	Normal
GTEX-13CZV-0011-R10b-SM-5LZYD	10.8001	Normal
GTEX-13CZV-0011-R11b-SM-5N9FN	9.7532	Normal
GTEX-13CZV-0011-R3a-SM-5KM27	11.4737	Normal
GTEX-13CZV-0011-R4b-SM-5J2NY	11.647	Normal
GTEX-13CZV-0011-R5a-SM-5K7XA	11.676	Normal
GTEX-13CZV-0011-R7b-SM-5LZXH	11.7607	Normal
GTEX-13CZV-0011-R9a-SM-5LZXT	11.7867	Normal
GTEX-13D11-0226-SM-5LZXL	10.7065	Normal
GTEX-13D11-0326-SM-5LZXX	10.1898	Normal
GTEX-13D11-0426-SM-5LZYA	5.8329	Normal
GTEX-13D11-0526-SM-5LZYM	9.9744	Normal
GTEX-13D11-0626-SM-5LZYY	9.375	Normal
GTEX-13D11-0726-SM-5LZZB	6.9425	Normal
GTEX-13D11-0826-SM-5KLZJ	7.5925	Normal
GTEX-13D11-0926-SM-5J2NC	12.0604	Normal
GTEX-13D11-1026-SM-5IJFB	10.2912	Normal
GTEX-13D11-1126-SM-5KLYS	11.0875	Normal
GTEX-13D11-1226-SM-5IFGA	10.3761	Normal
GTEX-13D11-1326-SM-5IJFY	12.6275	Normal
GTEX-13D11-1426-SM-5K7Y9	10.5245	Normal
GTEX-13D11-1526-SM-5J2NA	9.633	Normal
GTEX-13D11-1726-SM-5IFGQ	7.0553	Normal
GTEX-13D11-1926-SM-5IFGB	10.8826	Normal
GTEX-13D11-2026-SM-5IJBK	8.9454	Normal
GTEX-13D11-2126-SM-5IFH2	9.7142	Normal
GTEX-13D11-2226-SM-5IFEO	11.0546	Normal
GTEX-13D11-2326-SM-5IJCY	7.8138	Normal
GTEX-13D11-2526-SM-5KM28	3.8074	Normal
GTEX-13D11-2626-SM-5IJDB	10.9129	Normal
GTEX-13FH7-0226-SM-5IFGG	9.6366	Normal
GTEX-13FH7-0326-SM-5J1MR	11.952	Normal
GTEX-13FH7-0426-SM-5KM4M	11.2837	Normal
GTEX-13FH7-0526-SM-5IJF8	11.9054	Normal
GTEX-13FH7-0626-SM-5KLZD	9.2167	Normal
GTEX-13FH7-0726-SM-5J2NK	8.2288	Normal
GTEX-13FH7-0826-SM-5J2NW	8.9542	Normal
GTEX-13FH7-0926-SM-5J2MR	8.1447	Normal
GTEX-13FH7-1026-SM-5IJGF	11.2027	Normal
GTEX-13FH7-1126-SM-5K7UG	10.7415	Normal
GTEX-13FH7-1226-SM-5IJFK	8.9039	Normal
GTEX-13FH7-1326-SM-5IFG8	8.2527	Normal
GTEX-13FH7-1426-SM-5IFIC	10.9622	Normal
GTEX-13FH7-1526-SM-5J2N6	10.3945	Normal
GTEX-13FH7-1626-SM-5J2O9	9.3083	Normal
GTEX-13FH7-1926-SM-5J2OL	12.5551	Normal
GTEX-13FH7-2026-SM-5IJCR	10.9542	Normal
GTEX-13FH7-2126-SM-5L3DJ	5	Normal
GTEX-13FH7-2226-SM-5IJD4	10.4625	Normal
GTEX-13FH7-2326-SM-5KM1E	11.2342	Normal
GTEX-13FHO-0011-R11b-SM-5LZYQ	9.6546	Normal
GTEX-13FHO-0011-R1b-SM-5KLZG	12.2718	Normal
GTEX-13FHO-0011-R3b-SM-5K7YA	12.0694	Normal
GTEX-13FHO-0011-R5b-SM-5LZZ3	11.5627	Normal
GTEX-13FHO-0011-R7b-SM-5LZXD	11.7368	Normal
GTEX-13FHO-0326-SM-5IJBH	9.5641	Normal
GTEX-13FHO-0426-SM-5L3F5	11.4179	Normal
GTEX-13FHO-0526-SM-5K7VS	9.8978	Normal
GTEX-13FHO-0726-SM-5IJDG	5.5236	Normal
GTEX-13FHO-0826-SM-5L3E8	10.3197	Normal
GTEX-13FHO-1026-SM-5KM1Q	9.1972	Normal
GTEX-13FHO-1226-SM-5L3EF	7.983	Normal
GTEX-13FHO-1626-SM-5IJGB	12.0532	Normal
GTEX-13FHO-1726-SM-5IFGM	11.4341	Normal
GTEX-13FHO-2026-SM-5J1OA	9.8595	Normal
GTEX-13FHO-2726-SM-5K7VG	10.0126	Normal
GTEX-13FHO-2826-SM-5K7ZA	10.2969	Normal
GTEX-13FHO-2926-SM-5L3ES	10.5878	Normal
GTEX-13FHO-3026-SM-5J1O9	11.722	Normal
GTEX-13FHP-0011-R11b-SM-5LZXP	8.7004	Normal
GTEX-13FHP-0011-R1b-SM-5K7XL	10.6618	Normal
GTEX-13FHP-0011-R5b-SM-5LZY2	11.3482	Normal
GTEX-13FHP-0011-R6b-SM-5LZY6	11.4278	Normal
GTEX-13FHP-0011-R7b-SM-5LZYI	11.3907	Normal
GTEX-13FHP-0126-SM-5IJBG	13.2151	Normal
GTEX-13FHP-0226-SM-5K7WD	9.6294	Normal
GTEX-13FHP-0326-SM-5K7U2	10.9687	Normal
GTEX-13FHP-0426-SM-5J1O5	11.245	Normal
GTEX-13FHP-0526-SM-5K7UY	5.1699	Normal
GTEX-13FHP-0726-SM-5K7YI	8.1749	Normal
GTEX-13FHP-0826-SM-5K7V5	10.5999	Normal
GTEX-13FHP-0926-SM-5L3EC	10.8956	Normal
GTEX-13FHP-1026-SM-5K7Y2	7.4179	Normal
GTEX-13FHP-1526-SM-5IJGE	10.2456	Normal
GTEX-13FHP-1626-SM-5N9FK	10.4625	Normal
GTEX-13FHP-2426-SM-5KLZ5	10.3554	Normal
GTEX-13FHP-2926-SM-5IJG9	9.9986	Normal
GTEX-13FHP-3026-SM-5IJBS	11.9791	Normal
GTEX-13FHP-3126-SM-5KLYX	10.875	Normal
GTEX-13FLV-0011-R10b-SM-5LZZ2	11.5699	Normal
GTEX-13FLV-0011-R11a-SM-5LZZ7	10.6519	Normal
GTEX-13FLV-0011-R3b-SM-5LZYP	12.1507	Normal
GTEX-13FLV-0011-R4a-SM-5LZYU	12.7926	Normal
GTEX-13FLV-0011-R5a-SM-5LZWT	12.7138	Normal
GTEX-13FLV-0011-R6a-SM-5KLZ4	12.5579	Normal
GTEX-13FLV-0011-R8a-SM-5LZZE	12.1614	Normal
GTEX-13FLV-0126-SM-5K7WT	12.0063	Normal
GTEX-13FLV-0326-SM-5N9DJ	12.9026	Normal
GTEX-13FLV-0426-SM-5KLZA	8.0715	Normal
GTEX-13FLV-0926-SM-5L3DZ	8.6795	Normal
GTEX-13FLV-1126-SM-5J2NO	11.1364	Normal
GTEX-13FLV-1226-SM-5IJBZ	9.4838	Normal
GTEX-13FLV-1326-SM-5L3EJ	9.6018	Normal
GTEX-13FLV-1426-SM-5J1N4	10.796	Normal
GTEX-13FLV-2326-SM-5K7UK	10.7202	Normal
GTEX-13FLW-0011-R1b-SM-5LZX2	11.3072	Normal
GTEX-13FLW-0011-R5a-SM-5LZX6	11.8933	Normal
GTEX-13FLW-0011-R6b-SM-5L3EN	11.8074	Normal
GTEX-13FLW-0011-R7b-SM-5L3EZ	11.8914	Normal
GTEX-13FLW-0011-R8b-SM-5J1MZ	11.7507	Normal
GTEX-13FLW-1426-SM-5K7YE	11.1072	Normal
GTEX-13FLW-2126-SM-5N9FD	11.9095	Normal
GTEX-13FTW-0005-SM-5LZVZ	5.5546	Normal
GTEX-13FTW-0126-SM-5IJED	6.8329	Normal
GTEX-13FTW-0326-SM-5K7UW	10.7091	Normal
GTEX-13FTW-0426-SM-5K7X2	9.7895	Normal
GTEX-13FTW-0526-SM-5IFIP	10.268	Normal
GTEX-13FTW-0626-SM-5IFEX	11.346	Normal
GTEX-13FTW-0826-SM-5K7XR	9.3465	Normal
GTEX-13FTW-0926-SM-5J2NJ	10.2336	Normal
GTEX-13FTW-1026-SM-5L3E3	7.098	Normal
GTEX-13FTW-1126-SM-5J2NV	11.6257	Normal
GTEX-13FTW-1226-SM-5LZZ1	11.8078	Normal
GTEX-13FTW-1326-SM-5LZZD	10.1241	Normal
GTEX-13FTW-1526-SM-5LZXC	9.7993	Normal
GTEX-13FTW-1626-SM-5KM4N	11.0802	Normal
GTEX-13FTW-1726-SM-5KM2B	9.6528	Normal
GTEX-13FTW-1926-SM-5K7Y4	9.697	Normal
GTEX-13FTW-2026-SM-5IJE2	8.4878	Normal
GTEX-13FTW-2226-SM-5J1OH	10.3197	Normal
GTEX-13FTW-2326-SM-5K7YS	4.858	Normal
GTEX-13FTW-2626-SM-5K7WL	11.5798	Normal
GTEX-13FTX-0005-SM-5N9F6	5.6439	Normal
GTEX-13FTX-0226-SM-5K7TX	11.4666	Normal
GTEX-13FTX-0326-SM-5J2NG	8.9248	Normal
GTEX-13FTX-0526-SM-5IFGS	10.3837	Normal
GTEX-13FTX-0726-SM-5N9BI	10.2107	Normal
GTEX-13FTX-0926-SM-5IFF7	10.9491	Normal
GTEX-13FTX-1026-SM-5J2O5	9.5216	Normal
GTEX-13FTX-1126-SM-5N9EN	10.115	Normal
[truncated: 5,997 more rows]

[truncated: 54 more sheets: Fig 4D, Fig 4E, Fig 4F, Fig 4G, Fig 4H, Fig 4I, Fig 4J, Fig 5B , Fig 5D, Fig 5F, Fig 5H, Fig 5I, Fig 5J, Fig 5K, Fig 6B, Fig 6C, Fig 6F, Fig 6G, Fig 6H, Fig 6I …]
